# Supplementary material for: Towards a reference genome that captures global genetic diversity
Source: Nat Commun. 2020 Oct 30;11:5482. doi: 10.1038/s41467-020-19311-w (PMC7599213; doi:10.1038/s41467-020-19311-w)
Supplement: Supplementary file 3 — Data 1 [file 41467_2020_19311_MOESM3_ESM.xlsx]

## Sheet: Table_S1
Supplementary Data 1: Sample information
Source	Sample_id	Sex	Mean_depth	Sequencer	DNA_source	Bionano_enzymes	Super_population	Data_type	Deposited_on_NCBI	Public_download_link
10x_web	HG00512	male	68	HiSeqX	cell_line	BspQ1	EAS	10X	No	https://support.10xgenomics.com/de-novo-assembly/datasets/2.1.0/chi
10x_web	NA19238	female	60	HiSeqX	cell_line	BspQ1	AFR	10X	No	https://support.10xgenomics.com/de-novo-assembly/datasets/2.1.0/yorm
1KGP	HG00250	female	50	HiSeqX	cell_line	DLE1;BspQ1	EUR	10X	Yes	NA
1KGP	HG00251	male	56	NovaSeq	cell_line	DLE1;BspQ1	EUR	10X	Yes	NA
1KGP	HG00351	male	58	NovaSeq	cell_line	DLE1;BspQ1	EUR	10X	Yes	NA
1KGP	HG00353	female	58	HiSeqX	cell_line	DLE1;BspQ1	EUR	10X	Yes	NA
1KGP	HG00513	female	56	NovaSeq	cell_line	DLE1;BspQ1	EAS	10X	Yes	NA
1KGP	HG00622	male	51	NovaSeq	cell_line	DLE1;BspQ1	EAS	10X	Yes	NA
1KGP	HG00732	female	54	NovaSeq	cell_line	DLE1;BspQ1	AMR	10X	Yes	NA
1KGP	HG00844	male	56	NovaSeq	cell_line	DLE1;BspQ1	EAS	10X	Yes	NA
1KGP	HG00851	female	63	HiSeqX	cell_line	DLE1;BspQ1	EAS	10X	Yes	NA
1KGP	HG01140	female	52	NovaSeq	cell_line	DLE1;BspQ1	AMR	10X	Yes	NA
1KGP	HG01176	male	58	NovaSeq	cell_line	DLE1;BspQ1	AMR	10X	Yes	NA
1KGP	HG01464	male	59	NovaSeq	cell_line	DLE1;BspQ1	AMR	10X	Yes	NA
1KGP	HG01761	male	64	NovaSeq	cell_line	DLE1;BspQ1	EUR	10X	Yes	NA
1KGP	HG01762	female	53	NovaSeq	cell_line	DLE1;BspQ1	EUR	10X	Yes	NA
1KGP	HG01970	male	64	NovaSeq	cell_line	DLE1;BspQ1	AMR	10X	Yes	NA
1KGP	HG01971	famale	61	HiSeqX	cell_line	DLE1;BspQ1	AMR	10X	Yes	NA
1KGP	HG02108	female	58	NovaSeq	cell_line	DLE1;BspQ1	AFR	10X	Yes	NA
1KGP	HG02283	male	62	NovaSeq	cell_line	DLE1;BspQ1	AFR	10X	Yes	NA
1KGP	HG02521	male	56	NovaSeq	cell_line	DLE1;BspQ1	EAS	10X	Yes	NA
1KGP	HG02522	female	54	NovaSeq	cell_line	DLE1;BspQ1	EAS	10X	Yes	NA
1KGP	HG02603	male	58	NovaSeq	cell_line	DLE1;BspQ1	SAS	10X	Yes	NA
1KGP	HG02604	female	56	NovaSeq	cell_line	DLE1;BspQ1	SAS	10X	Yes	NA
1KGP	HG02623	male	56	HiSeqX	cell_line	DLE1;BspQ1	AFR	10X	Yes	NA
1KGP	HG02635	female	66	NovaSeq	cell_line	DLE1;BspQ1	AFR	10X	Yes	NA
1KGP	HG03115	male	55	HiSeqX	cell_line	DLE1;BspQ1	AFR	10X	Yes	NA
1KGP	HG03123	female	63	NovaSeq	cell_line	DLE1;BspQ1	AFR	10X	Yes	NA
1KGP	HG03451	male	61	NovaSeq	cell_line	DLE1;BspQ1	AFR	10X	Yes	NA
1KGP	HG03470	female	52	NovaSeq	cell_line	DLE1;BspQ1	AFR	10X	Yes	NA
1KGP	HG03796	female	47	NovaSeq	cell_line	DLE1;BspQ1	SAS	10X	Yes	NA
1KGP	HG03797	male	61	NovaSeq	cell_line	DLE1;BspQ1	SAS	10X	Yes	NA
1KGP	HG03838	female	64	HiSeqX	cell_line	DLE1;BspQ1	SAS	10X	Yes	NA
1KGP	HG03863	female	63	NovaSeq	cell_line	DLE1;BspQ1	SAS	10X	Yes	NA
1KGP	HG03864	male	60	NovaSeq	cell_line	DLE1;BspQ1	SAS	10X	Yes	NA
1KGP	HG04006	male	57	NovaSeq	cell_line	DLE1;BspQ1	SAS	10X	Yes	NA
1KGP	NA06986	male	54	NovaSeq	cell_line	DLE1;BspQ1	EUR	10X	Yes	NA
1KGP	NA11832	female	48	NovaSeq	cell_line	DLE1;BspQ1	EUR	10X	Yes	NA
1KGP	NA18552	female	52	HiSeqX	cell_line	DLE1;BspQ1	EAS	10X	Yes	NA
1KGP	NA18557	male	57	NovaSeq	cell_line	DLE1;BspQ1	EAS	10X	Yes	NA
1KGP	NA18991	female	61	NovaSeq	cell_line	DLE1;BspQ1	EAS	10X	Yes	NA
1KGP	NA19068	male	65	HiSeqX	cell_line	DLE1;BspQ1	EAS	10X	Yes	NA
1KGP	NA19102	female	61	NovaSeq	cell_line	DLE1;BspQ1	AFR	10X	Yes	NA
1KGP	NA19239	male	50	NovaSeq	cell_line	DLE1;BspQ1	AFR	10X	Yes	NA
1KGP	NA19440	female	69	HiSeqX	cell_line	DLE1;BspQ1	AFR	10X	Yes	NA
1KGP	NA19444	male	48	NovaSeq	cell_line	DLE1;BspQ1	AFR	10X	Yes	NA
1KGP	NA19719	female	69	NovaSeq	cell_line	DLE1;BspQ1	AMR	10X	Yes	NA
1KGP	NA19789	male	70	HiSeqX	cell_line	DLE1;BspQ1	AMR	10X	Yes	NA
1KGP	NA19921	female	65	HiSeqX	cell_line	DLE1;BspQ1	AFR	10X	Yes	NA
1KGP	NA19984	male	66	NovaSeq	cell_line	DLE1;BspQ1	AFR	10X	Yes	NA
1KGP	NA20587	female	45	HiSeqX	cell_line	DLE1;BspQ1	EUR	10X	Yes	NA
1KGP	NA20588	male	55	HiSeqX	cell_line	DLE1;BspQ1	EUR	10X	Yes	NA
1KGP	NA21125	female	53	NovaSeq	cell_line	DLE1;BspQ1	SAS	10X	Yes	NA
1KGP	NA21126	male	49	NovaSeq	cell_line	DLE1;BspQ1	SAS	10X	Yes	NA
Seo	AK1	male	77	RSII	cell_line	NA	EAS	PB	No	https://www.ncbi.nlm.nih.gov/assembly/GCA_001750385.2#
Audano	CHM1	NA	65	RSII	cell_line	DLE1	NA	PB	No	https://www.ncbi.nlm.nih.gov/assembly/GCA_001307125.1#
Audano	CHM13	NA	67	RSII	cell_line	DLE1	NA	PB	No	https://www.ncbi.nlm.nih.gov/assembly/GCA_001015355.1#
Audano	HG01352	female	56	RSII	cell_line	NA	AMR	PB	No	https://www.ncbi.nlm.nih.gov/assembly/GCA_002209525.2#
Audano	HG02059	female	64	RSII	cell_line	NA	SAS	PB	No	https://www.ncbi.nlm.nih.gov/assembly/GCA_003070785.1/#
Audano	HG02818	female	79	RSII	cell_line	NA	AFR	PB	No	https://www.ncbi.nlm.nih.gov/assembly/GCA_003574075.1/#
Shi	HX1	male	98	RSII	fresh_blood	NA	EAS	PB	No	https://www.ncbi.nlm.nih.gov/assembly/GCA_001708065.2#
Audano	NA12878	female	50	RSII	cell_line	BspQ1;DLE1;BspQ1	EUR	PB	No	https://www.ncbi.nlm.nih.gov/assembly/GCA_002077035.3#
Audano	NA19434	female	59	RSII	cell_line	NA	AFR	PB	No	https://www.ncbi.nlm.nih.gov/assembly/GCA_002872155.1/#
FGAP	BC00101	male	56	HiSeqX	fresh_blood	BspQ1	SAS	10X	No	NA
FGAP	BC00102	female	56	HiSeqX	fresh_blood	BspQ1	SAS	10X	No	NA
FGAP	BC00201	male	55	HiSeqX	fresh_blood	BspQ1	EAS	10X	No	NA
FGAP	BC00202	female	54	HiSeqX	fresh_blood	BspQ1	EAS	10X	No	NA
FGAP	BC00301	male	78	HiSeqX	fresh_blood	BspQ1	EUR	10X	No	NA
FGAP	BC00302	female	52	HiSeqX	fresh_blood	BspQ1	EUR	10X	No	NA
FGAP	BC00401	male	86	HiSeqX	fresh_blood	BspQ1	EUR	10X	No	NA
FGAP	BC00402	female	68	HiSeqX	fresh_blood	BspQ1	EUR	10X	No	NA
FGAP	BC00501	male	75	HiSeqX	fresh_blood	BspQ1	SAS	10X	No	NA
FGAP	BC00502	male	82	HiSeqX	fresh_blood	BspQ1	SAS	10X	No	NA
FGAP	BC00601	male	49	NovaSeq	fresh_blood	BspQ1	SAS	10X	No	NA
FGAP	BC00602	female	42	NovaSeq	fresh_blood	BspQ1	SAS	10X	No	NA
FGAP	BC00701	male	48	NovaSeq	fresh_blood	DLE1;BssS1;BspQ1	SAS	10X	No	NA
FGAP	BC00702	female	47	NovaSeq	fresh_blood	BspQ1;BssS1	SAS	10X	No	NA
FGAP	BC00801	male	46	NovaSeq	fresh_blood	BspQ1	EUR	10X	No	NA
FGAP	BC00802	female	46	NovaSeq	fresh_blood	BspQ1	AMR	10X	No	NA
FGAP	BC00901	male	45	NovaSeq	fresh_blood	BspQ1;BssS1	EUR	10X	No	NA
FGAP	BC00902	female	47	NovaSeq	fresh_blood	BspQ1	SAS	10X	No	NA
FGAP	BC01001	male	75	NovaSeq	fresh_blood	BspQ1;BssS1	AMR	10X	No	NA
FGAP	BC01002	female	54	NovaSeq	fresh_blood	BspQ1;BssS1	AMR	10X	No	NA
FGAP	BC01201	male	51	NovaSeq	fresh_blood	BspQ1	AMR	10X	No	NA
FGAP	BC01202	female	51	NovaSeq	fresh_blood	BspQ1	AMR	10X	No	NA
FGAP	BC01301	male	47	NovaSeq	fresh_blood	BssS1	EUR	10X	No	NA
FGAP	BC01302	female	50	NovaSeq	fresh_blood	BssS1	EUR	10X	No	NA
FGAP	BC01401	male	52	NovaSeq	fresh_blood	BspQ1	AMR	10X	No	NA
FGAP	BC01402	female	55	NovaSeq	fresh_blood	BspQ1	AMR	10X	No	NA
FGAP	BC01501	male	57	NovaSeq	fresh_blood	BspQ1	AMR	10X	No	NA
FGAP	BC01502	female	58	NovaSeq	fresh_blood	BspQ1	AMR	10X	No	NA
FGAP	BC01601	male	63	NovaSeq	fresh_blood	BspQ1	EUR	10X	No	NA
FGAP	BC01602	female	59	NovaSeq	fresh_blood	BspQ1	AMR	10X	No	NA
FGAP	BC01701	male	51	NovaSeq	fresh_blood	BspQ1	SAS	10X	No	NA
FGAP	BC01702	female	56	NovaSeq	fresh_blood	BspQ1	SAS	10X	No	NA
FGAP	BC01901	male	57	NovaSeq	fresh_blood	NA	SAS	10X	No	NA
FGAP	BC01902	female	69	NovaSeq	fresh_blood	DLE1	SAS	10X	No	NA
FGAP	BC02001	male	64	NovaSeq	fresh_blood	BspQ1	AMR	10X	No	NA
FGAP	BC02002	female	61	NovaSeq	fresh_blood	BspQ1	AMR	10X	No	NA
FGAP	BC02101	male	55	NovaSeq	fresh_blood	DLE1	AMR	10X	No	NA
FGAP	BC02102	female	51	NovaSeq	fresh_blood	DLE1	AMR	10X	No	NA
FGAP	BC02201	male	55	NovaSeq	fresh_blood	DLE1	AMR	10X	No	NA
FGAP	BC02202	female	61	NovaSeq	fresh_blood	DLE1	AMR	10X	No	NA
FGAP	BC02301	male	58	NovaSeq	fresh_blood	DLE1	EAS	10X	No	NA
FGAP	BC02302	female	55	NovaSeq	fresh_blood	DLE1	EAS	10X	No	NA
FGAP	BC02401	male	63	NovaSeq	fresh_blood	DLE1	EUR	10X	No	NA
FGAP	BC02402	female	61	NovaSeq	fresh_blood	DLE1	AMR	10X	No	NA
FGAP	BC02501	male	63	NovaSeq	fresh_blood	DLE1	AMR	10X	No	NA
FGAP	BC02502	female	60	NovaSeq	fresh_blood	DLE1	AMR	10X	No	NA
FGAP	BC02601	male	62	NovaSeq	fresh_blood	DLE1	AMR	10X	No	NA
FGAP	BC02602	female	57	NovaSeq	fresh_blood	DLE1	EUR	10X	No	NA
FGAP	BC02701	male	67	NovaSeq	fresh_blood	DLE1	SAS	10X	No	NA
FGAP	BC02702	female	69	NovaSeq	fresh_blood	DLE1	EUR	10X	No	NA
FGAP	BC02801	male	54	NovaSeq	fresh_blood	DLE1	AMR	10X	No	NA
FGAP	BC02802	female	56	NovaSeq	fresh_blood	DLE1	AMR	10X	No	NA
FGAP	BC02901	male	58	NovaSeq	fresh_blood	DLE1	AMR	10X	No	NA
FGAP	BC02902	female	57	NovaSeq	fresh_blood	DLE1	EUR	10X	No	NA
FGAP	BC03001	male	56	NovaSeq	fresh_blood	DLE1	EUR	10X	No	NA
FGAP	BC03002	female	42	NovaSeq	fresh_blood	DLE1	EUR	10X	No	NA
FGAP	BC03101	male	67	NovaSeq	fresh_blood	DLE1	AMR	10X	No	NA
FGAP	BC03102	female	59	NovaSeq	fresh_blood	DLE1	AMR	10X	No	NA
FGAP	BC03201	male	55	NovaSeq	fresh_blood	DLE1	EAS	10X	No	NA
FGAP	BC03202	female	59	NovaSeq	fresh_blood	DLE1	EAS	10X	No	NA
FGAP	BC03301	male	53	NovaSeq	fresh_blood	DLE1	EUR	10X	No	NA
FGAP	BC03302	female	69	NovaSeq	fresh_blood	DLE1	EUR	10X	No	NA
FGAP	BC03401	male	53	NovaSeq	fresh_blood	DLE1	AMR	10X	No	NA
FGAP	BC03402	female	59	NovaSeq	fresh_blood	DLE1	AMR	10X	No	NA
FGAP	BC03501	male	61	NovaSeq	fresh_blood	DLE1	SAS	10X	No	NA
FGAP	BC03502	female	59	NovaSeq	fresh_blood	DLE1	SAS	10X	No	NA
FGAP	BC03601	male	58	NovaSeq	fresh_blood	DLE1	SAS	10X	No	NA
FGAP	BC03602	female	53	NovaSeq	fresh_blood	DLE1	SAS	10X	No	NA
FGAP	BC03701	male	49	NovaSeq	fresh_blood	DLE1	AMR	10X	No	NA
FGAP	BC03702	female	50	NovaSeq	fresh_blood	DLE1	EUR	10X	No	NA
FGAP	BC03801	male	55	NovaSeq	fresh_blood	DLE1	EUR	10X	No	NA
FGAP	BC03802	female	58	NovaSeq	fresh_blood	DLE1	EUR	10X	No	NA
FGAP	BC03901	male	47	NovaSeq	fresh_blood	DLE1	AMR	10X	No	NA
FGAP	BC03902	female	59	NovaSeq	fresh_blood	DLE1	EUR	10X	No	NA
FGAP	BC04002	female	61	NovaSeq	fresh_blood	DLE1	SAS	10X	No	NA
FGAP	BC04101	male	60	NovaSeq	fresh_blood	DLE1	AMR	10X	No	NA
FGAP	BC04102	female	58	NovaSeq	fresh_blood	DLE1	AMR	10X	No	NA
FGAP	BC04201	male	69	NovaSeq	fresh_blood	DLE1	AMR	10X	No	NA
FGAP	BC04202	female	74	NovaSeq	fresh_blood	DLE1	EUR	10X	No	NA
FGAP	BC04301	male	76	NovaSeq	fresh_blood	DLE1	SAS	10X	No	NA
FGAP	BC04302	female	66	NovaSeq	fresh_blood	DLE1	SAS	10X	No	NA
FGAP	BC04401	male	69	NovaSeq	fresh_blood	DLE1	AFR	10X	No	NA
FGAP	BC04402	female	64	NovaSeq	fresh_blood	DLE1	AFR	10X	No	NA
FGAP	BC04501	male	58	NovaSeq	fresh_blood	DLE1	SAS	10X	No	NA
FGAP	BC04502	female	69	NovaSeq	fresh_blood	DLE1	SAS	10X	No	NA
FGAP	BC04601	male	61	NovaSeq	fresh_blood	DLE1	AMR	10X	No	NA
FGAP	BC04602	female	73	NovaSeq	fresh_blood	DLE1	AMR	10X	No	NA
FGAP	BC04701	male	59	NovaSeq	fresh_blood	DLE1	EUR	10X	No	NA
FGAP	BC04702	female	49	NovaSeq	fresh_blood	DLE1	EUR	10X	No	NA
FGAP	BC04801	male	58	NovaSeq	fresh_blood	DLE1	EUR	10X	No	NA
FGAP	BC04802	female	65	NovaSeq	fresh_blood	DLE1	EUR	10X	No	NA
FGAP	BC04901	male	59	NovaSeq	fresh_blood	DLE1	AMR	10X	No	NA
FGAP	BC04902	female	60	NovaSeq	fresh_blood	DLE1	AMR	10X	No	NA
FGAP	BC05101	male	58	NovaSeq	fresh_blood	DLE1	AMR	10X	No	NA
FGAP	BC05102	female	56	NovaSeq	fresh_blood	DLE1	AMR	10X	No	NA
FGAP	BC05201	male	53	NovaSeq	fresh_blood	DLE1	AMR	10X	No	NA
FGAP	BC05202	female	54	NovaSeq	fresh_blood	DLE1	EAS	10X	No	NA
FGAP	BC05301	male	63	NovaSeq	fresh_blood	DLE1	EAS	10X	No	NA
FGAP	BC05302	female	66	NovaSeq	fresh_blood	DLE1	EAS	10X	No	NA
Polaris	HG00436	male	56	HiSeq4000	cell_line	NA	EAS	10X	Yes	NA
Polaris	HG00589	male	47	HiSeq4000	cell_line	NA	EAS	10X	Yes	NA
Polaris	HG01190	male	56	HiSeq4000	cell_line	NA	AMR	10X	Yes	NA
Polaris	NA12813	female	55	HiSeq4000	cell_line	NA	EUR	10X	Yes	NA
Polaris	NA18855	female	59	HiSeq4000	cell_line	NA	AFR	10X	Yes	NA
Polaris	NA18861	female	54	HiSeq4000	cell_line	NA	AFR	10X	Yes	NA
Polaris	NA18868	male	58	HiSeq4000	cell_line	NA	AFR	10X	Yes	NA
Polaris	NA18942	female	56	HiSeq4000	cell_line	NA	EAS	10X	Yes	NA
Polaris	NA19007	male	58	HiSeq4000	cell_line	NA	EAS	10X	Yes	NA
Polaris	NA19095	female	57	HiSeq4000	cell_line	NA	AFR	10X	Yes	NA
Polaris	NA19109	female	52	HiSeq4000	cell_line	NA	AFR	10X	Yes	NA
Polaris	NA19122	female	47	HiSeq4000	cell_line	NA	AFR	10X	Yes	NA
Polaris	NA19174	male	56	HiSeq4000	cell_line	NA	AFR	10X	Yes	NA
Polaris	NA19176	female	58	HiSeq4000	cell_line	NA	AFR	10X	Yes	NA
Polaris	NA19178	male	57	HiSeq4000	cell_line	NA	AFR	10X	Yes	NA
Polaris	NA19207	male	51	HiSeq4000	cell_line	NA	AFR	10X	Yes	NA
Polaris	NA19213	male	60	HiSeq4000	cell_line	BspQ1	AFR	10X	Yes	NA
Polaris	NA19226	male	57	HiSeq4000	cell_line	NA	AFR	10X	Yes	NA
Polaris	NA19819	female	59	HiSeq4000	cell_line	NA	AFR	10X	Yes	NA
Polaris	NA19917	female	57	HiSeq4000	cell_line	NA	AFR	10X	Yes	NA
Polaris	NA20296	female	57	HiSeq4000	cell_line	NA	AFR	10X	Yes	NA
Polaris	NA20509	male	53	HiSeq4000	cell_line	NA	EUR	10X	Yes	NA
TPMI	0427-ADD974-2	female	46.7114	NovaSeq	PBMCs	DLE1	EAS	10X	No	NA
TPMI	A01-1-246549	male	47.809	NovaSeq	fresh_blood	DLE1	EAS	10X	No	NA
TPMI	A01-2-246550	female	42.5232	NovaSeq	fresh_blood	DLE1	EAS	10X	No	NA
TPMI	ADD948	male	65.1059	NovaSeq	PBMCs	DLE1	EAS	10X	No	NA
TPMI	ADD950	male	57.007	NovaSeq	PBMCs	DLE1	EAS	10X	No	NA
TPMI	ADD952	female	53.2281	NovaSeq	PBMCs	DLE1	EAS	10X	No	NA
TPMI	ADD979	female	69.8062	NovaSeq	PBMCs	DLE1	EAS	10X	No	NA
TPMI	FB001	female	58.218	NovaSeq	fresh_blood	DLE1	EAS	10X	No	NA
TPMI	FB002	male	50.7245	NovaSeq	fresh_blood	DLE1	EAS	10X	No	NA
TPMI	FB005	male	56.6069	NovaSeq	fresh_blood	DLE1	EAS	10X	No	NA
TPMI	FB006	female	52.0605	NovaSeq	fresh_blood	DLE1	EAS	10X	No	NA
TPMI	FB007-1	male	47.5669	NovaSeq	fresh_blood	DLE1	EAS	10X	No	NA
TPMI	FB008	female	63.8959	NovaSeq	fresh_blood	DLE1	EAS	10X	No	NA
TPMI	FB009	female	70.4689	NovaSeq	fresh_blood	DLE1	EAS	10X	No	NA
TPMI	FB011	female	57.3005	NovaSeq	fresh_blood	DLE1	EAS	10X	No	NA
TPMI	FB012	female	52.8001	NovaSeq	fresh_blood	DLE1	EAS	10X	No	NA
TPMI	LLD0004C	male	73.0167	NovaSeq	PBMCs	DLE1	EAS	10X	No	NA
TPMI	LLD0010C	male	65.3821	NovaSeq	PBMCs	DLE1	EAS	10X	No	NA
TPMI	LLD0011C	male	58.2254	NovaSeq	PBMCs	DLE1	EAS	10X	No	NA
TPMI	LLD0012C-2	male	58.656	NovaSeq	PBMCs	DLE1	EAS	10X	No	NA
TPMI	LLD0013C-2	male	48.8094	NovaSeq	PBMCs	DLE1	EAS	10X	No	NA
TPMI	LLD0015C-2	male	59.9334	NovaSeq	PBMCs	DLE1	EAS	10X	No	NA
TPMI	LLD0017C-1	female	66.9624	NovaSeq	PBMCs	DLE1	EAS	10X	No	NA
TPMI	LLD0018C-2	male	56.5511	NovaSeq	PBMCs	DLE1	EAS	10X	No	NA
TPMI	LLD0021C	male	55.6983	NovaSeq	PBMCs	DLE1	EAS	10X	No	NA
TPMI	LLD0022C	female	64.1716	NovaSeq	PBMCs	DLE1	EAS	10X	No	NA
TPMI	LLD0024C	male	60.2463	NovaSeq	PBMCs	DLE1	EAS	10X	No	NA
TPMI	LLD0026C	female	42.1856	NovaSeq	PBMCs	DLE1	EAS	10X	No	NA
TPMI	LLD0028C	female	58.2657	NovaSeq	PBMCs	DLE1	EAS	10X	No	NA
TPMI	LLD0029C	male	47.7895	NovaSeq	PBMCs	DLE1	EAS	10X	No	NA
TPMI	LLD0031C	female	53.7687	NovaSeq	PBMCs	DLE1	EAS	10X	No	NA
TPMI	LLD0032C	male	57.685	NovaSeq	PBMCs	DLE1	EAS	10X	No	NA
TPMI	LLD0033C	female	45.5712	NovaSeq	PBMCs	DLE1	EAS	10X	No	NA
TPMI	LLD0034C	male	58.6131	NovaSeq	PBMCs	DLE1	EAS	10X	No	NA
TPMI	LLD0035C	female	63.045	NovaSeq	PBMCs	DLE1	EAS	10X	No	NA
TPMI	LLD0037C	male	56.4418	NovaSeq	PBMCs	DLE1	EAS	10X	No	NA
TPMI	LLD0038C	female	61.1179	NovaSeq	PBMCs	DLE1	EAS	10X	No	NA
TPMI	LLD0043C	male	66.4322	NovaSeq	PBMCs	DLE1	EAS	10X	No	NA
TPMI	LLD0044C	male	56.9496	NovaSeq	PBMCs	DLE1	EAS	10X	No	NA
TPMI	LLD0045C	male	54.5061	NovaSeq	PBMCs	DLE1	EAS	10X	No	NA
TPMI	LLD0046C	female	52.8235	NovaSeq	PBMCs	DLE1	EAS	10X	No	NA
TPMI	LLD0049C	female	58.8429	NovaSeq	PBMCs	DLE1	EAS	10X	No	NA
TPMI	LLD0050C	female	45.762	NovaSeq	PBMCs	DLE1	EAS	10X	No	NA
TPMI	LLD0051C	female	60.7131	NovaSeq	PBMCs	DLE1	EAS	10X	No	NA
TPMI	LLD0054C	female	52.1616	NovaSeq	PBMCs	DLE1	EAS	10X	No	NA
TPMI	LLD0057C	female	55.6937	NovaSeq	PBMCs	DLE1	EAS	10X	No	NA
TPMI	LLD0058C	male	57.9348	NovaSeq	PBMCs	DLE1	EAS	10X	No	NA
TPMI	LLD0059C	female	47.9619	NovaSeq	PBMCs	DLE1	EAS	10X	No	NA
TPMI	LLD0060C	male	56.7291	NovaSeq	PBMCs	DLE1	EAS	10X	No	NA
TPMI	LLD0064C	male	58.1281	NovaSeq	PBMCs	DLE1	EAS	10X	No	NA
TPMI	LLD0066C	male	55.4574	NovaSeq	PBMCs	DLE1	EAS	10X	No	NA
TPMI	LLD0070C	male	49.3136	NovaSeq	PBMCs	DLE1	EAS	10X	No	NA
TPMI	LLD0072C	male	38.3196	NovaSeq	PBMCs	DLE1	EAS	10X	No	NA
TPMI	LLD0073C	male	42.0327	NovaSeq	PBMCs	DLE1	EAS	10X	No	NA
TPMI	LLD0074C	male	46.3272	NovaSeq	PBMCs	DLE1	EAS	10X	No	NA
TPMI	LLD0075C	female	52.5399	NovaSeq	PBMCs	DLE1	EAS	10X	No	NA
TPMI	LLD0077C	female	55.9174	NovaSeq	PBMCs	DLE1	EAS	10X	No	NA
TPMI	LLD0078C	female	51.1365	NovaSeq	PBMCs	DLE1	EAS	10X	No	NA
TPMI	LLD0079C	female	51.3714	NovaSeq	PBMCs	DLE1	EAS	10X	No	NA
TPMI	LLD0080C	female	50.1052	NovaSeq	PBMCs	DLE1	EAS	10X	No	NA
TPMI	LLD0082C	male	56.1376	NovaSeq	PBMCs	DLE1	EAS	10X	No	NA
TPMI	LLD0083C	female	52.6146	NovaSeq	PBMCs	DLE1	EAS	10X	No	NA
TPMI	LLD0084C	female	52.1726	NovaSeq	PBMCs	DLE1	EAS	10X	No	NA
TPMI	LLD0085C	male	63.4063	NovaSeq	PBMCs	DLE1	EAS	10X	No	NA
TPMI	LLD0087C	female	58.3798	NovaSeq	PBMCs	DLE1	EAS	10X	No	NA
TPMI	LLD0089C	female	72.4502	NovaSeq	PBMCs	DLE1	EAS	10X	No	NA
TPMI	LLD0090C	male	46.0524	NovaSeq	PBMCs	DLE1	EAS	10X	No	NA
TPMI	LLD0094C	female	57.954	NovaSeq	PBMCs	DLE1	EAS	10X	No	NA
TPMI	LLD0095C	male	65.9394	NovaSeq	PBMCs	DLE1	EAS	10X	No	NA
TPMI	LLD0096C	male	50.2383	NovaSeq	PBMCs	DLE1	EAS	10X	No	NA
TPMI	LLD0097C	male	51.8341	NovaSeq	PBMCs	DLE1	EAS	10X	No	NA
TPMI	LLD0098C	female	79.1465	NovaSeq	PBMCs	DLE1	EAS	10X	No	NA
TPMI	LLD0099C	male	67.4013	NovaSeq	PBMCs	DLE1	EAS	10X	No	NA
TPMI	LLD0100C	female	73.2794	NovaSeq	PBMCs	DLE1	EAS	10X	No	NA
TPMI	LLD0102C	male	75.9126	NovaSeq	PBMCs	DLE1	EAS	10X	No	NA
TPMI	LLD0103C	male	76.2647	NovaSeq	PBMCs	DLE1	EAS	10X	No	NA
TPMI	LLD0104C	female	51.1864	NovaSeq	PBMCs	DLE1	EAS	10X	No	NA
TPMI	LLD0105C	female	59.2772	NovaSeq	PBMCs	DLE1	EAS	10X	No	NA
TPMI	LLD0106C	male	56.6388	NovaSeq	PBMCs	DLE1	EAS	10X	No	NA
TPMI	LLD0107C	male	53.9067	NovaSeq	PBMCs	DLE1	EAS	10X	No	NA
TPMI	LLD0108C	male	53.9471	NovaSeq	PBMCs	DLE1	EAS	10X	No	NA
TPMI	LLD0110C	male	55.1328	NovaSeq	PBMCs	DLE1	EAS	10X	No	NA
TPMI	LLD0113C	female	52.0553	NovaSeq	PBMCs	DLE1	EAS	10X	No	NA
TPMI	LLD0114C	female	52.0636	NovaSeq	PBMCs	DLE1	EAS	10X	No	NA
TPMI	LLD0116C	female	48.145	NovaSeq	PBMCs	DLE1	EAS	10X	No	NA
TPMI	LLD0118C	male	50.6798	NovaSeq	PBMCs	DLE1	EAS	10X	No	NA
TPMI	LLD0119C	female	68.0422	NovaSeq	PBMCs	DLE1	EAS	10X	No	NA
TPMI	LLD0120C	male	51.5768	NovaSeq	PBMCs	DLE1	EAS	10X	No	NA
TPMI	LLD0121C	female	51.6897	NovaSeq	PBMCs	DLE1	EAS	10X	No	NA
TPMI	LLD0122C	female	58.5276	NovaSeq	PBMCs	DLE1	EAS	10X	No	NA
TPMI	LLD0123C	female	57.9032	NovaSeq	PBMCs	DLE1	EAS	10X	No	NA
TPMI	LLD0124C	female	57.1121	NovaSeq	PBMCs	DLE1	EAS	10X	No	NA
TPMI	LLD0125C	male	55.935	NovaSeq	PBMCs	DLE1	EAS	10X	No	NA
TPMI	LLD0127C	male	58.866	NovaSeq	PBMCs	DLE1	EAS	10X	No	NA
TPMI	LLD0128C	male	53.9721	NovaSeq	PBMCs	DLE1	EAS	10X	No	NA
TPMI	LLD0129C	male	54.3573	NovaSeq	PBMCs	DLE1	EAS	10X	No	NA
TPMI	LLD0130C	female	53.3645	NovaSeq	PBMCs	DLE1	EAS	10X	No	NA
TPMI	LLD0131C	female	50.8553	NovaSeq	PBMCs	DLE1	EAS	10X	No	NA
TPMI	LLD0132C	female	50.365	NovaSeq	PBMCs	DLE1	EAS	10X	No	NA
TPMI	LLD0133C	female	51.6816	NovaSeq	PBMCs	DLE1	EAS	10X	No	NA
TPMI	LLD0134C	female	52.4128	NovaSeq	PBMCs	DLE1	EAS	10X	No	NA
TPMI	LLD0135C	male	48.1227	NovaSeq	PBMCs	DLE1	EAS	10X	No	NA
TPMI	LLD0136C	male	48.5816	NovaSeq	PBMCs	DLE1	EAS	10X	No	NA
TPMI	LLD0137C	male	50.1343	NovaSeq	PBMCs	DLE1	EAS	10X	No	NA
TPMI	LLD0138C	male	50.5615	NovaSeq	PBMCs	DLE1	EAS	10X	No	NA
TPMI	LLD0140C	male	48.3699	NovaSeq	PBMCs	DLE1	EAS	10X	No	NA
TPMI	LLD0142C	male	57.7592	NovaSeq	PBMCs	DLE1	EAS	10X	No	NA
TPMI	LLD0143C	male	55.6368	NovaSeq	PBMCs	DLE1	EAS	10X	No	NA
TPMI	LLD0144C	female	49.3758	NovaSeq	PBMCs	DLE1	EAS	10X	No	NA
TPMI	LLD0145C	male	55.6926	NovaSeq	PBMCs	DLE1	EAS	10X	No	NA
TPMI	LLD0147C	male	52.3679	NovaSeq	PBMCs	DLE1	EAS	10X	No	NA
TPMI	LLD0148C	male	47.3479	NovaSeq	PBMCs	DLE1	EAS	10X	No	NA
TPMI	LLD0150C	female	49.0634	NovaSeq	PBMCs	DLE1	EAS	10X	No	NA
TPMI	LLD0151C	male	52.5791	NovaSeq	PBMCs	DLE1	EAS	10X	No	NA
TPMI	LLD0152C	male	57.4212	NovaSeq	PBMCs	DLE1	EAS	10X	No	NA
TPMI	LLD0153C	male	55.4004	NovaSeq	PBMCs	DLE1	EAS	10X	No	NA
TPMI	LLD0154C	male	51.3465	NovaSeq	PBMCs	DLE1	EAS	10X	No	NA
TPMI	LLD0155C	female	54.9352	NovaSeq	PBMCs	DLE1	EAS	10X	No	NA
TPMI	LLD0156C	female	63.343	NovaSeq	PBMCs	DLE1	EAS	10X	No	NA
TPMI	LLD0157C	female	62.1998	NovaSeq	PBMCs	DLE1	EAS	10X	No	NA
TPMI	LLD0158C	female	61.1501	NovaSeq	PBMCs	DLE1	EAS	10X	No	NA
TPMI	LLD0159C	female	58.5679	NovaSeq	PBMCs	DLE1	EAS	10X	No	NA
TPMI	LLD0160C	female	60.1148	NovaSeq	PBMCs	DLE1	EAS	10X	No	NA
TPMI	LLD0161C	male	55.8697	NovaSeq	PBMCs	DLE1	EAS	10X	No	NA
TPMI	LLD0162C	male	58.3571	NovaSeq	PBMCs	DLE1	EAS	10X	No	NA
TPMI	LLD0163C	female	60.3231	NovaSeq	PBMCs	DLE1	EAS	10X	No	NA
TPMI	LLD0164C	male	56.1481	NovaSeq	PBMCs	DLE1	EAS	10X	No	NA
TPMI	LLD0165C	male	48.1984	NovaSeq	PBMCs	DLE1	EAS	10X	No	NA
TPMI	LLD0170C	female	47.4376	NovaSeq	PBMCs	DLE1	EAS	10X	No	NA
TPMI	LLD0174C	female	47.7598	NovaSeq	PBMCs	DLE1	EAS	10X	No	NA
TPMI	LLD0176C	female	48.6478	NovaSeq	PBMCs	DLE1	EAS	10X	No	NA
TPMI	LLD0181C	female	56.6702	NovaSeq	PBMCs	DLE1	EAS	10X	No	NA
TPMI	LLD0183C	female	55.4333	NovaSeq	PBMCs	DLE1	EAS	10X	No	NA
TPMI	LLD0200C	male	54.4849	NovaSeq	PBMCs	DLE1	EAS	10X	No	NA
TPMI	LLD0201C	female	49.2118	NovaSeq	PBMCs	DLE1	EAS	10X	No	NA
TPMI	NTUH-F02-F	male	55.3831	NovaSeq	fresh_blood	DLE1	EAS	10X	No	NA
TPMI	NTUH-F02-M	female	70.8432	NovaSeq	fresh_blood	DLE1	EAS	10X	No	NA
TPMI	NTUH-F03-F-3	male	49.2491	NovaSeq	fresh_blood	DLE1	EAS	10X	No	NA
TPMI	NTUH-F03-M-2	female	49.8963	NovaSeq	fresh_blood	DLE1	EAS	10X	No	NA
TPMI	NTUH-F04-F-2	male	49.4025	NovaSeq	fresh_blood	DLE1	EAS	10X	No	NA
TPMI	NTUH-F04-M-2	female	50.7338	NovaSeq	fresh_blood	DLE1	EAS	10X	No	NA
TPMI	NTUH-F05-F-1	male	47.3508	NovaSeq	fresh_blood	DLE1	EAS	10X	No	NA
TPMI	NTUH-F05-M-1	female	47.6325	NovaSeq	fresh_blood	DLE1	EAS	10X	No	NA
TPMI	NTUH-F06F	male	65.7542	NovaSeq	fresh_blood	DLE1	EAS	10X	No	NA
TPMI	NTUH-F06M	female	75.1736	NovaSeq	fresh_blood	DLE1	EAS	10X	No	NA
TPMI	NTUH-F07-F	male	53.0415	NovaSeq	fresh_blood	DLE1	EAS	10X	No	NA
TPMI	NTUH-F07-M	female	50.5706	NovaSeq	fresh_blood	DLE1	EAS	10X	No	NA
TPMI	NTUH-F08F	male	46.7933	NovaSeq	fresh_blood	DLE1	EAS	10X	No	NA
TPMI	NTUH-F08M	female	52.252	NovaSeq	fresh_blood	DLE1	EAS	10X	No	NA
TPMI	NTUH-F09F	male	51.206	NovaSeq	fresh_blood	DLE1	EAS	10X	No	NA
TPMI	NTUH-F09M	female	48.6913	NovaSeq	fresh_blood	DLE1	EAS	10X	No	NA
TPMI	T2	female	58.8797	NovaSeq	PBMCs	DLE1	EAS	10X	No	NA
TPMI	VGHT-IPS06	male	44.361	NovaSeq	fresh_blood	DLE1	EAS	10X	No	NA
TPMI	VGHT-IPS07	female	48.4904	NovaSeq	fresh_blood	DLE1	EAS	10X	No	NA
