# Supplementary material for: Towards a reference genome that captures global genetic diversity
Source: Nat Commun. 2020 Oct 30;11:5482. doi: 10.1038/s41467-020-19311-w (PMC7599213; doi:10.1038/s41467-020-19311-w)
Supplement: Supplementary file 4 — Data 2 [file 41467_2020_19311_MOESM4_ESM.xlsx]

## Sheet: Table_S2
Supplementary Data 2: 10xG de novo assembly statistics
Source	Sample_id	assembler_version	assembly_size	contig_N50	edge_N50	est_genome_size	hetdist	lw_mean_mol_len	median_ins_sz	nreads	phase_block_N50	placed_perc	proper_pairs_perc	q30_r2_perc	scaffold_N50	scaffolds_10kb_plus	scaffolds_1kb_plus	unbar_perc	valid_bc_perc
10x_web	HG00512	supernova v2.1.0	2776640144	154766	25352	3247200000	1594	103900	363	1192086214	3139010	46.8012	85.3535	75.6274	38173440	2581	16596	5.36367	94.6363
10x_web	NA19238	supernova v2.1.0	2781583493	157223	26415	3288500000	1082	118248	367	1192088970	12640687	50.4924	85.0706	76.4309	48488918	2539	18053	5.38969	94.6103
1KGP	HG04006	supernova v2.0.1	2767171497	164363	21477	3260000000	1299	34089.6	357	1200011604	807664	55.2863	92.2261	87.5797	23643025	1542	9261	5.49774	94.5023
1KGP	NA19068	supernova v2.0.1	2766608349	173800	22790	3140000000	1511	50252.2	375	1200036358	1414931	49.0667	87.8013	80.0908	28618374	1421	9180	6.07707	93.9229
1KGP	NA19239	supernova v2.0.1	2839321246	156834	24033	3230000000	1040	51262.3	373	1167404180	4906625	60.1222	90.6495	87.6602	31488143	1474	10063	5.00391	94.9961
1KGP	HG00351	supernova v2.0.1	2764549802	168714	22593	3340000000	1400	51262.3	374	1200027158	1522043	51.4958	91.0759	84.5847	33215352	1415	9868	5.79336	94.2066
1KGP	NA11832	supernova v2.0.1	2756424426	164312	22370	3240000000	1377	61930.4	371	1114055226	1914118	54.4305	90.411	87.7558	34780873	1290	9155	4.99366	95.0063
1KGP	HG01762	supernova v2.0.1	2760439348	125552	4236	3520000000	996	53343.7	350	1200004188	5293907	40.5089	90.9035	81.6884	35269936	1405	11043	5.2834	94.7166
1KGP	HG02635	supernova v2.0.1	2749152909	116284	4667	3620000000	819	45042.2	338	1200025316	5578574	46.589	91.4827	81.3847	35515423	1473	11670	5.52752	94.4725
1KGP	HG01970	supernova v2.0.1	2764340224	125773	4271	3590000000	1122	64445	353	1200034600	6894539	37.4124	90.7499	80.6954	36280176	1619	11622	5.54314	94.4569
1KGP	HG00353	supernova v2.0.1	2752340429	170595	25361	3520000000	1498	92205.9	388	1200022650	2974750	44.8624	88.2482	76.5252	37483133	1476	9664	6.59347	93.4065
1KGP	NA18557	supernova v2.0.1	2769668516	178470	20887	3200000000	1441	59513.9	335	1200018196	1629107	54.9239	91.5842	90.4467	37960246	1345	9365	5.10968	94.8903
1KGP	HG00513	supernova v2.0.1	2757148100	171761	22979	3360000000	1467	72618.3	384	1200017364	2252110	52.1264	91.1383	85.3113	37983364	1243	8953	5.49174	94.5083
1KGP	HG03796	supernova v2.0.1	2754028002	160382	22293	3370000000	1360	64445	363	1091630496	1792278	51.491	91.7896	87.3998	37983537	1316	9435	5.27074	94.7293
1KGP	NA20588	supernova v2.0.1	2765993995	168769	22906	3320000000	1321	76322.5	347	1200008120	3693303	54.342	92.1482	88.924	38103594	1295	9729	5.02221	94.9778
1KGP	HG00251	supernova v2.0.1	2769023020	170173	21579	3220000000	1339	67061.8	322	1200011530	2225205	53.3211	91.6018	90.6452	38135490	1347	9898	4.90721	95.0928
1KGP	HG03864	supernova v2.0.1	2767905643	169214	22587	3130000000	1307	76322.5	351	1200025930	3131557	55.4559	91.7465	89.3546	38193098	1361	9983	5.09762	94.9024
1KGP	HG02604	supernova v2.0.1	2763383416	122191	4235	3580000000	1057	91293	349	1200018812	13094640	38.6109	90.8028	80.8615	39073089	1518	11824	5.14349	94.8565
1KGP	HG03863	supernova v2.0.1	2754918177	167935	22942	3230000000	1289	94999.9	356	1200042572	4656063	56.2954	91.965	88.9597	39332082	1382	10414	5.1048	94.8952
1KGP	HG03451	supernova v2.0.1	2767006784	164098	24542	3240000000	1021	59513.9	353	1200022926	5967602	58.7779	91.755	88.6663	39383482	1399	10123	5.2173	94.7827
1KGP	HG02521	supernova v2.0.1	2752949223	114771	4247	3600000000	1053	90389.1	346	1200010526	10599326	38.6206	91.3779	80.8717	39395773	1663	12367	5.34982	94.6502
1KGP	HG00844	supernova v2.0.1	2752853559	119069	4056	3380000000	1020	88608.1	344	1200015682	9882448	38.7073	90.5176	81.7251	39427168	1613	12624	5.07649	94.9235
1KGP	HG02623	supernova v2.0.1	2796030574	163579	27818	3280000000	1090	118248	367	1200011560	11527222	53.4042	86.8494	74.3272	39876473	1557	10879	5.94258	94.0574
1KGP	HG03470	supernova v2.1.1	2774392061	112345	4374	3600000000	806	104939	351	1233188504	17255302	42.2261	90.5877	81.0948	39884423	3059	22454	5.00938	94.9906
1KGP	HG01140	supernova v2.0.1	2750243493	124971	4255	3600000000	966	83472.8	343	1200004976	11470051	41.4067	91.3799	81.5552	39962824	1511	11962	5.34011	94.6599
1KGP	NA19440	supernova v2.0.1	2759456031	175245	27694	3420000000	1068	94059.3	384	1200033518	10484903	52.985	88.9579	77.8612	40136183	1369	9907	6.25555	93.7445
1KGP	HG02522	supernova v2.1.1	2765658470	124809	3858	3650000000	970	79421.5	341	1264228196	10484667	38.0449	91.036	81.5124	40333714	2290	19014	5.59088	94.4091
1KGP	HG03115	supernova v2.0.1	2770194610	168362	26010	3610000000	1147	110292	406	1200007742	12459214	47.0597	88.4535	73.4104	40368078	1530	10261	6.96906	93.0309
1KGP	HG02603	supernova v2.0.1	2761671546	116977	4236	3600000000	1004	93128	351	1200021478	11460441	38.9738	90.9241	80.7075	40506834	1719	13112	5.33627	94.6637
1KGP	NA20587	supernova v2.0.1	2754933892	166595	25756	3520000000	1483	88608.1	422	1200042620	2666138	45.6493	87.7216	75.4351	41195659	1317	8980	6.55909	93.4409
1KGP	NA21126	supernova v2.0.1	2767851170	171275	22174	3200000000	1320	83472.8	341	1111985590	2878720	54.5428	91.8925	89.8904	41766587	1408	9711	4.93838	95.0616
1KGP	HG00732	supernova v2.0.1	2747011842	122563	4244	3570000000	994	94999.9	332	1200010888	11725445	39.751	91.1422	81.6507	42232616	1557	12017	5.21602	94.784
1KGP	NA06986	supernova v2.0.1	2772364084	158818	23056	3180000000	1363	108119	365	1200001756	5714675	55.5389	90.1327	87.7952	43049757	1596	10641	4.99023	95.0098
1KGP	HG03797	supernova v2.0.1	2769536330	168430	23275	3150000000	1311	82646.4	357	1200023882	4271584	55.8482	91.872	89.2371	43168307	1347	9508	5.33275	94.6672
1KGP	NA21125	supernova v2.0.1	2751822823	178598	24711	3390000000	1386	88608.1	381	1200033952	3029621	49.5339	87.4955	78.7429	43907894	1382	9419	6.14609	93.8539
1KGP	HG02108	supernova v2.0.1	2743475844	120476	4578	3570000000	826	71187.4	335	1200010112	9203487	44.9649	90.6253	81.9057	43986560	1455	12137	5.44637	94.5536
1KGP	HG03123	supernova v2.0.1	2828832253	166929	23703	3210000000	998	62549.7	354	1200037656	5718843	59.3069	91.9056	89.4228	44222825	1238	9458	5.06117	94.9388
1KGP	HG00622	supernova v2.0.1	2768957561	173176	21186	3150000000	1423	109200	333	1159771550	3981091	53.2954	91.5895	90.8369	44471900	1406	10226	4.92746	95.0725
1KGP	HG03838	supernova v2.0.1	2763831955	165994	24858	3430000000	1514	108119	384	1200034892	4175838	46.7502	88.5077	77.9312	44547722	1424	9566	6.04035	93.9596
1KGP	NA19789	supernova v2.0.1	2761552647	171640	25768	3410000000	1380	115918	380	1200033026	5843523	48.7262	87.8376	78.3961	44611925	1585	10294	6.29649	93.7035
1KGP	NA19719	supernova v2.0.1	2753996836	173693	22083	3270000000	1265	63175.2	330	1200030330	3738278	53.1552	91.0534	89.7817	45285100	1128	9241	5.17391	94.8261
1KGP	NA19921	supernova v2.0.1	2843853432	155680	24136	3410000000	1129	156240	360	1200031922	25305302	49.6211	84.5307	68.9357	45362948	1688	11541	5.80376	94.1962
1KGP	NA18552	supernova v2.0.1	2753998058	172244	24189	3300000000	1451	117077	389	1200037924	3536501	48.5501	87.1009	79.5628	45382884	1373	9424	6.14154	93.8585
1KGP	HG01971	supernova v2.0.1	2747756902	167388	25350	3480000000	1397	100844	373	1200030266	3873886	46.8626	87.6283	75.5076	46107973	1420	9725	6.08259	93.9174
1KGP	HG00250	supernova v2.0.1	2758210394	170996	25027	3730000000	1551	91293	426	1200039344	2774857	42.262	86.8753	71.2634	46141238	1307	8817	7.26424	92.7358
1KGP	HG00851	supernova v2.0.1	2754210576	179172	24952	3590000000	1568	109200	420	1200032962	3237300	43.7347	87.1897	72.6265	46521437	1325	8475	6.72712	93.2729
1KGP	HG01176	supernova v2.0.1	2822898253	116323	4150	3590000000	958	147185	342	1200021108	21366024	38.9395	91.0625	81.2183	46973398	2091	14358	5.07882	94.9212
1KGP	NA19444	supernova v2.0.1	2756368847	141924	21609	3020000000	1024	134577	335	1073873636	9083265	58.2367	92.9102	92.0151	47915127	1842	12182	4.36076	95.6392
1KGP	NA19984	supernova v2.0.1	2768804140	169654	23462	3130000000	1010	125522	329	1200029138	24782866	62.8715	91.7952	91.3297	50211097	1473	10885	4.43444	95.5656
1KGP	NA18991	supernova v2.0.1	2749798685	178880	21890	3210000000	1407	99845.8	327	1200026004	3562712	54.9957	91.6602	90.8536	56001367	1188	9322	5.17748	94.8225
1KGP	HG01464	supernova v2.1.2	2779047560	112438	3602	3340000000	809	151645	353	1361852130	30143376	41.936	90.8674	82.2466	56964312	3129	23321	4.79345	95.2065
1KGP	HG02283	supernova v2.1.1	2810144567	115932	3750	3650000000	728	128045	357	1452131938	29543715	40.0275	91.2171	80.6325	57149750	3144	23582	5.53182	94.4682
1KGP	HG01761	supernova v2.0.1	2754441569	118693	4142	3440000000	944	118248	336	1200032240	20306345	42.3285	90.9832	82.6602	57811902	1794	13059	4.99072	95.0093
1KGP	NA19102	supernova v2.0.1	2762823141	179697	23982	3200000000	992	90389.1	326	1200020152	11114114	61.1327	91.8828	91.1715	58994059	1253	9578	5.12167	94.8783
CIAPM	BC03401	supernova v2.1.1	2783683713	169804	21449	3240000000	1326	35828.5	358	1226931066	1015182	56.2829	89.3954	87.0218	23441657	2397	15758	5.2704	94.7296
CIAPM	BC00401	supernova v2.1.0	2790191840	178810	20405	3210000000	1352	29656.7	362	1200017488	706775	55.5956	88.3418	83.4356	24094035	2719	16431	4.94531	95.0547
CIAPM	BC03202	supernova v2.1.1	2772391091	169361	21170	3440000000	1327	41183.9	333	1405064002	998011	52.2679	90.5787	86.4541	27782055	2365	15428	5.95335	94.0467
CIAPM	BC04602	supernova v2.1.1	2779198105	182454	21750	3330000000	1211	40776.2	366	1687215794	1346711	51.4673	92.3892	88.6375	28821366	2456	15506	5.88826	94.1117
CIAPM	BC04401	supernova v2.1.1	2782775085	183971	23851	3240000000	985	51774.9	353	1580442406	7939640	57.8218	91.4169	89.7364	31136466	2016	16429	5.33497	94.665
CIAPM	BC04202	supernova v2.1.1	2765373035	175962	20512	3270000000	1253	57763.6	347	1684350582	2564697	52.5464	91.4158	90.6118	31585956	1762	14917	5.21651	94.7835
CIAPM	BC01901	supernova v2.0.0	2772768646	176048	22932	3220000000	1326	51774.9	334	1200015496	1710486	56.1237	91.3962	87.0405	31979654	1423	9893	5.6259	94.3741
CIAPM	BC00901	supernova v2.1.0	2778276713	148416	22469	3390000000	1523	62549.7	322	1105161892	1593115	50.2122	91.6201	86.1629	32454921	2363	15735	5.83132	94.1687
CIAPM	BC02701	supernova v2.0.1	2764764766	169873	22062	3170000000	1179	47339.8	370	1200026156	1769642	56.2934	91.5043	87.3229	32525428	1384	9616	4.76045	95.2395
CIAPM	BC02402	supernova v2.0.1	2750641000	174804	21000	3200000000	1255	46871.1	340	1200021902	1325902	55.1736	91.4377	88.5898	32679585	1264	9213	4.83275	95.1673
CIAPM	BC00701	supernova v2.1.0	2784031956	156716	23435	3320000000	1351	57763.6	354	1156817960	1886940	50.4973	91.425	85.2154	32842739	2282	15654	5.87759	94.1224
CIAPM	BC02902	supernova v2.0.1	2752810181	178719	22760	3300000000	1329	45947.6	378	1200014076	1216914	55.2105	91.5015	86.0233	32912549	1295	9011	5.64671	94.3533
CIAPM	BC05201	supernova v2.1.1	2786468706	171170	22873	3270000000	1298	52815.6	347	1243326032	1740215	54.0823	90.469	86.6363	32946520	2235	15697	5.65616	94.3438
CIAPM	BC04101	supernova v2.1.1	2785850915	170349	21523	3390000000	1399	63175.2	331	1392260742	1860249	51.6998	92.5455	89.4863	32969148	2294	16010	5.57484	94.4252
CIAPM	BC04901	supernova v2.1.1	2789374437	180518	21894	3270000000	1335	46871.1	347	1373395540	1379698	54.1745	90.5447	86.9747	33095730	2391	15751	5.70568	94.2943
CIAPM	BC04301	supernova v2.1.1	2781385281	182183	21234	3290000000	1201	50252.2	340	1739658284	2153776	53.6162	92.0042	90.4053	33097038	2013	16322	5.47427	94.5257
CIAPM	BC01402	supernova v2.1.0	2775848148	174017	22460	3310000000	1313	52292.6	375	1200016444	1532912	54.2273	91.6224	87.8153	33107460	2305	15093	5.58182	94.4182
CIAPM	BC04402	supernova v2.1.1	2770626777	186443	24963	3220000000	960	64445	352	1450271444	8477002	58.9979	91.9211	90.8257	33185921	1873	16104	5.56797	94.432
CIAPM	BC03801	supernova v2.1.1	2784216463	180746	23071	3250000000	1341	67061.8	373	1268157716	2494891	55.0695	91.9607	89.257	33583045	1986	15294	5.57716	94.4228
CIAPM	BC03402	supernova v2.1.1	2773152001	163951	23047	3550000000	1297	51262.3	345	1408204418	1748118	50.7332	91.1139	85.5566	33715065	2295	15462	6.23418	93.7658
CIAPM	BC02201	supernova v2.0.0	2763804475	172446	23470	3280000000	1398	66397.8	339	1200013074	1813556	53.2898	91.6784	86.2172	34396449	1352	9168	5.92747	94.0725
CIAPM	BC03702	supernova v2.1.1	2773108792	164293	22723	3490000000	1357	54415.9	358	1202179064	1483119	52.8965	90.6375	85.5165	34619646	2285	14937	6.03276	93.9672
CIAPM	BC02501	supernova v2.0.1	2766869152	176453	22862	3130000000	1310	67732.4	382	1200041928	2984668	54.7293	91.3412	87.5369	34704138	1264	8951	4.92583	95.0742
CIAPM	BC01401	supernova v2.1.0	2783273851	164585	23341	3360000000	1329	83472.8	366	1200005370	3380963	51.6649	91.8658	86.888	35139966	2133	15221	5.78055	94.2195
CIAPM	BC02801	supernova v2.0.1	2774885237	178589	24156	3170000000	1286	77085.8	372	1200007424	3599373	56.4158	91.1804	87.1158	35591097	1334	10251	5.51476	94.4852
CIAPM	BC01201	supernova v2.1.0	2783699113	158681	22281	3290000000	1346	53343.7	324	1199999532	1503027	53.9937	92.0609	87.6603	35593348	2363	15770	5.38475	94.6153
CIAPM	BC04601	supernova v2.1.1	2788227997	181606	23054	3230000000	1297	78635.2	369	1410626336	3975178	54.8023	92.2956	89.7841	35891647	2109	15772	5.63587	94.3641
CIAPM	BC01701	supernova v2.0.0	2772712028	176596	23703	3200000000	1429	83472.8	320	1182217642	3331129	55.6004	91.5746	87.9514	35955500	1431	9841	5.51886	94.4811
CIAPM	BC03001	supernova v2.0.1	2772844672	171273	23963	3250000000	1355	84307.6	358	1200020154	3120032	54.6532	91.1986	86.1874	36231958	1399	10024	5.69503	94.305
CIAPM	BC02601	supernova v2.0.1	2768120596	170799	21967	3090000000	1316	69784.7	370	1200028092	2813499	55.6547	91.2686	88.2959	36681530	1416	9820	4.64817	95.3518
CIAPM	BC02001	supernova v2.0.0	2766778818	174784	22906	3210000000	1319	56064.8	308	1200038630	1622563	56.2817	91.4024	88.0319	36746700	1291	9366	5.56993	94.4301
CIAPM	BC00802	supernova v2.1.0	2767361847	154572	22727	3400000000	1464	102871	311	1123213400	3573543	50.1071	91.1745	86.4239	36750622	2138	15640	5.4355	94.5645
CIAPM	BC04502	supernova v2.1.1	2774921403	186434	22560	3310000000	1327	63807	386	1589305712	3287779	52.2839	92.1467	88.9059	36808727	2017	15446	5.6215	94.3785
CIAPM	BC01501	supernova v2.1.0	2790302638	165432	21459	3320000000	1647	78635.2	366	1200008278	1289752	52.0648	92.4661	86.9326	36827891	2361	15240	6.07287	93.9271
CIAPM	BC02401	supernova v2.0.1	2770989094	178243	22710	3170000000	1365	63175.2	372	1200038764	2015851	54.7637	91.5947	87.4327	37122154	1325	9551	5.07222	94.9278
CIAPM	BC01002	supernova v2.1.0	2769944838	164704	23070	3320000000	1346	87730.8	320	1200012214	3189016	52.0728	91.4323	87.5634	37624812	2164	15613	5.57075	94.4293
CIAPM	BC04801	supernova v2.1.1	2785393069	178783	22751	3270000000	1323	53343.7	354	1377560466	1698194	52.5227	90.7759	86.4125	37642667	2215	15274	5.53071	94.4693
CIAPM	BC03301	supernova v2.1.1	2787390151	175309	23301	3220000000	1333	84307.6	351	1208035396	3549559	54.8651	91.9303	89.9471	37645591	2115	15779	5.54244	94.4576
CIAPM	BC03901	supernova v2.1.1	2783091934	158314	23125	3420000000	1419	69093.8	353	1129773848	2076766	52.2368	90.3499	85.5555	37695361	2252	15625	5.74129	94.2587
CIAPM	BC03501	supernova v2.1.1	2782470280	169857	23049	3440000000	1281	67732.4	348	1466931372	2923839	51.0766	90.5745	85.7393	37705730	2087	16120	5.95169	94.0483
CIAPM	BC03101	supernova v2.1.1	2779164746	172887	22595	3370000000	1261	61317.2	324	1589654598	2666295	52.1168	90.528	87.0521	37724832	1951	15483	5.4622	94.5378
CIAPM	BC01001	supernova v2.1.0	2784768335	165143	23013	3110000000	1298	69784.7	324	1200032812	2012672	55.6037	92.4774	88.6607	37734160	2298	15374	5.43288	94.5671
CIAPM	BC04201	supernova v2.1.1	2786939357	178549	21896	3310000000	1227	58341.2	344	1593542394	3410823	53.0989	92.0618	90.017	37824481	1975	15902	5.45273	94.5473
CIAPM	BC02901	supernova v2.0.1	2771111842	174836	24243	3170000000	1297	73344.5	373	1200010382	2983328	55.72	91.2188	86.3778	37827422	1319	9807	5.46493	94.5351
CIAPM	BC03701	supernova v2.1.1	2781718452	155288	23862	3500000000	1313	80215.8	352	1186352336	2747923	50.5946	90.9165	85.3243	37887053	2336	16148	6.3483	93.6517
CIAPM	BC03201	supernova v2.1.1	2781211149	163208	23298	3440000000	1415	79421.5	338	1301262936	2365277	50.7873	90.8773	86.2809	38035093	2126	15421	5.92312	94.0769
CIAPM	BC00201	supernova v2.1.0	2777108119	153545	22913	3480000000	1648	111395	357	1200010586	2862286	44.5916	86.2141	73.7374	38097053	2656	17444	5.87475	94.1253
CIAPM	BC00101	supernova v2.1.0	2778367258	149142	22671	3420000000	1454	97878.5	320	1200014218	3591430	46.6353	87.7805	76.725	38106747	2709	17682	5.85189	94.1481
CIAPM	BC00402	supernova v2.1.0	2774575213	181748	22299	3360000000	1369	55509.7	374	1200024588	1513389	50.7603	88.383	81.5641	38129734	2141	15004	5.11129	94.8887
CIAPM	BC00902	supernova v2.1.0	2769891529	153150	23371	3360000000	1334	63175.2	322	1134658360	2139341	51.624	92.1605	86.8811	38369689	2167	14961	5.68242	94.3176
CIAPM	BC03002	supernova v2.0.1	2754951059	175388	24002	3260000000	1319	80215.8	377	1200023118	3187806	54.9351	90.9957	86.0501	38503493	1217	9370	5.23908	94.7609
CIAPM	BC02002	supernova v2.0.0	2756479075	177354	23724	3250000000	1260	54415.9	329	1200025894	2004828	55.9343	91.2477	87.349	38523141	1231	9083	5.59436	94.4056
CIAPM	BC00602	supernova v2.1.0	2771433930	154922	23714	3390000000	1601	115918	351	1026449014	3821183	50.1955	91.4539	85.4963	38536867	2319	15710	5.86286	94.1371
CIAPM	BC03502	supernova v2.1.1	2768679847	168209	23613	3500000000	1259	81828.1	349	1409823976	3389532	51.2542	90.9338	85.7994	39105824	1915	15325	5.9939	94.0061
CIAPM	BC01502	supernova v2.1.0	2782886339	172476	20884	3340000000	1685	70482.6	364	1200020498	1115376	53.2247	92.3817	87.3014	39188733	2333	14439	5.87238	94.1276
CIAPM	BC02102	supernova v2.0.0	2765405676	170644	24248	3460000000	1304	71187.4	366	1199995178	2544957	51.2126	91.6912	84.6156	39215123	1291	9065	6.06075	93.9393
CIAPM	BC04902	supernova v2.1.1	2774975311	181563	21728	3300000000	1416	64445	334	1408429138	1684165	52.1283	90.4441	87.7625	39270440	2169	15406	5.47491	94.5251
CIAPM	BC00301	supernova v2.1.0	2785519917	179867	23360	3180000000	1337	89494.2	376	1200023522	3494913	53.2063	87.7978	82.3105	39288678	2151	15726	5.04148	94.9585
CIAPM	BC04501	supernova v2.1.1	2787923450	177820	23551	3240000000	1311	69093.8	371	1337996130	3153876	53.7561	92.6385	89.1188	39315604	2213	15589	5.68397	94.316
CIAPM	BC03102	supernova v2.1.1	2775470987	169708	23791	3410000000	1247	89494.2	347	1397864486	4473662	52.6191	90.3042	86.2684	39353993	1941	14974	5.58174	94.4183
CIAPM	BC02502	supernova v2.0.1	2754024213	175748	23394	3190000000	1289	84307.6	354	1200016758	3828005	54.548	91.4427	87.7971	39367294	1160	9337	4.89214	95.1079
CIAPM	BC02301	supernova v2.0.1	2768376573	174815	22061	3150000000	1403	69093.8	337	1200016834	1838192	54.4256	91.9668	88.4179	39411437	1302	9458	4.76828	95.2317
CIAPM	BC01301	supernova v2.1.0	2778732649	145675	22938	3290000000	1380	87730.8	338	1119379588	2780708	52.6196	92.6204	87.7002	39416697	2351	16501	5.17953	94.8205
CIAPM	BC01601	supernova v2.1.0	2785490915	165937	23326	3350000000	1388	74818.7	367	1200032270	2286112	52.0226	92.3122	86.7594	39484899	2180	15565	6.06431	93.9357
CIAPM	BC00601	supernova v2.1.0	2788629276	165096	22894	3320000000	1479	82646.4	331	1179450628	3033681	51.2927	91.2843	86.5218	39508452	2399	16311	5.47724	94.5228
CIAPM	BC04002	supernova v2.1.1	2772647573	177642	23137	3310000000	1197	88608.1	342	1407181164	5252235	54.1364	91.9398	90.1036	39532533	2000	15558	5.59127	94.4087
CIAPM	BC02202	supernova v2.0.0	2757190507	178622	23988	3230000000	1264	71187.4	334	1200024526	2739218	55.8007	91.3815	87.5796	39542063	1211	9208	5.53646	94.4635
CIAPM	BC05301	supernova v2.1.1	2789144931	170052	22568	3210000000	1391	81017.9	326	1458682716	2920575	51.3785	90.5888	86.3625	39551563	2031	15385	6.14472	93.8553
CIAPM	BC04102	supernova v2.1.1	2773540017	175645	22172	3330000000	1295	81017.9	333	1324346356	3458260	53.7278	91.9492	90.2905	39556805	1938	15356	5.40997	94.59
CIAPM	BC01602	supernova v2.1.0	2773904892	167187	23457	3360000000	1300	100844	372	1200023616	4252036	51.8604	91.624	87.1951	40453250	2125	15288	5.63235	94.3676
CIAPM	BC00502	supernova v2.1.0	2773405780	179754	24133	3250000000	1270	85150.6	367	1200033348	3731294	54.4879	88.0601	80.8332	40559225	2030	15712	5.09527	94.9047
CIAPM	BC00501	supernova v2.1.0	2786153138	178027	23389	3150000000	1348	95949.9	390	1200024896	4116035	52.3997	87.2623	79.6203	40650188	2270	16302	4.9389	95.0611
CIAPM	BC02602	supernova v2.0.1	2760028089	176572	21831	3180000000	1333	83472.8	380	1200020294	3368057	53.985	91.3411	87.7224	40971754	1267	9568	4.71065	95.2893
CIAPM	BC01702	supernova v2.0.0	2756449494	179808	24596	3280000000	1286	101853	336	1200017900	4746850	54.5421	91.5534	86.6979	41008606	1236	9208	5.73593	94.2641
CIAPM	BC03802	supernova v2.1.1	2774632914	181263	23747	3290000000	1268	96909.4	380	1321410046	4501384	53.3192	91.889	88.95	42587069	1975	15732	5.79318	94.2068
CIAPM	BC05102	supernova v2.1.1	2774361014	179760	23662	3280000000	1313	94999.9	369	1310425424	4120604	53.3437	90.3393	86.6788	43004802	1934	15016	5.66069	94.3393
CIAPM	BC04302	supernova v2.1.1	2771763882	184453	22943	3260000000	1218	77085.8	380	1500221670	4313930	54.1578	91.8038	89.678	43182310	1873	16022	5.70114	94.2989
CIAPM	BC00302	supernova v2.1.0	2765815379	156651	23234	3530000000	1531	117077	371	1200016506	3264389	45.0102	84.9631	70.9099	44024968	2467	16551	6.20958	93.7904
CIAPM	BC05202	supernova v2.1.1	2778078838	175539	22687	3300000000	1330	67732.4	332	1253196102	1989470	53.7248	89.8806	87.8357	44205236	2125	15535	5.63432	94.3657
CIAPM	BC03602	supernova v2.1.1	2770975483	173626	23320	3300000000	1255	90389.1	337	1210088524	3578562	54.3115	92.2219	90.3268	44258441	1926	15310	5.70878	94.2912
CIAPM	BC01302	supernova v2.1.0	2770998425	159344	23208	3390000000	1347	98857.2	341	1197519226	3968649	51.3207	92.3048	87.1467	44480586	2074	15415	5.42225	94.5778
CIAPM	BC00102	supernova v2.1.0	2768469608	159716	23907	3450000000	1412	112509	359	1200011694	3885847	46.8769	86.2916	74.1321	44550451	2426	16336	6.04189	93.9581
CIAPM	BC05101	supernova v2.1.1	2784847286	177365	23295	3230000000	1305	89494.2	353	1354484586	4000927	54.0869	90.304	87.4777	44553719	2074	16138	5.53921	94.4608
CIAPM	BC03601	supernova v2.1.1	2785834690	178221	22848	3200000000	1269	94999.9	342	1329542338	5823445	54.4728	91.7212	90.6051	44585445	2018	15547	5.40291	94.5971
CIAPM	BC00702	supernova v2.1.0	2774973726	162410	23855	3360000000	1415	94059.3	352	1129681834	3451529	50.8309	91.6082	85.8547	44600008	2163	15356	5.73808	94.2619
CIAPM	BC02302	supernova v2.0.1	2759010990	175679	23133	3230000000	1412	98857.2	371	1199999558	3618671	52.6655	91.8019	87.2037	44635450	1369	9797	4.99753	95.0025
CIAPM	BC02101	supernova v2.0.0	2771583247	171657	24423	3270000000	1269	105988	352	1200012098	5327683	54.3797	91.4543	86.3178	44788424	1447	10532	5.6915	94.3085
CIAPM	BC02802	supernova v2.0.1	2758624487	174248	24431	3330000000	1300	104939	377	1200015360	4878461	53.9858	91.369	85.1582	44814839	1334	9277	5.88848	94.1115
CIAPM	BC04701	supernova v2.1.1	2789736738	179476	22627	3170000000	1308	105988	347	1362753450	6291173	55.5072	89.9726	88.4756	45106770	2205	16793	5.58169	94.4183
CIAPM	BC02702	supernova v2.0.1	2754833902	171268	22575	3280000000	1334	112509	380	1200028616	5132512	53.2788	91.3505	85.7315	45169000	1353	9806	5.04779	94.9522
CIAPM	BC03902	supernova v2.1.1	2771032860	177780	23046	3350000000	1248	96909.4	340	1360853722	4383781	52.8627	92.587	90.0252	45334626	1922	15242	5.75952	94.2405
CIAPM	BC04702	supernova v2.1.1	2772634503	176059	23728	3290000000	1354	98857.2	348	1142753646	3631941	54.4244	90.369	87.7889	45457639	1973	15213	5.55738	94.4426
CIAPM	BC01902	supernova v2.0.0	2755666698	178548	23116	3290000000	1452	94059.3	311	1200043196	3641331	56.1035	91.6397	87.2047	45618254	1269	9329	5.73859	94.2614
CIAPM	BC00801	supernova v2.1.0	2783345690	156307	22993	3280000000	1465	112509	329	1104298398	3154220	50.1903	91.4927	87.0891	45703831	2331	15705	5.6331	94.3669
CIAPM	BC01202	supernova v2.1.0	2770937858	154654	23320	3390000000	1293	117077	314	1199994656	5276587	51.2504	92.959	87.8628	45917199	2108	15459	5.56013	94.4399
CIAPM	BC00202	supernova v2.1.0	2770970956	155967	22751	3430000000	1632	126778	345	1200020922	2867088	45.0986	86.6384	73.828	46827030	2702	17006	5.92932	94.0707
CIAPM	BC04802	supernova v2.1.1	2775397728	182038	22278	3230000000	1232	92205.9	342	1507201500	5325809	54.8178	90.3717	88.3601	47899945	1956	15647	5.43386	94.5661
CIAPM	BC05302	supernova v2.1.1	2771715609	172363	22442	3230000000	1380	82646.4	322	1544523092	3077748	49.9983	90.7382	86.2245	47958310	1944	15635	6.24329	93.7567
CIAPM	BC03302	supernova v2.1.1	2770260861	173984	21942	3300000000	1259	126778	321	1592717208	10253406	51.9621	91.5597	87.9914	55854623	1888	16004	6.04868	93.9513
Polaris	NA18942	supernova v2.1.0	2759655913	92777	18290	3190000000	1519	52292.6	396	1200018652	1077686	51.3782	87.596	75.6815	25028179	2710	17718	5.22367	94.7763
Polaris	NA19917	supernova v2.1.0	2751985435	89654	19760	3300000000	1090	46871.1	392	1200016854	3769405	53.6469	88.3603	75.368	25264239	2146	17295	5.45873	94.5413
Polaris	NA19207	supernova v2.1.0	2773261589	96704	18886	3340000000	1163	49754.7	387	1200010410	3325600	48.6159	86.8932	71.8364	25896524	2371	17309	5.98685	94.0132
Polaris	NA19176	supernova v2.1.0	2764932082	102807	19482	3230000000	1114	41595.8	395	1200018064	2982879	52.9189	84.9647	73.4229	25930085	2222	16811	5.65068	94.3493
Polaris	NA19095	supernova v2.1.0	2753673421	88736	19385	3350000000	1100	45492.7	382	1200021532	2971273	53.1841	88.491	75.0026	26073616	2288	17999	5.48602	94.514
Polaris	NA20509	supernova v2.1.0	2772618388	106322	18459	3140000000	1511	52292.6	405	1200021510	1278624	48.2828	86.3294	76.0565	26160335	2924	17941	5.54089	94.4591
Polaris	NA19178	supernova v2.1.0	2776470180	103653	19292	3230000000	1086	42011.7	371	1200014482	2524887	54.611	86.5815	75.8038	27775266	2342	17496	5.49355	94.5064
Polaris	NA19174	supernova v2.1.0	2777842069	108430	20379	3250000000	1110	44596.3	397	1200016224	2995539	53.0537	86.445	77.1947	27979051	2182	16806	5.71162	94.2884
Polaris	NA19213	supernova v2.1.0	2775740698	99246	19103	3200000000	1100	45492.7	375	1200023142	3013034	53.1358	86.9583	74.7708	28776450	2417	17890	5.16836	94.8316
Polaris	HG00589	supernova v2.1.0	2773095689	104902	18460	3250000000	1542	61930.4	383	1200015534	1424618	50.5545	86.4012	74.6791	29381933	2313	16780	5.32276	94.6772
Polaris	NA20296	supernova v2.1.0	2759503759	103221	20062	3190000000	1061	49262	395	1200023946	4610965	55.8826	87.0515	78.6838	29398294	2030	17134	5.0279	94.9721
Polaris	NA12813	supernova v2.1.0	2759031499	104632	18505	3230000000	1531	64445	385	1200018510	1616484	48.3986	84.1824	73.6095	29916048	2397	16946	5.25432	94.7457
Polaris	HG00436	supernova v2.1.0	2780773274	106955	18428	3180000000	1501	59513.9	441	1200011344	1277070	50.4527	85.079	71.6153	31036211	2545	17246	5.89663	94.1034
Polaris	NA19226	supernova v2.1.0	2765408317	103788	20096	3110000000	1111	44596.3	461	1200016542	3033582	52.9189	86.0335	77.0145	31588839	2203	16452	5.41201	94.588
Polaris	NA19007	supernova v2.1.0	2773576455	94100	17180	3120000000	1514	44596.3	389	1118224892	869977	55.0252	83.3281	71.373	32313878	2684	17065	5.11542	94.8846
Polaris	HG01190	supernova v2.1.0	2772190800	92466	18389	3170000000	1363	51774.9	389	1109486624	1796973	55.0371	81.5456	68.7014	32426013	2457	17561	5.46856	94.5314
Polaris	NA19122	supernova v2.1.0	2761268647	102067	19857	3250000000	1095	48774.3	391	1200006888	3208732	52.5822	84.8647	72.6595	32550293	2190	17399	5.57791	94.4221
Polaris	NA18868	supernova v2.1.0	2774428972	100980	20458	3200000000	1071	54960.1	415	1199994280	4640299	56.5122	84.7936	73.3409	32599866	2265	17809	5.39858	94.6014
Polaris	NA19109	supernova v2.1.0	2764505543	105016	19788	3270000000	1066	53343.7	399	1200011396	3987569	54.9885	85.2931	73.0262	32804135	2199	16813	5.69866	94.3013
Polaris	NA19819	supernova v2.1.0	2761412692	97876	19397	3380000000	1149	56625.4	415	1200018366	4691787	49.9521	82.8557	69.1422	33087668	2179	16929	6.36922	93.6308
Polaris	NA18855	supernova v2.1.0	2763209449	103004	19615	3200000000	1085	49754.7	409	1200009054	3506613	54.5202	83.7425	72.0208	33134916	2228	17036	5.29278	94.7072
Polaris	NA18861	supernova v2.1.0	2759759018	97784	19601	3360000000	1123	81017.9	400	1200006130	7643664	52.2834	85.3182	71.0472	34611127	2205	17418	6.38862	93.6114
TPMI	LLD0124C	supernova v2.1.0	2778453896	192578	23186	3402950000	1426	39576.9	399	1200019802	855337	56.2048	91.6694	88.2064	16240090	3007	16200	5.75027	94.2497
TPMI	LLD0122C	supernova v2.1.0	2778475229	192598	23856	3318770000	1411	43284.7	399	1200017594	961141	57.9101	91.3971	88.8257	20113977	2464	14529	5.74947	94.2505
TPMI	NTUH-F02-F	supernova v2.1.0	2786636740	157338	21768	3964460000	1713	121831	394	1200045700	2747338	40.5502	94.0847	78.5203	20641844	3333	17949	10.828	89.172
TPMI	NTUH-F04-M-2	supernova v2.1.0	2778517132	177740	21992	3850720000	1586	87730.8	417	1200003734	2065436	46.4861	93.8249	82.1723	20680038	2965	15643	7.81324	92.1868
TPMI	LLD0200C	supernova v2.1.0	2791614983	198718	26887	3460900000	1430	81017.9	390	1200007000	2420333	55.065	93.4012	88.6178	23056418	2636	16197	6.48137	93.5186
TPMI	LLD0174C	supernova v2.1.1	2789451931	185092	25731	3330000000	1452	44596.3	385	1091418542	1004265	56.7531	91.206	86.5696	23064210	2646	15344	6.1487	93.8513
TPMI	NTUH-F03-M-2	supernova v2.1.0	2779697285	170112	21719	3909040000	1650	135923	395	1199998426	3720954	43.5172	94.03	80.9329	23242856	2929	17056	8.72867	91.2713
TPMI	LLD0142C	supernova v2.1.0	2793243429	199951	27045	3405050000	1410	92205.9	403	1200017168	3268734	56.4204	93.0086	89.0198	23696418	2557	17279	6.36289	93.6371
TPMI	LLD0050C	supernova v2.1.0	2778214094	175686	20779	3860780000	1675	110292	405	1116151380	2890002	43.2291	93.9852	85.5568	23872422	2602	16030	7.14312	92.8569
TPMI	LLD0031C	supernova v2.1.0	2780361006	172484	21161	3962720000	1677	98857.2	405	1200010634	2376653	41.6284	94.183	84.1612	25416408	2809	16190	7.69354	92.3065
TPMI	NTUH-F04-F-2	supernova v2.1.0	2792374567	166649	21971	3793210000	1573	104939	415	1200002774	2451299	45.1635	94.0614	81.1533	25485214	3117	16493	8.70198	91.298
TPMI	LLD0049C	supernova v2.1.0	2779418943	179713	20453	3877470000	1636	90389.1	396	1200038982	2099125	42.9324	94.0098	85.4165	25501131	2707	15887	7.43179	92.5682
TPMI	LLD0163C	supernova v2.1.0	2781883953	186546	22194	3267910000	1425	36548.6	380	1200015368	826162	56.9471	90.5818	86.9897	25553957	2690	15634	6.37204	93.628
TPMI	LLD0108C	supernova v2.1.0	2788658124	185803	26142	3232110000	1417	59513.9	400	1200004252	1661845	56.0312	91.1462	86.6355	25611779	2335	15290	5.77913	94.2209
TPMI	LLD0155C	supernova v2.1.0	2776310373	184686	25900	3339590000	1433	57763.6	389	1199995746	1495242	55.5507	90.3127	86.2451	25848231	2372	15655	5.82328	94.1767
TPMI	LLD0145C	supernova v2.1.0	2789138993	197392	26916	3444700000	1438	81017.9	399	1200003404	2541324	54.7279	93.2401	88.4326	26143471	2380	16157	6.41216	93.5878
TPMI	LLD0183C	supernova v2.1.0	2773141604	196306	27451	3579400000	1417	109200	393	1200004008	4510164	55.0353	93.3335	88.3249	26450012	2340	15883	6.32875	93.6713
TPMI	LLD0134C	supernova v2.1.0	2778313673	197802	27538	3496110000	1382	96909.4	395	1184817356	3396242	55.0222	93.3163	88.7834	26708553	2343	15877	6.52147	93.4785
TPMI	LLD0106C	supernova v2.1.0	2788786583	198207	24950	3301390000	1413	53343.7	395	1200013038	1312892	56.7616	91.5741	88.6101	27435058	2373	15405	5.77375	94.2262
TPMI	LLD0128C	supernova v2.1.0	2788808320	194806	25371	3312890000	1435	63175.2	396	1199997688	1711580	56.4343	91.7493	88.8448	27548343	2347	15313	5.85469	94.1453
TPMI	LLD0150C	supernova v2.1.0	2780162493	182326	24017	3311850000	1477	51262.3	398	1119106128	964364	55.5523	90.7161	85.7232	27568901	2520	14851	5.91546	94.0845
TPMI	LLD0029C	supernova v2.1.0	2792425020	173324	20869	3565380000	1544	128045	406	1126423584	3563478	46.4748	93.9675	87.4458	29172472	2795	16705	6.94885	93.0511
TPMI	LLD0026C	supernova v2.1.0	2774908829	152697	16290	3116470000	1621	46407.1	386	958728492	912157	55.5795	88.4813	90.9052	29234301	2421	15540	4.35956	95.6404
TPMI	LLD0143C	supernova v2.1.0	2797563777	197604	27539	3436170000	1431	126778	404	1199996572	5031703	56.7745	93.4188	89.1439	29261991	2612	17469	6.38197	93.618
TPMI	LLD0035C	supernova v2.1.0	2781471263	186448	19391	3404140000	1432	71899.3	405	1200040360	1879356	48.1622	93.6091	89.1462	29661137	2398	15540	6.63256	93.3674
TPMI	LLD0170C	supernova v2.1.0	2776504381	183639	27632	3360000000	1504	94059.3	387	1078604694	2669362	55.9015	90.6939	86.7554	29829811	2327	15656	6.05672	93.9433
TPMI	LLD0129C	supernova v2.1.0	2788360022	191476	25250	3365700000	1445	60710.1	390	1200007716	1624960	54.9452	91.9111	88.3384	30518176	2380	16156	5.87588	94.1241
TPMI	LLD0100C	supernova v2.1.0	2801780834	178128	22980	3711920000	1511	251894	416	1200034974	10609273	48.7307	94.3963	86.0546	30745967	3646	19193	6.9654	93.0346
TPMI	FB008	supernova v2.1.0	2777641276	187220	21299	3603530000	1481	100844	395	1200036694	3278436	48.9431	94.0516	88.0433	30786400	2369	16057	6.61389	93.3861
TPMI	LLD0138C	supernova v2.1.0	2789737778	182558	26376	3260060000	1435	62549.7	397	1154301978	1609940	55.6883	90.0866	85.0155	31177288	2342	15951	5.87527	94.1247
TPMI	LLD0176C	supernova v2.1.2	2780044376	176166	24699	3390000000	1458	70482.6	394	1123470698	1529247	50.0702	90.7256	85.6466	31313148	2541	15393	6.52578	93.4742
TPMI	LLD0127C	supernova v2.1.0	2790598314	193558	26102	3268620000	1418	83472.8	401	1200017566	3100300	56.5799	91.4099	88.8384	31334025	2278	15650	5.60648	94.3935
TPMI	LLD0130C	supernova v2.1.0	2778358744	199112	25667	3354800000	1399	73344.5	393	1199997004	1999437	55.981	91.8569	88.8569	31510729	2126	15729	5.94426	94.0557
TPMI	NTUH-F06F	supernova v2.1.0	2792634747	185549	22318	3503630000	1497	135923	410	1200029470	3899822	46.8238	94.3783	86.5516	32440674	2618	16395	7.14367	92.8563
TPMI	0427-ADD974-2	supernova v2.1.0	2767418129	146723	20367	3440480000	1578	75566.9	398	1133980898	2075449	47.0651	89.0092	82.4693	32596334	2275	16166	6.42105	93.579
TPMI	LLD0118C	supernova v2.1.0	2788295813	186650	25833	3257590000	1452	78635.2	394	1148640934	2190268	55.6272	91.4094	86.9852	32712064	2301	15826	5.67401	94.326
TPMI	NTUH-F09F	supernova v2.1.0	2787894606	187090	25778	3190000000	1442	45947.6	391	1158453260	1078943	57.9683	90.3942	87.0627	32737751	2266	15527	5.8377	94.1623
TPMI	LLD0144C	supernova v2.1.0	2783865729	197579	27133	3527650000	1450	99845.8	397	1122868360	3021476	54.9249	93.3872	88.3857	32919271	2510	15590	6.52057	93.4794
TPMI	LLD0058C	supernova v2.1.0	2787161129	163190	17091	3139110000	1483	53343.7	388	1200015778	1245414	50.6541	89.083	90.1594	33174062	2493	16489	4.5819	95.4181
TPMI	LLD0032C	supernova v2.1.0	2793210729	184109	20302	3417520000	1464	112509	412	1200011832	4123500	48.6602	93.6253	88.6027	33277190	2404	16153	6.62246	93.3775
TPMI	LLD0181C	supernova v2.1.0	2784958716	197483	27628	3498070000	1410	126778	408	1200013726	4655580	55.0792	93.3529	88.0123	33543958	2578	16219	6.51938	93.4806
TPMI	LLD0066C	supernova v2.1.0	2785019974	160543	17289	3079330000	1468	65089.5	383	1200003322	1951928	50.9799	88.9444	90.5912	33554994	2413	16961	4.36636	95.6336
TPMI	LLD0123C	supernova v2.1.0	2778275573	194628	25014	3367110000	1405	64445	396	1200018242	1777917	55.6185	91.6386	88.8188	34070619	2211	14918	5.82474	94.1753
TPMI	NTUH-F05-F-1	supernova v2.1.0	2781955398	151393	20204	3149560000	1551	89494.2	387	1104977946	2780857	51.9152	88.1012	84.8284	34838879	2376	16135	4.74732	95.2527
TPMI	LLD0119C	supernova v2.1.0	2794750680	176643	23712	3744320000	1487	214820	407	1200039320	6837045	47.3681	94.3739	84.7776	34877029	3406	18916	7.95438	92.0456
TPMI	ADD950	supernova v2.1.0	2779217476	155438	16261	3149400000	1566	99845.8	388	1200019238	4266323	44.1575	88.7597	91.1718	34921033	2319	16804	4.05056	95.9494
TPMI	NTUH-F06M	supernova v2.1.0	2781532056	186519	22338	3576090000	1422	138655	406	1200036934	3429094	46.1045	94.4782	85.9879	35115233	2591	15687	7.522	92.478
TPMI	LLD0059C	supernova v2.1.0	2772489075	174414	26105	3370000000	1490	70482.6	397	1130278442	1781003	51.9764	89.6676	83.4288	35392591	2067	14901	6.05984	93.9402
TPMI	NTUH-F03-F-3	supernova v2.1.0	2792982424	171437	21832	3811390000	1619	134577	403	1200001426	4301285	45.8593	94.2066	82.6305	35850471	3034	17058	7.55222	92.4478
TPMI	LLD0152C	supernova v2.1.0	2789892386	185225	26618	3223420000	1427	94059.3	385	1200020686	2994457	56.2567	90.6672	86.7744	35855989	2270	15929	5.89616	94.1038
TPMI	LLD0165C	supernova v2.1.0	2789230077	185074	27844	3270000000	1443	91293	390	1094768730	2925873	56.8189	90.8681	87.0014	35899017	2357	16594	6.01365	93.9863
TPMI	LLD0154C	supernova v2.1.0	2776895111	183754	26326	3273940000	1402	77856.6	390	1164391182	2137065	55.7199	90.768	86.3494	36179853	2223	15199	5.85089	94.1491
TPMI	LLD0110C	supernova v2.1.0	2635300717	105301	12486	2939160000	1496	141442	398	1199995464	707924	47.5433	92.0383	88.6901	36325469	5432	48230	5.10014	94.8999
TPMI	NTUH-F07-F	supernova v2.1.0	2782657513	164324	20311	3160320000	1480	74818.7	426	1200004200	2754463	50.5537	89.7238	88.4774	36646846	2251	15997	5.0326	94.9674
TPMI	LLD0073C	supernova v2.1.0	2788855003	165832	25799	3169690000	1565	74818.7	397	964525080	1611835	56.7319	89.1612	84.8845	36673006	2387	15295	5.82082	94.1792
TPMI	LLD0116C	supernova v2.1.0	2782506897	184302	26362	3371950000	1453	94059.3	393	1099726960	2954087	55.0974	91.3883	86.6334	36888383	2415	15775	5.71241	94.2876
TPMI	LLD0103C	supernova v2.1.0	2832694073	175219	23726	3515830000	1496	295365	413	1200033428	16554577	49.8717	94.2649	86.162	37092719	4656	22150	7.07978	92.9202
TPMI	LLD0156C	supernova v2.1.0	2775292684	182009	25079	3211440000	1421	90389.1	388	1200038776	3505582	55.7227	90.528	87.5389	37676368	2149	15506	5.76604	94.234
TPMI	LLD0102C	supernova v2.1.0	2815823640	173320	23201	3585660000	1503	251894	419	1200033004	11947891	47.2721	94.3395	85.9565	37701117	3970	20615	7.00206	92.9979
TPMI	LLD0147C	supernova v2.1.0	2781917952	185731	26595	3272270000	1413	90389.1	402	1183530114	2714676	55.5359	90.6173	86.2644	37709072	2272	16085	5.82508	94.1749
TPMI	LLD0113C	supernova v2.1.0	2776747185	188933	25722	3216760000	1403	94059.3	395	1169982136	2891148	55.8055	90.7471	87.6333	37944085	2130	15516	5.6181	94.3819
TPMI	LLD0085C	supernova v2.1.0	2784131359	162895	19978	3134380000	1476	91293	418	1200039606	3501343	51.9416	89.6601	88.9952	37976038	2376	16393	4.97796	95.022
TPMI	LLD0162C	supernova v2.1.0	2789744872	178280	24694	3243340000	1422	78635.2	386	1200017226	2663702	54.275	89.9768	85.7232	38049098	2236	15862	6.04673	93.9533
TPMI	LLD0158C	supernova v2.1.0	2777756273	184389	24758	3266710000	1408	94999.9	379	1200016606	3331640	56.177	90.6192	87.1385	38088348	2189	15060	5.9859	94.0141
TPMI	LLD0045C	supernova v2.1.0	2862828480	163403	19607	3109880000	1427	92205.9	405	1199999162	2631839	49.0888	89.0527	86.2467	38112183	2952	16530	5.2591	94.7409
TPMI	LLD0079C	supernova v2.1.0	2783944799	179002	26531	3393520000	1459	137282	399	1177407592	6179128	53.5445	91.1293	86.2321	38473567	2429	16150	5.9195	94.0805
TPMI	LLD0060C	supernova v2.1.0	2784620862	163468	17716	3125260000	1485	88608.1	396	1200017484	3208983	50.8585	89.1805	90.1577	38617518	2344	16528	4.41099	95.589
TPMI	LLD0087C	supernova v2.1.0	2771299788	162448	20796	3220190000	1458	79421.5	388	1200013914	2460905	53.4206	88.8734	86.4471	38816884	2204	15640	5.01512	94.9849
TPMI	LLD0151C	supernova v2.1.0	2792542691	180217	26238	3158270000	1402	124280	401	1181127954	4002770	56.1084	90.756	86.8429	39315240	2452	16162	5.79644	94.2036
TPMI	LLD0201C	supernova v2.1.3	2776991569	190367	27280	3290000000	1451	96909.4	386	1115549170	2647871	56.0232	90.9976	86.9637	39327731	2266	15929	5.97721	94.0228
TPMI	ADD979	supernova v2.1.0	2766310878	164020	16367	3141490000	1433	101853	364	1200040480	4917482	48.551	89.045	92.2921	39340470	1919	16240	3.97279	96.0272
TPMI	LLD0072C	supernova v2.1.0	2787215219	158697	26294	3202150000	1671	134577	408	882930244	3109413	56.0945	89.2984	84.9439	39357915	2751	16580	5.81493	94.1851
TPMI	LLD0153C	supernova v2.1.0	2790418504	184159	26952	3158500000	1412	99845.8	389	1200002884	3333669	56.9135	90.4357	86.6861	39429242	2407	16434	5.9483	94.0517
TPMI	FB011	supernova v2.1.0	2771460051	163392	20111	3141610000	1433	86862.2	414	1200020646	2825737	51.3811	89.2703	89.0305	39437682	2160	15459	4.9687	95.0313
TPMI	FB002	supernova v2.1.0	2785853614	151853	17079	3275180000	1647	148657	387	1173136228	8440325	41.8956	89.9022	90.2037	39455753	2666	17655	4.22873	95.7713
TPMI	LLD0004C	supernova v2.1.0	2782060433	161710	16344	3097950000	1510	104939	361	1200033730	5092596	47.8368	88.9019	92.0521	39466896	2148	16261	3.94406	96.0559
TPMI	LLD0074C	supernova v2.1.0	2788905283	171039	27060	3254230000	1479	115918	401	1071985736	3319941	54.4467	88.9256	83.5102	39496549	2462	16077	5.86609	94.1339
TPMI	LLD0097C	supernova v2.1.0	2790642833	182209	26304	3235430000	1411	125522	409	1170180890	4712465	56.1847	90.8073	87.1292	39504072	2485	16631	5.7372	94.2628
TPMI	LLD0057C	supernova v2.1.0	2767613479	159172	20588	3180030000	1437	109200	392	1200017640	5815832	53.3212	88.2645	86.7142	39530849	1999	16002	4.86286	95.1371
TPMI	LLD0132C	supernova v2.1.0	2773837599	179762	26223	3312450000	1453	93128	400	1175661962	2821238	52.7992	90.4173	84.0373	39534516	2160	15332	6.16127	93.8387
TPMI	LLD0161C	supernova v2.1.0	2790690745	179662	24986	3244670000	1425	120625	382	1200004674	4648936	55.8504	90.6292	86.57	39542649	2458	16904	6.39634	93.6037
TPMI	LLD0012C-2	supernova v2.1.0	2782116091	158631	19780	3061010000	1428	96909.4	396	1200010146	3935496	54.0593	87.7542	85.6373	39548066	2235	16862	4.5961	95.4039
TPMI	LLD0043C	supernova v2.1.0	2785640244	161761	17882	3203120000	1443	90389.1	377	1200032554	3249237	49.7306	89.3208	89.6466	40301315	2315	16596	4.81329	95.1867
TPMI	LLD0011C	supernova v2.1.0	2786400987	153034	16176	3134510000	1570	126778	386	1200012482	6194570	43.5777	88.4342	90.9991	40547914	2242	16958	4.05817	95.9418
TPMI	LLD0044C	supernova v2.1.0	2784884581	162232	17568	3126340000	1480	93128	380	1200020640	3416147	50.6423	89.1076	90.7346	40626704	2240	16691	4.5592	95.4408
TPMI	LLD0075C	supernova v2.1.0	2779355276	183779	26166	3316950000	1406	94999.9	393	1194225484	3473251	54.7357	90.6725	86.5994	41098752	2183	15463	5.67744	94.3226
TPMI	LLD0107C	supernova v2.1.0	2797824662	185305	26009	3197850000	1421	107048	399	1199997334	3872994	56.1327	90.3989	86.5699	42051448	2447	16664	5.70916	94.2908
TPMI	LLD0034C	supernova v2.1.0	2784581642	160074	19809	3072830000	1479	95949.9	403	1200014098	3460257	52.6864	89.1746	89.7841	43011943	2184	16250	4.83934	95.1607
TPMI	LLD0160C	supernova v2.1.0	2778428499	179937	25040	3278340000	1380	138655	379	1200009980	5656617	56.2318	90.5509	87.1308	43058578	2430	16645	6.17904	93.821
TPMI	LLD0137C	supernova v2.1.0	2791604366	170307	26955	3248660000	1456	150143	421	1163931254	6563923	54.0634	89.278	83.872	43087260	2665	17239	5.88177	94.1182
TPMI	LLD0083C	supernova v2.1.0	2771269502	164044	20336	3246470000	1454	97878.5	407	1199995860	3392265	51.1358	89.7564	88.756	43188532	2078	16052	5.05168	94.9483
TPMI	LLD0028C	supernova v2.1.0	2774763879	161384	17628	3175560000	1454	92205.9	389	1200013646	3165026	49.5751	89.0508	90.1803	43205663	2161	16256	4.53267	95.4673
TPMI	FB001	supernova v2.1.0	2775083382	160085	17228	3271790000	1590	156240	400	1200012336	7276136	42.3741	89.9789	90.5637	43284335	2223	17218	4.17362	95.8264
TPMI	FB005	supernova v2.1.0	2786411237	156171	19987	3079360000	1471	128045	394	1200021184	5402902	54.1514	88.2048	86.0206	43457303	2385	17221	4.72049	95.2795
TPMI	LLD0015C-2	supernova v2.1.0	2800223268	156072	16210	3172080000	1506	138655	372	1200016638	6785052	43.8302	88.8712	91.0581	43538901	2472	17862	4.1229	95.8771
TPMI	LLD0135C	supernova v2.1.0	2788634792	168171	26628	3211350000	1473	118248	418	1109922948	4577085	54.8397	89.1783	84.2046	43629073	2403	16404	5.67009	94.3299
TPMI	ADD948	supernova v2.1.0	2784183455	156384	15975	3121450000	1499	129326	364	1200041860	5661633	45.5318	88.6629	91.6252	43890305	2424	17576	4.1828	95.8172
TPMI	LLD0051C	supernova v2.1.0	2772060232	165963	18165	3211190000	1456	94999.9	385	1200023732	3367351	50.932	89.3776	89.963	43930609	2259	16778	4.58943	95.4106
TPMI	LLD0013C-2	supernova v2.1.0	2783905067	149655	16866	3251940000	1685	133245	415	1130040542	5136264	41.5843	89.6592	89.7998	44034894	2615	16973	4.40259	95.5974
TPMI	LLD0080C	supernova v2.1.0	2775853917	184057	26522	3325690000	1437	119430	410	1139996128	4014103	54.8074	90.8581	86.5089	44220928	2272	16234	5.67124	94.3288
TPMI	NTUH-F02-M	supernova v2.1.0	2769436112	153493	16200	3107740000	1538	86862.2	407	1200038980	2733132	45.2262	88.7166	91.7084	44466860	2081	16272	4.00906	95.9909
TPMI	T2	supernova v2.1.0	2764235632	163452	16968	3143260000	1514	114770	355	1200010026	5181347	47.8016	89.0008	92.2283	44502028	1946	15871	4.10866	95.8913
TPMI	LLD0148C	supernova v2.1.0	2786819097	171630	26606	3243770000	1497	100844	401	1095076446	2960152	54.5931	89.2293	84.0763	44583822	2296	15892	5.86563	94.1344
TPMI	LLD0033C	supernova v2.1.0	2775013368	159421	20094	3167040000	1534	94059.3	401	1043115236	2284614	51.8793	89.289	89.1716	44588896	2304	15878	5.04471	94.9553
TPMI	LLD0164C	supernova v2.1.6	2791922377	184795	26232	3160000000	1382	117077	387	1200007546	4475999	55.9095	90.0791	87.2789	44640189	2217	16403	5.66502	94.335
TPMI	LLD0136C	supernova v2.1.0	2789424516	169647	26792	3132620000	1472	144285	430	1110517118	5853262	55.5278	88.3045	84.2215	44646379	2505	16940	5.50176	94.4982
TPMI	LLD0104C	supernova v2.1.0	2786058888	182213	25824	3270070000	1423	135923	406	1158092124	4779799	55.448	90.5113	86.8049	44768310	2469	16235	5.71927	94.2807
TPMI	LLD0018C-2	supernova v2.1.0	2786564820	162066	19542	3079750000	1440	86002.1	396	1200020254	3193353	55.0001	88.3317	85.8049	44868761	2288	16807	4.80996	95.19
TPMI	LLD0159C	supernova v2.1.0	2778696170	184864	25013	3311770000	1388	86002.1	379	1200016644	3062278	54.5894	90.7795	86.5186	45004045	2135	15335	6.25121	93.7488
TPMI	VGHT-IPS07	supernova v2.1.0	2778169433	174281	25963	3307600000	1455	120625	393	1127541054	3665380	52.5941	90.0992	84.5281	45106770	2205	15233	6.03253	93.9675
TPMI	LLD0010C	supernova v2.1.0	2780301822	155564	16524	3039040000	1526	129326	364	1200037446	8451808	48.6203	88.4328	92.0882	45167036	2287	17281	3.96131	96.0387
TPMI	NTUH-F09M	supernova v2.1.5	2775668105	187483	27758	3300000000	1437	84307.6	391	1116768546	2348195	54.7787	91.4588	86.259	45180206	1976	14867	6.12903	93.871
TPMI	A01_1_246549	supernova v2.1.0	2791610012	169731	20589	3169880000	1433	134577	404	1200033796	5849161	50.3141	89.6721	87.8807	45201854	2378	17051	6.06322	93.9368
TPMI	NTUH-F05-M-1	supernova v2.1.0	2769843163	155755	20387	3203710000	1514	107048	388	1105913466	3615186	52.4086	87.8279	85.0561	45236636	2162	16309	4.67172	95.3283
TPMI	VGHT-IPS06	supernova v2.1.0	2788332985	162948	25658	3302320000	1484	110292	399	1047050944	2504562	51.1056	90.6305	83.6566	45259091	2434	15563	6.36819	93.6318
TPMI	LLD0157C	supernova v2.1.0	2778334229	182008	24623	3236360000	1451	109200	389	1200023994	3543289	56.5646	90.428	87.0701	45352461	2232	15828	5.6704	94.3296
TPMI	LLD0064C	supernova v2.1.0	2784530023	152080	18478	3058850000	1468	123049	398	1200018214	5573042	47.9691	88.228	87.4494	45426217	2496	17722	4.90388	95.0961
TPMI	NTUH-F07-M	supernova v2.1.0	2770467015	165679	20797	3201160000	1482	110292	430	1165616784	4961790	50.3836	89.7007	88.5535	45513044	2207	16263	5.10421	94.8958
TPMI	LLD0046C	supernova v2.1.0	2767566834	158806	20814	3151080000	1476	117077	391	1199993610	6367224	53.91	88.2089	87.2653	45664555	2094	16511	4.74277	95.2572
TPMI	LLD0021C	supernova v2.1.0	2787179930	157951	20020	3126780000	1452	126778	399	1200009372	3933542	50.4274	90.2301	89.3838	45697239	2362	16658	5.17149	94.8285
TPMI	LLD0084C	supernova v2.1.0	2772558671	168895	20074	3163110000	1487	95949.9	411	1190084524	3362136	51.8118	89.0262	89.3411	45728704	2068	15389	5.04356	94.9564
TPMI	LLD0114C	supernova v2.1.0	2779372006	189094	25431	3227660000	1392	121831	384	1169261610	3733241	55.6826	91.4336	88.0393	45773231	2212	16295	5.56427	94.4357
TPMI	FB012	supernova v2.1.0	2771273415	159922	19941	3146940000	1443	109200	413	1199994970	5348733	51.5236	88.6795	88.9772	45821518	2137	16034	4.72365	95.2764
TPMI	LLD0090C	supernova v2.1.0	2785185070	150123	22106	3256950000	1523	165852	398	1086261258	7509591	52.4303	89.2714	85.0332	46001547	2754	17861	5.38032	94.6197
TPMI	NTUH-F08F	supernova v2.1.0	2790075476	159813	22131	3307250000	1549	115918	400	1103145374	3653044	49.8598	89.7871	84.626	46031504	2558	16655	6.25279	93.7472
TPMI	A01_2_246550	supernova v2.1.0	2777918892	173193	20283	3353550000	1469	117077	408	1200046840	4419616	45.1424	89.7054	86.581	46500482	2181	15990	6.63979	93.3602
TPMI	ADD952	supernova v2.1.0	2769658596	165933	17003	3145440000	1497	119430	368	1199994928	5130938	47.1677	89.4028	91.8817	46664186	2058	15869	4.21179	95.7882
TPMI	FB009	supernova v2.1.0	2791206150	173074	20850	3489130000	1454	214820	403	1200039026	5649955	48.1878	94.1777	88.3821	47337233	3270	18979	7.23924	92.7608
TPMI	FB007-1	supernova v2.1.0	2785563941	155393	20044	3051540000	1464	124280	390	1087588158	3278875	54.6987	88.092	85.639	47410858	2440	16401	4.87892	95.1211
TPMI	LLD0133C	supernova v2.1.0	2757413700	142384	20005	3071200000	1430	192549	401	1148309220	1823927	49.2347	90.9101	86.7154	47529522	2574	18515	5.28759	94.7124
TPMI	LLD0078C	supernova v2.1.0	2766863532	155608	20698	3170140000	1466	126778	404	1176360662	7360809	51.7191	88.0022	86.9046	47746934	2153	16570	4.58027	95.4197
TPMI	LLD0120C	supernova v2.1.0	2801828340	152744	20953	3096220000	1479	125522	410	1182065010	5857554	52.6334	88.4296	85.9465	47792403	2435	17380	5.08512	94.9149
TPMI	LLD0037C	supernova v2.1.0	2784752718	159550	20729	3222490000	1495	138655	427	1200015936	9065356	50.2983	89.9029	87.8218	47817103	2354	17078	5.00641	94.9936
TPMI	LLD0024C	supernova v2.1.0	2788571633	163535	21053	3218300000	1512	145728	420	1200025410	9307865	51.4254	90.1416	87.9466	47824713	2547	17145	5.0354	94.9646
TPMI	LLD0054C	supernova v2.1.0	2773554048	163619	20628	3224370000	1472	118248	405	1198285956	4568177	50.9859	89.7987	88.7815	48860168	2072	15982	4.94631	95.0537
TPMI	LLD0140C	supernova v2.1.0	2754546363	128840	20050	2997490000	1493	214820	423	1073946246	1690868	49.0553	90.3093	86.4307	49337680	3064	22902	5.24251	94.7575
TPMI	LLD0131C	supernova v2.1.0	2775564425	174275	26596	3419770000	1465	144285	394	1196132986	6216242	52.5394	90.2231	83.7892	50477500	2335	16452	6.08542	93.9146
TPMI	NTUH-F08M	supernova v2.1.0	2778925623	166517	21885	3215830000	1455	154693	399	1200001372	6342389	53.1772	89.6523	86.3816	50894450	2543	17579	5.49017	94.5098
TPMI	LLD0082C	supernova v2.1.0	2788069963	155910	20794	3072900000	1412	147185	406	1200015994	8442760	54.9349	88.4054	86.8122	53311017	2543	18165	4.73232	95.2677
TPMI	LLD0017C-1	supernova v2.1.0	2769121637	157463	16608	3149050000	1460	131925	369	1200039490	7049311	46.8129	88.7162	91.7076	54698918	2037	16658	4.13876	95.8612
TPMI	LLD0096C	supernova v2.1.0	2784304777	161682	22019	2995610000	1434	133245	418	1114446342	1855732	51.3417	91.0872	87.708	55177085	2508	16893	5.59222	94.4078
TPMI	FB006	supernova v2.1.0	2771413638	157712	20621	3274800000	1473	128045	390	1200004660	5472645	51.4945	88.5458	84.5148	55375023	2300	16202	5.32548	94.6745
TPMI	LLD0038C	supernova v2.1.0	2775596937	165079	20794	3203290000	1437	154693	420	1200022214	11110718	52.0996	89.9335	88.6841	55716534	2359	16315	4.99757	95.0024
TPMI	LLD0095C	supernova v2.1.0	2804473794	163208	20301	3187940000	1474	190642	412	1200031388	18269920	50.3506	89.2984	87.8907	56136183	3214	19696	6.28275	93.7173
TPMI	LLD0099C	supernova v2.1.0	2819727892	167078	20296	3179960000	1572	234946	404	1200026566	8362393	50.8308	90.1688	88.1186	56233973	3853	20562	6.51471	93.4853
TPMI	LLD0121C	supernova v2.1.0	2780498138	159639	21502	3260480000	1444	165852	413	1199999964	10253226	51.6649	89.3501	85.5391	56333378	2528	17837	5.23826	94.7617
TPMI	LLD0022C	supernova v2.1.0	2776470111	166884	20574	3143340000	1416	134577	408	1200044150	4813416	53.5079	89.8574	89.0577	57148072	2313	15829	5.09804	94.902
TPMI	LLD0070C	supernova v2.1.0	2784867923	152023	21255	3150140000	1480	150143	394	1141134812	8670359	53.303	88.471	85.7465	58750130	2499	17949	4.83038	95.1696
TPMI	LLD0125C	supernova v2.1.0	2792661903	161497	21353	3120830000	1426	170877	402	1200014114	9239065	54.4016	89.3932	86.2389	58819837	2838	18420	5.35343	94.6466
TPMI	LLD0089C	supernova v2.1.0	2787447854	171548	21194	3233580000	1407	186886	399	1200029162	10026881	52.074	89.8078	88.1379	65453203	2899	18954	6.07044	93.9296
TPMI	LLD0077C	supernova v2.1.0	2777193626	176417	24340	3089680000	1376	150143	402	1200006576	3926342	54.4297	91.0707	87.6452	67093754	2333	16502	5.78189	94.2181
TPMI	LLD0105C	supernova v2.1.0	2783444808	160020	20749	3106710000	1406	179594	405	1200012422	8715532	54.2676	89.3738	87.6071	67226158	2731	17921	5.13581	94.8642
TPMI	LLD0098C	supernova v2.1.0	2784542643	156353	22081	3151370000	1461	216969	390	1200039696	9143159	50.6557	88.2355	83.0995	73786035	3109	18692	6.88516	93.1148
TPMI	LLD0094C	supernova v2.1.0	2796340365	165723	20693	3290820000	1447	223543	405	1200011872	15121795	49.7691	89.7331	87.4965	79255252	3426	20364	6.51922	93.4808
