# Supplementary material for: Towards a reference genome that captures global genetic diversity
Source: Nat Commun. 2020 Oct 30;11:5482. doi: 10.1038/s41467-020-19311-w (PMC7599213; doi:10.1038/s41467-020-19311-w)
Supplement: Supplementary file 6 — Data 4 [file 41467_2020_19311_MOESM6_ESM.xlsx]

## Sheet: Table_S7
Supplementary Data 4: Summary of NUIs overlapping genic elements
Chr	Hg38_start	Hg38_end	Insert_size	Hg38_gap_size	Query_gap_size	Gene	Annotation
chr1	914483	914484	12	0	12	LOC284600	5UTR
chr1	914501	914502	12	0	12	LOC284600	5UTR
chr1	935426	935427	11	0	11	SAMD11	intron
chr1	936418	936419	39	0	39	SAMD11	intron
chr1	939507	939508	49	0	49	SAMD11	intron
chr1	939573	939574	12	0	12	SAMD11	intron
chr1	948729	948730	41	0	41	NOC2L	intron
chr1	1022589	1022590	23	0	23	AGRN	intron
chr1	1029386	1029387	31	0	31	AGRN	intron
chr1	1030496	1030497	10	0	10	AGRN	intron
chr1	1030532	1030533	10	0	10	AGRN	intron
chr1	1030813	1030814	14	0	14	AGRN	intron
chr1	1031011	1031012	12	0	12	AGRN	intron
chr1	1031125	1031126	12	0	12	AGRN	intron
chr1	1041120	1041121	30	0	30	AGRN	intron
chr1	1041820	1049043	350	7222	7572	AGRN	coding
chr1	1053279	1053280	11	0	11	AGRN	intron
chr1	1068824	1068825	39	0	39	LOC112267874	3UTR
chr1	1091742	1091743	38	0	38	C1orf159	intron
chr1	1099114	1099115	10	0	10	C1orf159	intron
chr1	1099519	1099904	4968	-384	4584	C1orf159	intron
chr1	1102648	1102649	13	0	13	C1orf159	intron
chr1	1141506	1141507	11	0	11	LINC01342	intron
chr1	1175867	1175869	10	1	11	TTLL10-AS1	3UTR
chr1	1175962	1175964	23	1	24	TTLL10-AS1	3UTR
chr1	1176052	1176054	10	1	11	TTLL10-AS1	3UTR
chr1	1181009	1181010	24	0	24	TTLL10	intron
chr1	1184979	1201779	1056	16799	17855	TTLL10	coding
chr1	1212595	1212597	29	1	30	TNFRSF4	intron
chr1	1212605	1212606	38	0	38	TNFRSF4	intron
chr1	1244881	1244882	11	0	11	C1QTNF12	intron
chr1	1245048	1245050	10	1	11	C1QTNF12	intron
chr1	1256910	1256911	15	0	15	UBE2J2	intron
chr1	1263139	1263140	22	0	22	UBE2J2	intron
chr1	1284230	1288181	693	3950	4643	SCNN1D	intron
chr1	1324147	1324148	15	0	15	INTS11	intron
chr1	1324179	1324180	24	0	24	INTS11	intron
chr1	1333978	1333979	21	0	21	TAS1R3	coding
chr1	1339909	1339910	39	0	39	DVL1	intron
chr1	1360499	1360500	16	0	16	MXRA8	5UTR
chr1	1420660	1420661	15	0	15	ANKRD65	intron
chr1	1433056	1433057	16	0	16	LINC01770	intron
chr1	1435945	1435946	12	0	12	VWA1	intron
chr1	1435963	1435964	13	0	13	VWA1	intron
chr1	1442855	1442856	32	0	32	VWA1	3UTR
chr1	1457613	1457616	517	2	519	ATAD3C	intron
chr1	1489578	1489584	204	5	209	ATAD3B	5UTR
chr1	1543841	1546886	312	3044	3356	SSU72	intron
chr1	1554245	1554247	23	1	24	SSU72	intron
chr1	1554406	1554407	44	0	44	SSU72	intron
chr1	1563578	1563580	17	1	18	SSU72	intron
chr1	1565682	1565685	97	2	99	SSU72	intron
chr1	1565737	1565738	97	0	97	SSU72	intron
chr1	1567928	1567929	10	0	10	SSU72	intron
chr1	1604321	1604322	15	0	15	LOC105378586	intron
chr1	1605539	1605540	13	0	13	LOC105378586	intron
chr1	1605742	1605743	20	0	20	LOC105378586	intron
chr1	1605928	1605929	11	0	11	LOC105378586	intron
chr1	1606091	1606092	20	0	20	LOC105378586	intron
chr1	1606445	1606446	25	0	25	LOC105378586	intron
chr1	1606519	1606520	15	0	15	LOC105378586	intron
chr1	1606559	1606560	20	0	20	LOC105378586	intron
chr1	1606615	1606616	20	0	20	LOC105378586	intron
chr1	1627517	1627518	40	0	40	MIB2	intron
chr1	1818305	1818375	96	-69	27	GNB1	intron
chr1	1847310	1847311	17	0	17	GNB1	intron
chr1	1852137	1852138	34	0	34	GNB1	intron
chr1	1948427	1948428	10	0	10	CFAP74	intron
chr1	1948970	1948971	18	0	18	CFAP74	intron
chr1	1949006	1949007	11	0	11	CFAP74	intron
chr1	1955018	1955019	18	0	18	CFAP74	intron
chr1	1955051	1955052	18	0	18	CFAP74	intron
chr1	1955317	1955318	11	0	11	CFAP74	intron
chr1	1963460	1963461	15	0	15	CFAP74	intron
chr1	1969234	1969236	10	1	11	CFAP74	intron
chr1	1971351	1971352	20	0	20	CFAP74	intron
chr1	1981976	1981977	33	0	33	CFAP74	intron
chr1	1993704	1993809	146	-104	42	CFAP74	intron
chr1	2028392	2028393	101	0	101	GABRD	intron
chr1	2065678	2065679	13	0	13	PRKCZ	intron
chr1	2080321	2080322	18	0	18	PRKCZ	intron
chr1	2095903	2095904	15	0	15	PRKCZ	intron
chr1	2098120	2098121	19	0	19	PRKCZ	intron
chr1	2106538	2106539	14	0	14	PRKCZ	intron
chr1	2106604	2106605	59	0	59	PRKCZ	intron
chr1	2106874	2106875	59	0	59	PRKCZ	intron
chr1	2118013	2118014	13	0	13	PRKCZ	intron
chr1	2121479	2121480	14	0	14	PRKCZ	intron
chr1	2121518	2121520	33	1	34	PRKCZ	intron
chr1	2121747	2121749	15	1	16	PRKCZ	intron
chr1	2160238	2160239	16	0	16	PRKCZ	intron
chr1	2160271	2160272	14	0	14	PRKCZ	intron
chr1	2164301	2164302	12	0	12	PRKCZ	intron
chr1	2171360	2171383	327	22	349	PRKCZ	intron
chr1	2195289	2195290	13	0	13	FAAP20	intron
chr1	2207941	2207942	10	0	10	FAAP20	intron
chr1	2213841	2213843	22	1	23	LOC105378592	5UTR
chr1	2273492	2273493	14	0	14	SKI	intron
chr1	2280703	2280705	14	1	15	SKI	intron
chr1	2289542	2289543	43	0	43	SKI	intron
chr1	2289583	2289584	44	0	44	SKI	intron
chr1	2331967	2331968	34	0	34	MORN1	intron
chr1	2332030	2332031	17	0	17	MORN1	intron
chr1	2342840	2342841	10	0	10	MORN1	intron
chr1	2342915	2342916	15	0	15	MORN1	intron
chr1	2345829	2345830	10	0	10	MORN1	intron
chr1	2345854	2345855	14	0	14	MORN1	intron
chr1	2346111	2346112	26	0	26	MORN1	intron
chr1	2346150	2346151	27	0	27	MORN1	intron
chr1	2355095	2355096	13	0	13	MORN1	intron
chr1	2393034	2393035	42	0	42	RER1	5UTR
chr1	2393058	2393059	42	0	42	RER1	5UTR
chr1	2483761	2483762	21	0	21	PLCH2	intron
chr1	2483834	2483835	20	0	20	PLCH2	intron
chr1	2485225	2485226	11	0	11	PLCH2	intron
chr1	2514594	2514595	35	0	35	PANK4	intron
chr1	2602112	2602113	29	0	29	MMEL1	intron
chr1	2602164	2602165	75	0	75	MMEL1	intron
chr1	2653694	2653695	40	0	40	TTC34	intron
chr1	2784979	2784980	20	0	20	TTC34	intron
chr1	2785298	2785299	18	0	18	TTC34	intron
chr1	2785315	2785316	18	0	18	TTC34	intron
chr1	2797315	2797316	12	0	12	TTC34	intron
chr1	2798093	2798094	16	0	16	TTC34	intron
chr1	2798172	2798173	10	0	10	TTC34	intron
chr1	2798851	2798852	16	0	16	TTC34	intron
chr1	3088448	3088449	11	0	11	PRDM16	intron
chr1	3088452	3088453	11	0	11	PRDM16	intron
chr1	3104581	3104582	82	0	82	PRDM16	intron
chr1	3109083	3109084	12	0	12	PRDM16	intron
chr1	3109115	3109116	12	0	12	PRDM16	intron
chr1	3114191	3114192	14	0	14	PRDM16	intron
chr1	3120035	3120047	47	-11	36	PRDM16	intron
chr1	3146823	3146825	12	1	13	PRDM16	intron
chr1	3150900	3150901	29	0	29	PRDM16	intron
chr1	3163339	3165155	1933	1815	3748	LOC105378606	3UTR
chr1	3176178	3176179	16	0	16	PRDM16	intron
chr1	3176342	3180841	1225	4498	5723	PRDM16	intron
chr1	3181098	3181099	14	0	14	PRDM16	intron
chr1	3181319	3181321	10	1	11	PRDM16	intron
chr1	3181387	3181389	14	1	15	PRDM16	intron
chr1	3181409	3181410	14	0	14	PRDM16	intron
chr1	3181526	3181527	10	0	10	PRDM16	intron
chr1	3181565	3181566	22	0	22	PRDM16	intron
chr1	3181617	3181618	12	0	12	PRDM16	intron
chr1	3181665	3181667	10	1	11	PRDM16	intron
chr1	3181782	3181783	12	0	12	PRDM16	intron
chr1	3181925	3181926	14	0	14	PRDM16	intron
chr1	3223127	3231371	236	8243	8479	PRDM16	intron
chr1	3231405	3231407	39	1	40	PRDM16	intron
chr1	3240107	3240108	10	0	10	PRDM16	intron
chr1	3251323	3251324	10	0	10	PRDM16	intron
chr1	3269623	3269624	10	0	10	PRDM16	intron
chr1	3269657	3269658	12	0	12	PRDM16	intron
chr1	3269708	3269710	11	1	12	PRDM16	intron
chr1	3269790	3269791	26	0	26	PRDM16	intron
chr1	3269845	3269847	12	1	13	PRDM16	intron
chr1	3269908	3269909	16	0	16	PRDM16	intron
chr1	3270678	3270679	29	0	29	PRDM16	intron
chr1	3270722	3270723	29	0	29	PRDM16	intron
chr1	3276675	3276676	25	0	25	PRDM16	intron
chr1	3277786	3277787	12	0	12	PRDM16	intron
chr1	3314081	3314082	13	0	13	LOC105378604	3UTR
chr1	3316730	3316731	48	0	48	PRDM16	intron
chr1	3329058	3329059	15	0	15	PRDM16	intron
chr1	3357548	3357569	100	20	120	PRDM16	intron
chr1	3365954	3365955	22	0	22	PRDM16	intron
chr1	3408669	3408670	74	0	74	PRDM16	intron
chr1	3424813	3424814	12	0	12	PRDM16	intron
chr1	3433608	3433610	39	1	40	PRDM16	intron
chr1	3470277	3470278	20	0	20	ARHGEF16	intron
chr1	3510557	3510558	36	0	36	MEGF6	intron
chr1	3544177	3544178	36	0	36	MEGF6	intron
chr1	3544239	3544240	36	0	36	MEGF6	intron
chr1	3546897	3546899	10	1	11	MEGF6	intron
chr1	3550671	3550672	17	0	17	LOC105378608	5UTR
chr1	3568357	3568359	32	1	33	MEGF6	intron
chr1	3572281	3572282	19	0	19	MEGF6	intron
chr1	3572369	3572371	10	1	11	MEGF6	intron
chr1	3572404	3572406	20	1	21	MEGF6	intron
chr1	3578745	3578746	91	0	91	MEGF6	intron
chr1	3583931	3587841	1581	3909	5490	MEGF6	intron
chr1	3639750	3639751	60	0	60	WRAP73	intron
chr1	3658868	3658869	11	0	11	LOC105378610	3UTR
chr1	3668546	3668547	12	0	12	TP73	intron
chr1	3693091	3693092	13	0	13	TP73	intron
chr1	3699038	3699039	22	0	22	TP73	intron
chr1	3711867	3711868	14	0	14	TP73	intron
chr1	3726265	3726266	11	0	11	TP73	intron
chr1	3726901	3726902	12	0	12	TP73	intron
chr1	3759252	3759253	11	0	11	CCDC27	intron
chr1	3820471	3820473	48	1	49	CEP104	intron
chr1	3820551	3820552	49	0	49	CEP104	intron
chr1	3825078	3825080	23	1	24	CEP104	intron
chr1	3832361	3832364	11	2	13	CEP104	intron
chr1	3832420	3832421	17	0	17	CEP104	intron
chr1	3838376	3838377	29	0	29	CEP104	intron
chr1	3844698	3844699	16	0	16	CEP104	intron
chr1	3847292	3847293	22	0	22	CEP104	intron
chr1	3872630	3872632	17	1	18	DFFB	intron
chr1	3881647	3881648	14	0	14	DFFB	intron
chr1	3901895	3901896	15	0	15	LINC01134	intron
chr1	3910061	3910063	44	1	45	LINC01134	intron
chr1	3950320	3950348	315	-27	288	LINC01346	intron
chr1	4413922	4413923	30	0	30	LINC01777	intron
chr1	4423037	4423038	15	0	15	LINC01777	5UTR
chr1	4663698	4663699	19	0	19	AJAP1	intron
chr1	4663700	4663701	19	0	19	AJAP1	intron
chr1	4705428	4705429	14	0	14	AJAP1	intron
chr1	4716704	4716705	12	0	12	AJAP1	intron
chr1	4726207	4726208	36	0	36	AJAP1	intron
chr1	4729585	4729586	34	0	34	AJAP1	intron
chr1	4752187	4752188	18	0	18	AJAP1	intron
chr1	4755694	4755695	18	0	18	AJAP1	intron
chr1	4765474	4765475	20	0	20	AJAP1	intron
chr1	4765516	4765517	20	0	20	AJAP1	intron
chr1	4783471	4783472	10	0	10	AJAP1	3UTR
chr1	4783509	4783510	10	0	10	AJAP1	3UTR
chr1	4790955	4790956	12	0	12	AJAP1	3UTR
chr1	5493898	5493899	15	0	15	LOC105376686	3UTR
chr1	5868854	5868855	10	0	10	NPHP4	intron
chr1	5869243	5869244	12	0	12	NPHP4	intron
chr1	5874228	5874229	283	0	283	NPHP4	intron
chr1	5883875	5883876	11	0	11	NPHP4	intron
chr1	5891980	5891981	16	0	16	NPHP4	intron
chr1	5964941	5964942	33	0	33	NPHP4	intron
chr1	5964952	5964953	12	0	12	NPHP4	intron
chr1	6007531	6007532	11	0	11	KCNAB2	intron
chr1	6012472	6012473	13	0	13	KCNAB2	intron
chr1	6030645	6030646	22	0	22	KCNAB2	intron
chr1	6106923	6106924	16	0	16	CHD5	intron
chr1	6107548	6107550	37	1	38	CHD5	intron
chr1	6107589	6107590	13	0	13	CHD5	intron
chr1	6155154	6155155	42	0	42	CHD5	intron
chr1	6160131	6160132	17	0	17	CHD5	intron
chr1	6160198	6160200	17	1	18	CHD5	intron
chr1	6160294	6160295	17	0	17	CHD5	intron
chr1	6160372	6160373	11	0	11	CHD5	intron
chr1	6174757	6174759	11	1	12	CHD5	intron
chr1	6189247	6189248	20	0	20	RPL22	intron
chr1	6191336	6191381	475	44	519	RPL22	intron
chr1	6276656	6276657	21	0	21	ACOT7	intron
chr1	6300751	6300752	63	0	63	ACOT7	intron
chr1	6308208	6308209	20	0	20	ACOT7	intron
chr1	6308792	6308793	20	0	20	ACOT7	intron
chr1	6308820	6308821	20	0	20	ACOT7	intron
chr1	6323769	6323770	10	0	10	ACOT7	intron
chr1	6328881	6328882	18	0	18	ACOT7	intron
chr1	6336357	6336358	11	0	11	ACOT7	intron
chr1	6375155	6375156	14	0	14	ACOT7	intron
chr1	6385332	6385333	14	0	14	ACOT7	intron
chr1	6477752	6477753	32	0	32	PLEKHG5	intron
chr1	6479502	6479503	25	0	25	PLEKHG5	intron
chr1	6544359	6544360	12	0	12	NOL9	intron
chr1	6545710	6545711	12	0	12	NOL9	coding
chr1	6545919	6545920	13	0	13	NOL9	coding
chr1	6556409	6556410	16	0	16	TAS1R1	intron
chr1	6558914	6558915	59	0	59	TAS1R1	intron
chr1	6622769	6622770	13	0	13	PHF13	3UTR
chr1	6695657	6695658	11	0	11	DNAJC11	intron
chr1	6728976	6728977	26	0	26	LINC01672	intron
chr1	6729042	6729043	26	0	26	LINC01672	intron
chr1	6784680	6784681	13	0	13	CAMTA1-DT	3UTR
chr1	6790408	6790409	12	0	12	CAMTA1	intron
chr1	6804196	6804197	11	0	11	CAMTA1	intron
chr1	6827508	6827509	13	0	13	CAMTA1	intron
chr1	6836077	6836079	24	1	25	CAMTA1	intron
chr1	6852986	6852987	19	0	19	CAMTA1	intron
chr1	6868040	6868124	391	-83	308	CAMTA1	intron
chr1	6897474	6897475	31	0	31	CAMTA1	intron
chr1	6899554	6899555	14	0	14	CAMTA1	intron
chr1	6902072	6902073	10	0	10	CAMTA1	intron
chr1	6906181	6906182	14	0	14	CAMTA1	intron
chr1	6937556	6937557	12	0	12	CAMTA1	intron
chr1	6937600	6937601	20	0	20	CAMTA1	intron
chr1	6937680	6937682	27	1	28	CAMTA1	intron
chr1	7013231	7013232	11	0	11	CAMTA1	intron
chr1	7018056	7018144	186	-87	99	CAMTA1	intron
chr1	7107278	7107279	12	0	12	CAMTA1	intron
chr1	7107301	7107302	14	0	14	CAMTA1	intron
chr1	7139290	7139291	37	0	37	CAMTA1	intron
chr1	7181975	7181984	334	-8	326	CAMTA1	intron
chr1	7214404	7214405	11	0	11	CAMTA1	intron
chr1	7227939	7227941	10	1	11	CAMTA1	intron
chr1	7230431	7230432	10	0	10	CAMTA1	intron
chr1	7231350	7231351	14	0	14	CAMTA1	intron
chr1	7242809	7242810	12	0	12	CAMTA1	intron
chr1	7277491	7277492	12	0	12	CAMTA1	intron
chr1	7310646	7310723	488	76	564	CAMTA1	intron
chr1	7320673	7320674	11	0	11	CAMTA1	intron
chr1	7337543	7337544	24	0	24	CAMTA1	intron
chr1	7337594	7337596	29	1	30	CAMTA1	intron
chr1	7340546	7340547	16	0	16	CAMTA1	intron
chr1	7340558	7340559	16	0	16	CAMTA1	intron
chr1	7361013	7361014	11	0	11	CAMTA1	intron
chr1	7421825	7421826	12	0	12	CAMTA1	intron
chr1	7443032	7443038	295	5	300	CAMTA1	intron
chr1	7456219	7456220	20	0	20	CAMTA1	intron
chr1	7493382	7493383	14	0	14	CAMTA1	intron
chr1	7498191	7498192	12	0	12	CAMTA1	intron
chr1	7515169	7515170	38	0	38	CAMTA1	intron
chr1	7528838	7528839	12	0	12	CAMTA1	intron
chr1	7548477	7548478	33	0	33	CAMTA1	intron
chr1	7548635	7548636	33	0	33	CAMTA1	intron
chr1	7568282	7568283	17	0	17	CAMTA1	intron
chr1	7568303	7568304	17	0	17	CAMTA1	intron
chr1	7574105	7574107	308	-1	307	CAMTA1	intron
chr1	7602003	7602004	11	0	11	CAMTA1	intron
chr1	7614117	7614118	21	0	21	CAMTA1	intron
chr1	7636179	7636180	11	0	11	CAMTA1	intron
chr1	7709442	7709443	15	0	15	CAMTA1	intron
chr1	7718234	7718235	20	0	20	CAMTA1	intron
chr1	7789157	7789158	14	0	14	PER3	intron
chr1	7796319	7796320	12	0	12	PER3	intron
chr1	7913283	7913284	16	0	16	UTS2	5UTR
chr1	7913304	7913305	16	0	16	UTS2	5UTR
chr1	7913588	7913589	16	0	16	UTS2	5UTR
chr1	7961884	7961885	18	0	18	PARK7	intron
chr1	7978010	7980500	236	2489	2725	PARK7	intron
chr1	8321411	8321412	19	0	19	SLC45A1	intron
chr1	8331433	8331434	27	0	27	SLC45A1	intron
chr1	8333044	8333045	23	0	23	SLC45A1	intron
chr1	8342827	8342828	16	0	16	SLC45A1	intron
chr1	8375631	8375633	28	1	29	RERE	intron
chr1	8385988	8386051	1453	62	1515	RERE	intron
chr1	8386567	8386575	321	-7	314	RERE	intron
chr1	8401036	8401037	15	0	15	RERE	intron
chr1	8441930	8441947	396	-16	380	RERE	intron
chr1	8498730	8498731	10	0	10	RERE	intron
chr1	8498768	8498769	14	0	14	RERE	intron
chr1	8530676	8530702	1542	-25	1517	RERE	intron
chr1	8601671	8604577	108	2905	3013	RERE	intron
chr1	8605861	8605862	11	0	11	RERE	intron
chr1	8635980	8635981	15	0	15	RERE	intron
chr1	8636003	8636004	10	0	10	RERE	intron
chr1	8647641	8647642	12	0	12	RERE	intron
chr1	8662984	8662986	31	1	32	RERE	intron
chr1	8668962	8668963	14	0	14	RERE	intron
chr1	8694984	8694985	13	0	13	RERE	intron
chr1	8696017	8696018	12	0	12	RERE	intron
chr1	8757929	8757930	16	0	16	RERE	intron
chr1	8815841	8815842	14	0	14	RERE	intron
chr1	8861900	8861901	14	0	14	ENO1	intron
chr1	8959949	8959950	12	0	12	CA6	intron
chr1	8960797	8960798	10	0	10	CA6	intron
chr1	8973758	8973759	18	0	18	CA6	intron
chr1	9004346	9004347	13	0	13	SLC2A7	intron
chr1	9024981	9024982	11	0	11	SLC2A7	coding
chr1	9053082	9053083	16	0	16	SLC2A5	intron
chr1	9053244	9053245	15	0	15	SLC2A5	intron
chr1	9053285	9053286	13	0	13	SLC2A5	intron
chr1	9053455	9053456	15	0	15	SLC2A5	intron
chr1	9059553	9059554	10	0	10	SLC2A5	intron
chr1	9060488	9060489	25	0	25	SLC2A5	intron
chr1	9061385	9061390	688	4	692	SLC2A5	intron
chr1	9071920	9071921	28	0	28	SLC2A5	intron
chr1	9100811	9100812	14	0	14	LOC107984916	3UTR
chr1	9105034	9105035	10	0	10	GPR157	intron
chr1	9105068	9105069	12	0	12	GPR157	intron
chr1	9109074	9109078	528	-3	525	GPR157	intron
chr1	9123341	9123342	10	0	10	GPR157	intron
chr1	9123517	9123518	28	0	28	GPR157	intron
chr1	9154224	9154225	27	0	27	MIR34AHG	intron
chr1	9155882	9155883	18	0	18	MIR34AHG	intron
chr1	9156668	9156669	12	0	12	MIR34AHG	intron
chr1	9258802	9258803	75	0	75	H6PD	intron
chr1	9270958	9270959	15	0	15	H6PD	3UTR
chr1	9296603	9296604	24	0	24	SPSB1	intron
chr1	9318981	9318982	13	0	13	SPSB1	intron
chr1	9427943	9427944	10	0	10	LINC02606	intron
chr1	9552932	9552933	15	0	15	SLC25A33	intron
chr1	9556699	9556700	12	0	12	SLC25A33	intron
chr1	9564765	9564766	14	0	14	SLC25A33	intron
chr1	9576747	9576762	324	-14	310	SLC25A33	intron
chr1	9695856	9695857	11	0	11	PIK3CD	intron
chr1	9702536	9702537	11	0	11	PIK3CD	intron
chr1	9705340	9705341	13	0	13	PIK3CD	intron
chr1	9729855	9729856	10	0	10	CLSTN1	3UTR
chr1	9750732	9750733	10	0	10	CLSTN1	intron
chr1	9768586	9768587	31	0	31	CLSTN1	intron
chr1	9768622	9768623	31	0	31	CLSTN1	intron
chr1	9768941	9768942	16	0	16	CLSTN1	intron
chr1	9810119	9810120	17	0	17	CLSTN1	intron
chr1	9814264	9814265	10	0	10	CLSTN1	intron
chr1	9863046	9863047	35	0	35	CTNNBIP1	intron
chr1	9908575	9908577	12	1	13	CTNNBIP1	intron
chr1	9932102	9932103	15	0	15	LZIC	intron
chr1	9968078	9968079	15	0	15	NMNAT1	intron
chr1	9968551	9968552	140	0	140	NMNAT1	intron
chr1	9973496	9973712	477	-215	262	NMNAT1	intron
chr1	9998409	9998410	10	0	10	RBP7	intron
chr1	10001843	10001844	12	0	12	RBP7	intron
chr1	10035173	10035174	10	0	10	UBE4B	intron
chr1	10035909	10035911	10	1	11	UBE4B	intron
chr1	10055300	10055301	10	0	10	UBE4B	intron
chr1	10068029	10068030	17	0	17	UBE4B	intron
chr1	10071706	10071707	12	0	12	UBE4B	intron
chr1	10090831	10090832	12	0	12	UBE4B	intron
chr1	10111030	10111031	10	0	10	UBE4B	intron
chr1	10118900	10118901	15	0	15	UBE4B	intron
chr1	10167473	10167474	12	0	12	UBE4B	intron
chr1	10215172	10215173	14	0	14	KIF1B	intron
chr1	10236304	10236305	12	0	12	KIF1B	intron
chr1	10252386	10252387	12	0	12	KIF1B	intron
chr1	10300237	10300238	15	0	15	KIF1B	intron
chr1	10306783	10306784	10	0	10	KIF1B	3UTR
chr1	10332062	10332063	12	0	12	KIF1B	intron
chr1	10356599	10356600	11	0	11	KIF1B	intron
chr1	10372673	10372851	3136	177	3313	KIF1B	intron
chr1	10375783	10375784	10	0	10	KIF1B	intron
chr1	10405392	10405393	11	0	11	PGD	intron
chr1	10405628	10405629	19	0	19	PGD	intron
chr1	10431847	10431848	10	0	10	CENPS-CORT	intron
chr1	10437475	10437476	10	0	10	CENPS-CORT	intron
chr1	10443164	10443420	433	255	688	CENPS-CORT	intron
chr1	10446458	10446466	314	-7	307	CENPS-CORT	intron
chr1	10455750	10460342	354	4591	4945	DFFA	intron
chr1	10491491	10491492	13	0	13	PEX14	intron
chr1	10498318	10498319	10	0	10	PEX14	intron
chr1	10537339	10537340	12	0	12	PEX14	intron
chr1	10555666	10555667	12	0	12	PEX14	intron
chr1	10570848	10570970	171	-121	50	PEX14	intron
chr1	10601253	10601321	91	-67	24	PEX14	intron
chr1	10620331	10620332	20	0	20	PEX14	intron
chr1	10740976	10740977	11	0	11	CASZ1	intron
chr1	10741794	10741795	18	0	18	CASZ1	intron
chr1	10743440	10743441	22	0	22	CASZ1	intron
chr1	10792325	10792326	12	0	12	CASZ1	intron
chr1	10970999	10971095	1887	-95	1792	C1orf127	intron
chr1	10972465	10972466	10	0	10	C1orf127	intron
chr1	11031528	11031529	10	0	10	MASP2	intron
chr1	11041104	11041106	12	1	13	MASP2	intron
chr1	11041404	11041405	12	0	12	MASP2	intron
chr1	11079390	11079399	1998	8	2006	EXOSC10	intron
chr1	11089243	11089244	15	0	15	EXOSC10	intron
chr1	11089997	11090015	642	-17	625	EXOSC10	intron
chr1	11126041	11126060	787	-18	769	MTOR	intron
chr1	11160075	11160076	12	0	12	MTOR	intron
chr1	11160111	11160112	12	0	12	MTOR	intron
chr1	11175761	11175762	13	0	13	MTOR	intron
chr1	11224085	11224086	15	0	15	MTOR	intron
chr1	11290930	11290932	31	1	32	UBIAD1	intron
chr1	11292711	11292712	10	0	10	UBIAD1	intron
chr1	11298607	11298608	12	0	12	UBIAD1	3UTR
chr1	11488667	11488668	12	0	12	DISP3	intron
chr1	11510610	11510611	18	0	18	DISP3	intron
chr1	11523655	11523656	26	0	26	DISP3	intron
chr1	11533743	11533744	12	0	12	DISP3	intron
chr1	11649055	11649056	20	0	20	FBXO2	intron
chr1	11669672	11669673	12	0	12	FBXO6	intron
chr1	11718016	11718017	12	0	12	DRAXIN	intron
chr1	11770151	11770163	1362	-11	1351	C1orf167	intron
chr1	11771031	11771032	12	0	12	C1orf167	intron
chr1	11771067	11771068	12	0	12	C1orf167	intron
chr1	11781000	11781021	689	-20	669	C1orf167	intron
chr1	11790945	11790947	18	1	19	MTHFR	intron
chr1	11827628	11827629	30	0	30	CLCN6	intron
chr1	11830737	11830738	16	0	16	CLCN6	intron
chr1	11963789	11963790	12	0	12	PLOD1	intron
chr1	11966505	11966506	22	0	22	PLOD1	intron
chr1	11969109	11969110	35	0	35	PLOD1	intron
chr1	11981931	11981932	11	0	11	MFN2	5UTR
chr1	11988083	11988085	12	1	13	MFN2	intron
chr1	12023381	12023382	12	0	12	MIIP	intron
chr1	12023418	12023419	16	0	16	MIIP	intron
chr1	12073276	12073277	12	0	12	TNFRSF8	intron
chr1	12073602	12073603	18	0	18	TNFRSF8	intron
chr1	12090162	12090164	12	1	13	TNFRSF8	intron
chr1	12090259	12090261	12	1	13	TNFRSF8	intron
chr1	12108080	12108081	13	0	13	TNFRSF8	intron
chr1	12124713	12124835	57	121	178	TNFRSF8	intron
chr1	12174260	12174261	18	0	18	TNFRSF1B	intron
chr1	12183750	12183751	12	0	12	TNFRSF1B	intron
chr1	12183825	12183827	12	1	13	TNFRSF1B	intron
chr1	12183850	12183851	16	0	16	TNFRSF1B	intron
chr1	12191547	12191548	19	0	19	TNFRSF1B	intron
chr1	12198707	12198708	15	0	15	TNFRSF1B	intron
chr1	12292271	12292272	16	0	16	VPS13D	intron
chr1	12310915	12310916	16	0	16	VPS13D	intron
chr1	12395996	12395997	10	0	10	VPS13D	intron
chr1	12482794	12482795	21	0	21	VPS13D	intron
chr1	12510554	12510555	10	0	10	VPS13D	3UTR
chr1	12569231	12569232	12	0	12	DHRS3	intron
chr1	12585221	12585222	26	0	26	DHRS3	intron
chr1	12607845	12607846	10	0	10	DHRS3	intron
chr1	12611934	12611935	12	0	12	DHRS3	intron
chr1	13488040	13488041	14	0	14	LRRC38	intron
chr1	13488062	13488063	14	0	14	LRRC38	intron
chr1	13504773	13504775	10	1	11	LRRC38	intron
chr1	13505936	13505937	23	0	23	LRRC38	intron
chr1	13505960	13505961	23	0	23	LRRC38	intron
chr1	13599372	13599392	424	-19	405	PDPN	intron
chr1	13602046	13602047	17	0	17	PDPN	intron
chr1	13612888	13612889	13	0	13	PDPN	intron
chr1	13713137	13713138	12	0	12	PRDM2	intron
chr1	13732082	13732083	12	0	12	PRDM2	intron
chr1	13749957	13749958	16	0	16	PRDM2	5UTR
chr1	13805521	13805522	22	0	22	PRDM2	intron
chr1	14373225	14373226	14	0	14	KAZN-AS1	intron
chr1	14393861	14393862	12	0	12	KAZN-AS1	intron
chr1	14417040	14417041	12	0	12	KAZN-AS1	intron
chr1	14638597	14638598	12	0	12	KAZN	intron
chr1	14689239	14689240	10	0	10	KAZN	intron
chr1	14713797	14713798	10	0	10	KAZN	intron
chr1	14735066	14735067	11	0	11	KAZN	intron
chr1	14746232	14746233	20	0	20	KAZN	intron
chr1	14756731	14756732	18	0	18	KAZN	intron
chr1	14789796	14789797	10	0	10	KAZN	intron
chr1	14798444	14798445	14	0	14	KAZN	intron
chr1	14822361	14822362	11	0	11	KAZN	intron
chr1	14868064	14868067	15	2	17	KAZN	intron
chr1	14871649	14871650	14	0	14	KAZN	intron
chr1	14883499	14883501	34	1	35	KAZN	intron
chr1	14910062	14910063	16	0	16	KAZN	intron
chr1	14914881	14914882	17	0	17	KAZN	intron
chr1	14940898	14940899	10	0	10	KAZN	intron
chr1	14949189	14949190	15	0	15	KAZN	intron
chr1	14952276	14952277	12	0	12	KAZN	intron
chr1	14963073	14963074	30	0	30	KAZN	intron
chr1	14976120	14976121	15	0	15	KAZN	intron
chr1	14983525	14983526	16	0	16	KAZN	intron
chr1	15036253	15036254	10	0	10	KAZN	intron
chr1	15037603	15037604	12	0	12	KAZN	intron
chr1	15048655	15048656	14	0	14	KAZN	intron
chr1	15048769	15048770	14	0	14	KAZN	intron
chr1	15103519	15103520	13	0	13	KAZN	intron
chr1	15109924	15109925	12	0	12	KAZN	intron
chr1	15110141	15110142	18	0	18	KAZN	intron
chr1	15110549	15110550	14	0	14	KAZN	intron
chr1	15112587	15112588	27	0	27	KAZN	coding
chr1	15130826	15130827	12	0	12	TMEM51-AS1	intron
chr1	15131044	15131046	25	1	26	TMEM51-AS1	intron
chr1	15132795	15132797	12	1	13	TMEM51-AS1	intron
chr1	15163623	15163638	138	-14	124	TMEM51	intron
chr1	15178173	15178174	21	0	21	TMEM51	intron
chr1	15184166	15184167	11	0	11	TMEM51	intron
chr1	15192249	15192250	19	0	19	TMEM51	intron
chr1	15192455	15192456	15	0	15	TMEM51	intron
chr1	15206627	15206628	24	0	24	TMEM51	intron
chr1	15253184	15253185	12	0	12	FHAD1	intron
chr1	15255120	15255121	12	0	12	FHAD1	intron
chr1	15268260	15271141	2347	2880	5227	FHAD1	intron
chr1	15271620	15271621	19	0	19	FHAD1	intron
chr1	15278476	15278477	12	0	12	FHAD1	intron
chr1	15279573	15279574	13	0	13	FHAD1	intron
chr1	15373370	15373371	43	0	43	FHAD1	intron
chr1	15393454	15393455	12	0	12	FHAD1	intron
chr1	15445913	15445914	12	0	12	CTRC	intron
chr1	15458937	15463243	391	4305	4696	CELA2A	intron
chr1	15464260	15464262	20	1	21	LOC105376767	3UTR
chr1	15465849	15465850	18	0	18	CELA2A	intron
chr1	15466276	15466277	11	0	11	CELA2A	intron
chr1	15470942	15470945	12	2	14	CELA2A	intron
chr1	15470952	15470953	12	0	12	CELA2A	intron
chr1	15485337	15485338	13	0	13	CELA2B	intron
chr1	15489263	15489264	16	0	16	CELA2B	intron
chr1	15524569	15524570	19	0	19	CASP9	intron
chr1	15623387	15623388	11	0	11	DDI2	intron
chr1	15644602	15644610	35	-7	28	DDI2	intron
chr1	15652462	15652465	426	-2	424	DDI2	intron
chr1	15684697	15684698	24	0	24	PLEKHM2	intron
chr1	15776768	15776885	444	-116	328	FBLIM1	intron
chr1	15896214	15896215	14	0	14	SPEN	intron
chr1	15936654	15936655	10	0	10	SPEN	intron
chr1	15951331	15951332	16	0	16	ZBTB17	intron
chr1	15971449	15971450	32	0	32	ZBTB17	intron
chr1	16006358	16006359	17	0	17	SRARP	3UTR
chr1	16044378	16044379	16	0	16	CLCNKB	intron
chr1	16049418	16049420	12	1	13	CLCNKB	intron
chr1	16050023	16050024	79	0	79	CLCNKB	intron
chr1	16052520	16052521	10	0	10	CLCNKB	intron
chr1	16061109	16061599	751	489	1240	FAM131C	intron
chr1	16062667	16062672	11	4	15	FAM131C	intron
chr1	16063332	16063333	25	0	25	FAM131C	intron
chr1	16136334	16136335	15	0	15	EPHA2	intron
chr1	16136774	16136775	12	0	12	EPHA2	intron
chr1	16142984	16142985	12	0	12	EPHA2	intron
chr1	16143015	16143016	12	0	12	EPHA2	intron
chr1	16143158	16143159	16	0	16	EPHA2	intron
chr1	16165399	16165400	16	0	16	LOC101927479	5UTR
chr1	16279857	16279858	12	0	12	FBXO42	intron
chr1	16283505	16283506	14	0	14	FBXO42	intron
chr1	16283964	16283965	11	0	11	FBXO42	intron
chr1	16284984	16284985	12	0	12	FBXO42	intron
chr1	16296413	16296414	24	0	24	FBXO42	intron
chr1	16308910	16308911	12	0	12	FBXO42	intron
chr1	16311086	16311088	148	1	149	FBXO42	intron
chr1	16313294	16313295	12	0	12	FBXO42	intron
chr1	16313372	16313373	12	0	12	FBXO42	intron
chr1	16348326	16348327	10	0	10	FBXO42	intron
chr1	16389059	16389144	298	-84	214	SZRD1	intron
chr1	16414911	16414912	11	0	11	SPATA21	intron
chr1	16424186	16424218	136	-31	105	SPATA21	intron
chr1	16442161	16442162	17	0	17	NECAP2	intron
chr1	16456850	16456851	10	0	10	NECAP2	intron
chr1	16463506	16463507	11	0	11	LINC01772	intron
chr1	16475345	16475346	12	0	12	CROCCP3	intron
chr1	16629373	16629374	12	0	12	CROCCP2	intron
chr1	16917129	16917130	13	0	13	CROCC	5UTR
chr1	16930694	16930695	15	0	15	CROCC	intron
chr1	16939226	16939227	12	0	12	CROCC	intron
chr1	16939509	16939510	13	0	13	CROCC	intron
chr1	16947468	16947469	12	0	12	CROCC	intron
chr1	16949764	16949765	11	0	11	CROCC	intron
chr1	16962534	16962558	538	-23	515	CROCC	intron
chr1	16994197	16994198	18	0	18	ATP13A2	intron
chr1	17003622	17003623	12	0	12	ATP13A2	intron
chr1	17087490	17087491	12	0	12	PADI2	intron
chr1	17087514	17087515	12	0	12	PADI2	intron
chr1	17090617	17090618	14	0	14	PADI2	intron
chr1	17100243	17100244	13	0	13	PADI2	intron
chr1	17119037	17119038	12	0	12	PADI2	intron
chr1	17213188	17213190	15	1	16	PADI1	intron
chr1	17222961	17222962	20	0	20	PADI1	intron
chr1	17241889	17241890	36	0	36	PADI1	intron
chr1	17264362	17264363	10	0	10	PADI3	intron
chr1	17329082	17329083	27	0	27	PADI4	intron
chr1	17352038	17352039	34	0	34	PADI4	intron
chr1	17431341	17431342	15	0	15	RCC2	intron
chr1	17437669	17437681	78	-11	67	RCC2	intron
chr1	17611577	17611578	12	0	12	ARHGEF10L	intron
chr1	17621813	17621814	16	0	16	ARHGEF10L	intron
chr1	17675660	17675661	23	0	23	ARHGEF10L	intron
chr1	17796336	17796337	12	0	12	ACTL8	intron
chr1	17798163	17798164	30	0	30	ACTL8	intron
chr1	18132923	18132924	24	0	24	IGSF21	intron
chr1	18177392	18177393	32	0	32	IGSF21	intron
chr1	18185029	18185031	12	1	13	IGSF21	intron
chr1	18225128	18225129	12	0	12	IGSF21	intron
chr1	18232216	18232217	14	0	14	IGSF21	intron
chr1	18250132	18250133	12	0	12	IGSF21	intron
chr1	18273063	18273064	10	0	10	IGSF21	intron
chr1	18273413	18273414	10	0	10	IGSF21	intron
chr1	18287184	18287185	11	0	11	IGSF21	intron
chr1	18305205	18305206	12	0	12	IGSF21	intron
chr1	18305488	18305489	12	0	12	IGSF21	intron
chr1	18305507	18305508	19	0	19	IGSF21	intron
chr1	18315575	18315576	16	0	16	IGSF21	intron
chr1	18329180	18329181	14	0	14	IGSF21	intron
chr1	18359336	18359337	11	0	11	IGSF21	intron
chr1	18372632	18372633	16	0	16	IGSF21	intron
chr1	18372653	18372654	20	0	20	IGSF21	intron
chr1	18647023	18647024	15	0	15	PAX7	intron
chr1	18661752	18661753	10	0	10	PAX7	intron
chr1	18685936	18685937	18	0	18	PAX7	intron
chr1	18689442	18689443	26	0	26	PAX7	intron
chr1	18698301	18698302	10	0	10	PAX7	intron
chr1	18712134	18712135	17	0	17	PAX7	intron
chr1	18712166	18712167	17	0	17	PAX7	intron
chr1	18714238	18714239	16	0	16	PAX7	intron
chr1	18725302	18725303	14	0	14	PAX7	intron
chr1	18744502	18744504	18	1	19	PAX7	intron
chr1	18913955	18913956	16	0	16	IFFO2	intron
chr1	19131351	19133268	115	1916	2031	UBR4	intron
chr1	19175318	19175321	504	2	506	UBR4	intron
chr1	19190312	19190313	20	0	20	UBR4	intron
chr1	19245641	19245642	11	0	11	EMC1	intron
chr1	19273455	19273457	10	1	11	AKR7L	intron
chr1	19283150	19284428	811	1277	2088	AKR7A3	intron
chr1	19306739	19307177	2502	-437	2065	AKR7A2	coding
chr1	19307212	19307217	12	4	16	AKR7A2	intron
chr1	19319603	19319604	13	0	13	SLC66A1	intron
chr1	19363278	19363279	12	0	12	CAPZB	intron
chr1	19379110	19379111	12	0	12	CAPZB	intron
chr1	19387083	19387084	13	0	13	CAPZB	intron
chr1	19422760	19422761	15	0	15	CAPZB	intron
chr1	19460596	19460597	10	0	10	CAPZB	intron
chr1	19471567	19471568	10	0	10	CAPZB	intron
chr1	19478686	19478687	20	0	20	CAPZB	intron
chr1	19530450	19530451	15	0	15	LOC105376817	3UTR
chr1	19630594	19630595	16	0	16	MICOS10-NBL1	intron
chr1	19630628	19630629	14	0	14	MICOS10-NBL1	intron
chr1	19632282	19632283	14	0	14	MICOS10-NBL1	intron
chr1	19637351	19637369	523	17	540	MICOS10-NBL1	intron
chr1	19644577	19644578	19	0	19	NBL1	intron
chr1	19716185	19716186	15	0	15	TMCO4	intron
chr1	19718665	19718666	15	0	15	TMCO4	intron
chr1	19748833	19748835	12	1	13	TMCO4	intron
chr1	19769884	19769913	1399	28	1427	TMCO4	intron
chr1	19922795	19922796	14	0	14	PLA2G2E	intron
chr1	19978975	19978976	16	0	16	PLA2G2A	intron
chr1	19979000	19979001	14	0	14	PLA2G2A	intron
chr1	20165679	20165680	16	0	16	PLA2G2C	intron
chr1	20186028	20186029	20	0	20	UBXN10-AS1	intron
chr1	20190683	20190684	21	0	21	UBXN10	coding
chr1	20212991	20212992	12	0	12	LOC105376826	3UTR
chr1	20291176	20291177	14	0	14	VWA5B1	intron
chr1	20291359	20291360	20	0	20	VWA5B1	intron
chr1	20298017	20298018	11	0	11	VWA5B1	intron
chr1	20332479	20332480	15	0	15	VWA5B1	intron
chr1	20349402	20349403	16	0	16	VWA5B1	intron
chr1	20482891	20482892	14	0	14	CAMK2N1	3UTR
chr1	20505582	20505583	23	0	23	MUL1	intron
chr1	20618244	20618258	323	-13	310	CDA	intron
chr1	20669565	20669566	13	0	13	KIF17	intron
chr1	20699708	20699709	17	0	17	KIF17	intron
chr1	20703499	20703500	12	0	12	KIF17	intron
chr1	20703528	20703529	16	0	16	KIF17	intron
chr1	20814796	20814956	698	159	857	EIF4G3	intron
chr1	20816275	20816276	16	0	16	EIF4G3	intron
chr1	20816321	20816339	131	17	148	EIF4G3	intron
chr1	20821668	20821670	43	1	44	EIF4G3	intron
chr1	20831540	20831552	557	11	568	EIF4G3	intron
chr1	20854744	20854745	12	0	12	EIF4G3	intron
chr1	20923833	20923834	10	0	10	EIF4G3	intron
chr1	20998248	20998249	10	0	10	EIF4G3	intron
chr1	21024468	21024469	10	0	10	EIF4G3	intron
chr1	21058720	21058735	434	14	448	EIF4G3	intron
chr1	21094804	21094805	12	0	12	EIF4G3	intron
chr1	21141397	21141398	12	0	12	EIF4G3	intron
chr1	21141447	21141579	133	-131	2	EIF4G3	intron
chr1	21149405	21149406	19	0	19	EIF4G3	intron
chr1	21152351	21152352	12	0	12	EIF4G3	intron
chr1	21166095	21166107	320	-11	309	EIF4G3	intron
chr1	21273352	21273353	10	0	10	ECE1	intron
chr1	21289984	21290066	94	-81	13	ECE1	intron
chr1	21311529	21311530	12	0	12	ECE1	intron
chr1	21468460	21468461	10	0	10	NBPF3	5UTR
chr1	21479816	21479817	10	0	10	NBPF3	intron
chr1	21551744	21551745	11	0	11	ALPL	intron
chr1	21552119	21552120	24	0	24	ALPL	intron
chr1	21600898	21600899	15	0	15	RAP1GAP	intron
chr1	21640718	21640719	10	0	10	RAP1GAP	intron
chr1	21758223	21758224	12	0	12	USP48	intron
chr1	21765936	21765937	12	0	12	USP48	intron
chr1	21778621	21778622	12	0	12	USP48	intron
chr1	21818899	21818900	21	0	21	LDLRAD2	intron
chr1	21855167	21855168	21	0	21	HSPG2	intron
chr1	21862829	21862830	14	0	14	HSPG2	intron
chr1	21863060	21863061	14	0	14	HSPG2	intron
chr1	21926787	21926788	11	0	11	HSPG2	intron
chr1	21932140	21932141	10	0	10	HSPG2	intron
chr1	22025457	22025458	12	0	12	LINC00339	intron
chr1	22070480	22070481	10	0	10	CDC42	intron
chr1	22142410	22142411	10	0	10	WNT4	intron
chr1	22468489	22468490	162	0	162	ZBTB40	intron
chr1	22570494	22577777	1390	7282	8672	EPHA8	intron
chr1	22585048	22585049	10	0	10	EPHA8	intron
chr1	22585053	22585054	10	0	10	EPHA8	intron
chr1	22588265	22588267	16	1	17	EPHA8	intron
chr1	22741687	22741688	15	0	15	EPHB2	intron
chr1	22768740	22768741	21	0	21	EPHB2	intron
chr1	22901845	22901846	12	0	12	EPHB2	intron
chr1	22910612	22910613	22	0	22	EPHB2	intron
chr1	23063205	23063206	10	0	10	KDM1A	intron
chr1	23103890	23103892	12	1	13	LUZP1	intron
chr1	23117476	23117477	14	0	14	LUZP1	intron
chr1	23138697	23138698	14	0	14	LUZP1	intron
chr1	23139019	23139020	19	0	19	LUZP1	intron
chr1	23147636	23147637	12	0	12	LUZP1	intron
chr1	23323296	23323297	25	0	25	HNRNPR	intron
chr1	23323327	23323328	25	0	25	HNRNPR	intron
chr1	23331421	23331422	12	0	12	HNRNPR	intron
chr1	23337666	23337667	12	0	12	HNRNPR	intron
chr1	23366372	23366373	10	0	10	ZNF436	intron
chr1	23368963	23368964	10	0	10	ZNF436	intron
chr1	23399146	23399147	12	0	12	TCEA3	intron
chr1	23399178	23399179	12	0	12	TCEA3	intron
chr1	23400387	23400388	14	0	14	TCEA3	intron
chr1	23403068	23403069	12	0	12	TCEA3	intron
chr1	23473997	23473998	11	0	11	ASAP3	intron
chr1	23526880	23526881	14	0	14	LOC101928163	intron
chr1	23600396	23600397	19	0	19	LOC107984928	3UTR
chr1	23766900	23766916	585	-15	570	ELOA-AS1	intron
chr1	23783412	23783413	16	0	16	PITHD1	intron
chr1	23823200	23823201	13	0	13	HMGCL	intron
chr1	23880194	23880195	11	0	11	CNR2	intron
chr1	23884345	23884346	2151	0	2151	CNR2	intron
chr1	23891275	23891276	10	0	10	CNR2	intron
chr1	23891304	23891305	12	0	12	CNR2	intron
chr1	23899921	23899922	12	0	12	CNR2	intron
chr1	23910654	23910697	593	-42	551	CNR2	intron
chr1	24067329	24067330	16	0	16	MYOM3	intron
chr1	24067391	24067392	14	0	14	MYOM3	intron
chr1	24067406	24067408	10	1	11	MYOM3	intron
chr1	24068217	24068218	15	0	15	MYOM3	intron
chr1	24075076	24075077	15	0	15	MYOM3	intron
chr1	24075107	24075108	10	0	10	MYOM3	intron
chr1	24085109	24085110	12	0	12	MYOM3	intron
chr1	24125515	24125516	12	0	12	IL22RA1	intron
chr1	24159729	24159730	18	0	18	IFNLR1	intron
chr1	24166205	24166206	16	0	16	IFNLR1	intron
chr1	24178901	24178904	21	2	23	IFNLR1	intron
chr1	24182947	24182948	16	0	16	IFNLR1	intron
chr1	24203136	24203138	17	1	18	LINC02800	intron
chr1	24326436	24335017	103	8580	8683	GRHL3	intron
chr1	24437610	24437611	15	0	15	NIPAL3	intron
chr1	24446069	24446070	11	0	11	NIPAL3	intron
chr1	24465217	24465218	14	0	14	NIPAL3	intron
chr1	24515463	24515464	12	0	12	RCAN3	intron
chr1	24523641	24523642	14	0	14	RCAN3	intron
chr1	24531103	24531121	322	-17	305	RCAN3	intron
chr1	24573949	24573950	13	0	13	NCMAP	intron
chr1	24597617	24597618	15	0	15	NCMAP	intron
chr1	24597694	24597695	16	0	16	NCMAP	intron
chr1	24602571	24602572	10	0	10	NCMAP	intron
chr1	24604590	24604592	22	1	23	NCMAP	intron
chr1	24663915	24663916	15	0	15	SRRM1	intron
chr1	24668151	24668152	128	0	128	SRRM1	intron
chr1	24748521	24748522	11	0	11	CLIC4	intron
chr1	24781128	24781152	695	-23	672	CLIC4	intron
chr1	24799650	24799652	10	1	11	CLIC4	intron
chr1	24799701	24799702	11	0	11	CLIC4	intron
chr1	24820063	24820064	20	0	20	CLIC4	intron
chr1	24907964	24907965	23	0	23	RUNX3	intron
chr1	24950676	24950677	30	0	30	RUNX3	intron
chr1	25247288	25247289	22	0	22	RSRP1	intron
chr1	25254434	25254435	10	0	10	RSRP1	intron
chr1	25254453	25254454	15	0	15	RSRP1	intron
chr1	25451064	25451065	22	0	22	MACO1	intron
chr1	25627251	25627252	10	0	10	MAN1C1	intron
chr1	25643592	25643593	10	0	10	MAN1C1	intron
chr1	25643602	25643603	10	0	10	MAN1C1	intron
chr1	25644519	25644520	18	0	18	MAN1C1	intron
chr1	25660389	25660392	324	-2	322	MAN1C1	intron
chr1	25768269	25768270	32	0	32	MAN1C1	intron
chr1	25773259	25773260	16	0	16	MAN1C1	intron
chr1	25779741	25779742	23	0	23	MAN1C1	intron
chr1	25805675	25805676	23	0	23	SELENON	intron
chr1	25831659	25831660	19	0	19	MTFR1L	intron
chr1	25843182	25843186	12	3	15	AUNIP	intron
chr1	25848085	25848086	11	0	11	AUNIP	intron
chr1	25902094	25902107	330	-12	318	STMN1	intron
chr1	25979334	25979335	14	0	14	PAFAH2	intron
chr1	25980611	25980612	14	0	14	PAFAH2	intron
chr1	25988832	25988833	12	0	12	PAFAH2	intron
chr1	26063086	26063087	12	0	12	TRIM63	intron
chr1	26235567	26235568	11	0	11	CEP85	intron
chr1	26241259	26241260	12	0	12	CEP85	intron
chr1	26250930	26250931	15	0	15	CEP85	intron
chr1	26273931	26273932	12	0	12	CEP85	intron
chr1	26307643	26307644	17	0	17	UBXN11	intron
chr1	26332102	26332103	16	0	16	CRYBG2	intron
chr1	26348856	26348879	1281	22	1303	CRYBG2	intron
chr1	26369679	26369680	19	0	19	ZNF683	intron
chr1	26552488	26552503	689	-14	675	RPS6KA1	intron
chr1	26557809	26557810	10	0	10	RPS6KA1	intron
chr1	26565571	26565572	10	0	10	RPS6KA1	intron
chr1	26736333	26736334	14	0	14	ARID1A	intron
chr1	26846232	26846234	12	1	13	ZDHHC18	intron
chr1	26864364	26864365	10	0	10	SFN	3UTR
chr1	27108353	27108371	588	-17	571	SLC9A1	intron
chr1	27125262	27125263	20	0	20	SLC9A1	intron
chr1	27131431	27131444	271	-12	259	SLC9A1	intron
chr1	27131947	27131948	12	0	12	SLC9A1	intron
chr1	27147320	27147321	11	0	11	SLC9A1	intron
chr1	27272897	27272898	15	0	15	WDTC1	intron
chr1	27432647	27432671	233	-23	210	WASF2	intron
chr1	27454187	27454188	16	0	16	WASF2	intron
chr1	27484821	27484822	15	0	15	WASF2	intron
chr1	27487644	27487645	20	0	20	WASF2	intron
chr1	27586342	27586343	16	0	16	AHDC1	intron
chr1	27595450	27595451	12	0	12	AHDC1	intron
chr1	27620991	27621019	718	-27	691	FGR	intron
chr1	27628184	27628185	12	0	12	FGR	intron
chr1	27737865	27737897	765	-31	734	FAM76A	intron
chr1	27759788	27759789	15	0	15	FAM76A	intron
chr1	27792152	27792153	14	0	14	STX12	intron
chr1	27878405	27878472	1394	-66	1328	THEMIS2	intron
chr1	27905825	27905916	123	-90	33	RPA2	intron
chr1	28003498	28003499	16	0	16	EYA3	intron
chr1	28009667	28009668	15	0	15	EYA3	intron
chr1	28020715	28020716	14	0	14	EYA3	intron
chr1	28038439	28038440	12	0	12	EYA3	intron
chr1	28038463	28038464	11	0	11	EYA3	intron
chr1	28047533	28047535	21	1	22	EYA3	intron
chr1	28084595	28084596	15	0	15	EYA3	intron
chr1	28167805	28167806	12	0	12	PTAFR	intron
chr1	28202578	28202590	522	11	533	DNAJC8	intron
chr1	28212214	28212215	12	0	12	DNAJC8	intron
chr1	28370622	28370623	10	0	10	PHACTR4	intron
chr1	28378215	28378216	13	0	13	PHACTR4	intron
chr1	28390884	28391374	789	-489	300	PHACTR4	intron
chr1	28395807	28395853	312	-45	267	PHACTR4	intron
chr1	28409984	28409985	14	0	14	PHACTR4	intron
chr1	28419029	28419048	321	-18	303	PHACTR4	intron
chr1	28443272	28443273	20	0	20	PHACTR4	intron
chr1	28447029	28447030	16	0	16	PHACTR4	intron
chr1	28475742	28475743	13	0	13	PHACTR4	intron
chr1	28479528	28479529	21	0	21	PHACTR4	intron
chr1	28498854	28498855	13	0	13	PHACTR4	3UTR
chr1	28499494	28499495	15	0	15	PHACTR4	3UTR
chr1	28512217	28512231	45	-13	32	RCC1	intron
chr1	28518143	28518144	21	0	21	RCC1	intron
chr1	28569535	28569536	15	0	15	TRNAU1AP	intron
chr1	28571782	28571799	348	-16	332	TRNAU1AP	intron
chr1	28623513	28623514	12	0	12	TAF12	intron
chr1	28638203	28638204	15	0	15	TAF12	intron
chr1	28672235	28672236	12	0	12	GMEB1	intron
chr1	28675018	28675020	13	1	14	GMEB1	intron
chr1	28688908	28688909	11	0	11	GMEB1	intron
chr1	28695973	28695974	12	0	12	GMEB1	intron
chr1	28749201	28749202	12	0	12	YTHDF2	intron
chr1	28751109	28751110	13	0	13	YTHDF2	intron
chr1	28823385	28823386	16	0	16	OPRD1	intron
chr1	28823413	28823414	12	0	12	OPRD1	intron
chr1	28846892	28846893	12	0	12	OPRD1	intron
chr1	28847055	28847056	12	0	12	OPRD1	intron
chr1	28892821	28892822	46	0	46	EPB41	intron
chr1	28915056	28915057	11	0	11	EPB41	intron
chr1	28962622	28962623	31	0	31	EPB41	intron
chr1	28963381	28963382	10	0	10	EPB41	intron
chr1	28994642	28994968	317	-325	-8	EPB41	intron
chr1	29034996	29034997	15	0	15	EPB41	intron
chr1	29037881	29037882	12	0	12	EPB41	intron
chr1	29047253	29047254	10	0	10	EPB41	intron
chr1	29055652	29055731	343	-78	265	EPB41	intron
chr1	29061567	29061568	11	0	11	EPB41	intron
chr1	29080097	29080098	12	0	12	EPB41	intron
chr1	29080134	29080135	16	0	16	EPB41	intron
chr1	29100306	29100329	388	-22	366	EPB41	intron
chr1	29178354	29178355	17	0	17	SRSF4	intron
chr1	29216895	29216896	16	0	16	MECR	intron
chr1	29218077	29218078	10	0	10	MECR	intron
chr1	29269246	29269247	19	0	19	PTPRU	intron
chr1	29294990	29294991	15	0	15	PTPRU	intron
chr1	29686776	29686777	45	0	45	LOC107984934	5UTR
chr1	30036651	30036652	33	0	33	LINC01648	intron
chr1	30825875	30825876	12	0	12	LINC01778	intron
chr1	30826501	30826502	14	0	14	LINC01778	intron
chr1	30832779	30832780	14	0	14	LINC01778	intron
chr1	30832821	30832822	12	0	12	LINC01778	intron
chr1	30897617	30897618	27	0	27	SDC3	intron
chr1	30905387	30905388	12	0	12	SDC3	intron
chr1	30972253	30972491	1466	237	1703	PUM1	intron
chr1	30999336	30999626	485	-289	196	PUM1	intron
chr1	31038984	31038985	23	0	23	PUM1	intron
chr1	31179288	31179289	15	0	15	NKAIN1	3UTR
chr1	31195124	31195125	11	0	11	NKAIN1	intron
chr1	31197555	31197585	265	29	294	NKAIN1	intron
chr1	31206273	31206274	13	0	13	NKAIN1	intron
chr1	31208116	31208117	12	0	12	NKAIN1	intron
chr1	31216694	31216695	20	0	20	NKAIN1	intron
chr1	31235315	31235316	21	0	21	NKAIN1	intron
chr1	31282512	31282514	15	1	16	SNRNP40	intron
chr1	31291299	31291300	12	0	12	SNRNP40	intron
chr1	31340315	31340432	591	-116	475	ZCCHC17	intron
chr1	31344875	31344876	16	0	16	ZCCHC17	intron
chr1	31578243	31578244	12	0	12	TINAGL1	intron
chr1	31578275	31578276	14	0	14	TINAGL1	intron
chr1	31578312	31578313	10	0	10	TINAGL1	intron
chr1	31578434	31578435	10	0	10	TINAGL1	intron
chr1	31578495	31578496	14	0	14	TINAGL1	intron
chr1	31578572	31578573	14	0	14	TINAGL1	intron
chr1	31578826	31578827	14	0	14	TINAGL1	intron
chr1	31578877	31578878	12	0	12	TINAGL1	intron
chr1	31580235	31580236	14	0	14	TINAGL1	intron
chr1	31654998	31654999	11	0	11	COL16A1	intron
chr1	31685246	31685247	15	0	15	COL16A1	intron
chr1	31738382	31738383	25	0	25	ADGRB2	intron
chr1	31740895	31740896	16	0	16	ADGRB2	intron
chr1	31803032	31803033	15	0	15	SPOCD1	intron
chr1	31804985	31804986	11	0	11	SPOCD1	intron
chr1	32119032	32119033	12	0	12	KPNA6	intron
chr1	32136192	32136193	15	0	15	KPNA6	intron
chr1	32155335	32155336	11	0	11	KPNA6	intron
chr1	32166630	32166642	1471	11	1482	KPNA6	intron
chr1	32175786	32175815	458	28	486	KPNA6	3UTR
chr1	32469262	32469263	12	0	12	ZBTB8B	intron
chr1	32471883	32471884	15	0	15	ZBTB8B	intron
chr1	32539740	32539745	223	-4	219	ZBTB8A	intron
chr1	32547850	32547851	15	0	15	ZBTB8A	intron
chr1	32632133	32632134	24	0	24	ZBTB8OS	intron
chr1	32641009	32641023	212	-13	199	ZBTB8OS	intron
chr1	32642777	32643073	1002	-295	707	ZBTB8OS	intron
chr1	32659113	32659114	15	0	15	RBBP4	intron
chr1	32660430	32660431	14	0	14	RBBP4	intron
chr1	32661905	32661906	12	0	12	RBBP4	intron
chr1	32765322	32765323	19	0	19	KIAA1522	intron
chr1	32824845	32824846	12	0	12	S100PBP	intron
chr1	32841735	32841736	41	0	41	S100PBP	intron
chr1	32842236	32842237	10	0	10	S100PBP	intron
chr1	32853267	32853268	14	0	14	S100PBP	intron
chr1	33020228	33020229	12	0	12	AK2	intron
chr1	33174960	33174961	14	0	14	TRIM62	intron
chr1	33180818	33180819	34	0	34	TRIM62	intron
chr1	33182634	33182635	10	0	10	TRIM62	5UTR
chr1	33272436	33272437	16	0	16	ZNF362	intron
chr1	33310349	33310350	15	0	15	A3GALT2	intron
chr1	33313175	33313176	10	0	10	A3GALT2	intron
chr1	33335997	33335998	11	0	11	PHC2	intron
chr1	33356255	33356256	18	0	18	LOC101929464	intron
chr1	33364410	33364411	12	0	12	PHC2	intron
chr1	33618031	33618032	14	0	14	CSMD2	intron
chr1	33777230	33777249	346	-18	328	CSMD2	intron
chr1	33790726	33790727	11	0	11	CSMD2	intron
chr1	33793695	33793696	12	0	12	CSMD2	intron
chr1	33793700	33793701	12	0	12	CSMD2	intron
chr1	33832399	33832400	12	0	12	CSMD2	intron
chr1	33834177	33834799	1856	-621	1235	CSMD2	intron
chr1	33870960	33870961	19	0	19	CSMD2-AS1	5UTR
chr1	33881000	33881001	10	0	10	CSMD2-AS1	intron
chr1	33889784	33889785	12	0	12	CSMD2	intron
chr1	33938387	33938388	35	0	35	CSMD2	intron
chr1	33938420	33938421	35	0	35	CSMD2	intron
chr1	33975486	33975487	16	0	16	CSMD2	intron
chr1	34052495	34052496	10	0	10	CSMD2	intron
chr1	34059729	34059730	16	0	16	CSMD2	intron
chr1	34078671	34078672	12	0	12	CSMD2	intron
chr1	34170730	34170745	392	-14	378	C1orf94	intron
chr1	34209319	34209320	12	0	12	C1orf94	intron
chr1	34756714	34756715	15	0	15	GJB5	intron
chr1	34783200	34783201	16	0	16	GJB3	intron
chr1	34881715	34881716	10	0	10	DLGAP3	intron
chr1	34896616	34896617	10	0	10	DLGAP3	intron
chr1	34975952	34975953	14	0	14	LOC653160	3UTR
chr1	34992680	34992681	27	0	27	ZMYM6	intron
chr1	34995006	34995007	31	0	31	ZMYM6	intron
chr1	34995091	34995092	31	0	31	ZMYM6	intron
chr1	35015723	35015732	454	-8	446	ZMYM6	intron
chr1	35192055	35192056	22	0	22	SFPQ	intron
chr1	35286809	35286810	10	0	10	ZMYM4	intron
chr1	35302224	35302373	113	148	261	ZMYM4	intron
chr1	35307531	35308009	293	-477	-184	ZMYM4	intron
chr1	35352383	35352384	16	0	16	ZMYM4	intron
chr1	35389781	35389782	14	0	14	ZMYM4	intron
chr1	35400157	35400160	797	2	799	ZMYM4	intron
chr1	35472953	35472954	10	0	10	KIAA0319L	intron
chr1	35486737	35486738	12	0	12	KIAA0319L	intron
chr1	35486754	35486755	13	0	13	KIAA0319L	intron
chr1	35513288	35513289	14	0	14	KIAA0319L	intron
chr1	35583641	35583642	10	0	10	TFAP2E	intron
chr1	35628596	35628597	15	0	15	PSMB2	intron
chr1	35628632	35628633	14	0	14	PSMB2	intron
chr1	35633506	35633507	21	0	21	PSMB2	intron
chr1	35640087	35640088	10	0	10	PSMB2	intron
chr1	35808488	35808489	26	0	26	AGO4	intron
chr1	35845129	35845130	40	0	40	AGO4	intron
chr1	35845197	35845198	40	0	40	AGO4	intron
chr1	35944565	35944566	11	0	11	AGO3	intron
chr1	35953657	35953658	15	0	15	AGO3	intron
chr1	35983957	35983958	22	0	22	AGO3	intron
chr1	36003709	36003710	17	0	17	AGO3	intron
chr1	36009078	36009093	317	-14	303	AGO3	intron
chr1	36019760	36019761	12	0	12	AGO3	intron
chr1	36100887	36100917	240	-29	211	COL8A2	intron
chr1	36144308	36144309	12	0	12	TRAPPC3	intron
chr1	36159072	36159073	12	0	12	MAP7D1	intron
chr1	36179058	36179059	14	0	14	MAP7D1	intron
chr1	36249719	36249720	14	0	14	THRAP3	intron
chr1	36256208	36256209	12	0	12	THRAP3	intron
chr1	36275590	36275613	551	22	573	THRAP3	intron
chr1	36293028	36293029	13	0	13	THRAP3	intron
chr1	36293640	36293641	14	0	14	THRAP3	intron
chr1	36293678	36293679	14	0	14	THRAP3	intron
chr1	36313327	36313328	16	0	16	SH3D21	intron
chr1	36318940	36318941	12	0	12	SH3D21	intron
chr1	36323606	36323607	11	0	11	EVA1B	3UTR
chr1	36345991	36345992	19	0	19	STK40	intron
chr1	36427300	36427301	13	0	13	OSCP1	intron
chr1	36449835	36449836	15	0	15	OSCP1	intron
chr1	36449867	36449868	15	0	15	OSCP1	intron
chr1	36464082	36464083	23	0	23	MRPS15	intron
chr1	36908807	36908808	12	0	12	GRIK3	intron
chr1	36919376	36919377	15	0	15	GRIK3	intron
chr1	36957294	36957295	17	0	17	GRIK3	intron
chr1	36957487	36957488	32	0	32	GRIK3	intron
chr1	36957533	36957534	21	0	21	GRIK3	intron
chr1	36957698	36957700	15	1	16	GRIK3	intron
chr1	36957924	36957925	15	0	15	GRIK3	intron
chr1	36958247	36958249	15	1	16	GRIK3	intron
chr1	36958418	36958419	17	0	17	GRIK3	intron
chr1	36958472	36958475	16	2	18	GRIK3	intron
chr1	36958518	36958521	12	2	14	GRIK3	intron
chr1	36958660	36958661	16	0	16	GRIK3	intron
chr1	36958854	36958855	15	0	15	GRIK3	intron
chr1	36959271	36959272	14	0	14	GRIK3	intron
chr1	36959591	36959592	13	0	13	GRIK3	intron
chr1	37006943	37006944	13	0	13	GRIK3	intron
chr1	37014876	37014877	10	0	10	GRIK3	intron
chr1	37481481	37481482	32	0	32	ZC3H12A	intron
chr1	37495379	37495685	119	305	424	MEAF6	intron
chr1	37495716	37495717	171	0	171	MEAF6	intron
chr1	37508270	37508300	240	-29	211	MEAF6	intron
chr1	37551105	37551106	14	0	14	SNIP1	intron
chr1	37611748	37611749	71	0	71	RSPO1	3UTR
chr1	37620659	37620660	15	0	15	RSPO1	intron
chr1	37737958	37737959	12	0	12	EPHA10	intron
chr1	37819984	37819985	14	0	14	MTF1	intron
chr1	37878953	37878971	931	17	948	INPP5B	intron
chr1	37917294	37917429	144	-134	10	INPP5B	intron
chr1	37933759	37933760	12	0	12	INPP5B	intron
chr1	37938304	37938305	16	0	16	INPP5B	intron
chr1	37967093	37967139	335	-45	290	SF3A3	intron
chr1	37982033	37982045	324	-11	313	SF3A3	intron
chr1	37983586	37983601	156	-14	142	SF3A3	intron
chr1	38847461	38847462	12	0	12	RRAGC	intron
chr1	38870799	38870800	15	0	15	MYCBP	intron
chr1	38880410	38880411	14	0	14	GJA9	intron
chr1	38880471	38880472	13	0	13	GJA9	intron
chr1	38887095	38887097	11	1	12	RHBDL2	intron
chr1	38901871	38901872	12	0	12	RHBDL2	intron
chr1	38910916	38910917	14	0	14	RHBDL2	intron
chr1	39033544	39033567	528	-22	506	NDUFS5	intron
chr1	39084273	39084274	18	0	18	MACF1	coding
chr1	39117566	39117567	12	0	12	MACF1	intron
chr1	39211990	39212003	338	-12	326	MACF1	intron
chr1	39225226	39225227	12	0	12	MACF1	intron
chr1	39233807	39234381	385	573	958	MACF1	intron
chr1	39281485	39281537	311	-51	260	MACF1	intron
chr1	39296773	39296774	10	0	10	MACF1	intron
chr1	39296827	39296828	18	0	18	MACF1	intron
chr1	39306892	39306893	15	0	15	MACF1	intron
chr1	39359991	39359992	15	0	15	MACF1	intron
chr1	39360012	39360013	13	0	13	MACF1	intron
chr1	39393195	39393197	12	1	13	MACF1	intron
chr1	39404151	39404152	12	0	12	MACF1	intron
chr1	39417748	39417749	14	0	14	MACF1	intron
chr1	39431291	39431292	13	0	13	MACF1	intron
chr1	39440114	39440115	12	0	12	MACF1	intron
chr1	39477072	39477073	25	0	25	MACF1	intron
chr1	39477131	39477132	10	0	10	MACF1	intron
chr1	39565866	39565867	15	0	15	PABPC4-AS1	intron
chr1	39576568	39576569	14	0	14	PABPC4	5UTR
chr1	39664509	39664529	4287	-19	4268	NT5C1A	intron
chr1	39684227	39684228	24	0	24	HPCAL4	intron
chr1	39684254	39684255	24	0	24	HPCAL4	intron
chr1	39691560	39691561	18	0	18	HPCAL4	5UTR
chr1	39789342	39789343	17	0	17	LOC101929536	5UTR
chr1	39859295	39859296	12	0	12	TRIT1	intron
chr1	39870514	39870515	10	0	10	TRIT1	intron
chr1	39876558	39876559	10	0	10	TRIT1	intron
chr1	39876927	39877044	97	-116	-19	TRIT1	intron
chr1	39961324	39961325	11	0	11	MFSD2A	intron
chr1	39964826	39964827	17	0	17	MFSD2A	intron
chr1	40049203	40049204	14	0	14	CAP1	intron
chr1	40050405	40050415	113	-9	104	CAP1	intron
chr1	40054193	40054194	13	0	13	CAP1	intron
chr1	40059014	40059032	307	-17	290	CAP1	intron
chr1	40092796	40092797	11	0	11	PPT1	intron
chr1	40185428	40185844	849	415	1264	RLF	intron
chr1	40250318	40250319	10	0	10	TMCO2	intron
chr1	40303763	40303764	19	0	19	COL9A2	intron
chr1	40395578	40395579	21	0	21	SMAP2	intron
chr1	40514015	40514016	11	0	11	EXO5	intron
chr1	40637494	40637495	12	0	12	RIMS3	intron
chr1	40637507	40637508	12	0	12	RIMS3	intron
chr1	40703463	40703464	14	0	14	NFYC	intron
chr1	40712681	40712682	15	0	15	NFYC	intron
chr1	40763220	40763221	21	0	21	NFYC	intron
chr1	40814046	40814704	1330	-657	673	KCNQ4	intron
chr1	40979648	40979649	10	0	10	CTPS1	5UTR
chr1	40998429	40998430	26	0	26	CTPS1	intron
chr1	41049310	41049311	10	0	10	SCMH1	intron
chr1	41053119	41053120	33	0	33	SCMH1	intron
chr1	41067458	41067480	223	-21	202	SCMH1	intron
chr1	41073658	41073659	12	0	12	SCMH1	intron
chr1	41114591	41114592	11	0	11	SCMH1	intron
chr1	41114683	41114684	12	0	12	SCMH1	intron
chr1	41192495	41192496	12	0	12	SCMH1	intron
chr1	41367103	41367104	33	0	33	FOXO6	intron
chr1	41368682	41368683	11	0	11	FOXO6	intron
chr1	41369872	41369873	54	0	54	FOXO6	intron
chr1	41379099	41379100	15	0	15	FOXO6	intron
chr1	41379137	41379138	15	0	15	FOXO6	intron
chr1	41516181	41516182	28	0	28	HIVEP3	intron
chr1	41526627	41526628	23	0	23	HIVEP3	intron
chr1	41531842	41531843	14	0	14	HIVEP3	intron
chr1	41561747	41561748	32	0	32	HIVEP3	intron
chr1	41586514	41586515	27	0	27	HIVEP3	intron
chr1	41635476	41635477	10	0	10	HIVEP3	intron
chr1	41638264	41638265	13	0	13	HIVEP3	intron
chr1	41643888	41643889	12	0	12	HIVEP3	intron
chr1	41643906	41643907	16	0	16	HIVEP3	intron
chr1	41713999	41714000	10	0	10	HIVEP3	intron
chr1	41753670	41753671	16	0	16	HIVEP3	intron
chr1	41753708	41753709	12	0	12	HIVEP3	intron
chr1	41757693	41757694	16	0	16	HIVEP3	intron
chr1	41774810	41774811	16	0	16	HIVEP3	intron
chr1	41824784	41824785	12	0	12	HIVEP3	intron
chr1	41845204	41845206	11	1	12	HIVEP3	intron
chr1	41858197	41858198	12	0	12	HIVEP3	intron
chr1	41924630	41924647	333	-16	317	HIVEP3	intron
chr1	41948736	41948748	316	-11	305	HIVEP3	intron
chr1	41952451	41952452	16	0	16	HIVEP3	intron
chr1	42018289	42018299	1507	-9	1498	HIVEP3	intron
chr1	42183362	42183363	18	0	18	FOXJ3	intron
chr1	42191051	42191052	26	0	26	FOXJ3	intron
chr1	42201089	42201090	17	0	17	FOXJ3	intron
chr1	42221959	42221965	478	-5	473	FOXJ3	intron
chr1	42251716	42253845	2977	-2128	849	FOXJ3	intron
chr1	42291101	42291102	16	0	16	FOXJ3	intron
chr1	42294777	42294778	11	0	11	FOXJ3	intron
chr1	42311655	42311656	12	0	12	FOXJ3	intron
chr1	42319246	42319247	10	0	10	FOXJ3	intron
chr1	42324102	42324103	18	0	18	FOXJ3	intron
chr1	42324185	42324190	18	4	22	FOXJ3	intron
chr1	42324248	42324249	21	0	21	FOXJ3	intron
chr1	42385897	42385898	16	0	16	RIMKLA	intron
chr1	42386916	42386917	12	0	12	RIMKLA	intron
chr1	42411732	42411733	11	0	11	RIMKLA	intron
chr1	42424598	42424599	10	0	10	RIMKLA	3UTR
chr1	42476198	42476199	22	0	22	CCDC30	intron
chr1	42502273	42502274	21	0	21	CCDC30	intron
chr1	42551774	42551775	12	0	12	CCDC30	intron
chr1	42553384	42553385	18	0	18	CCDC30	intron
chr1	42553401	42553402	18	0	18	CCDC30	intron
chr1	42557716	42557717	24	0	24	CCDC30	intron
chr1	42564519	42564520	24	0	24	CCDC30	intron
chr1	42621497	42621498	12	0	12	CCDC30	intron
chr1	42621527	42621528	16	0	16	CCDC30	intron
chr1	42636965	42636966	10	0	10	CCDC30	intron
chr1	42654712	42654900	774	-187	587	CCDC30	intron
chr1	42684234	42684235	29	0	29	YBX1	intron
chr1	42808141	42808142	10	0	10	SVBP	intron
chr1	42817086	42817087	20	0	20	SVBP	intron
chr1	42819206	42819207	12	0	12	ERMAP	intron
chr1	42864689	42864690	11	0	11	LOC339539	intron
chr1	42875069	42875070	12	0	12	LOC339539	intron
chr1	42875105	42875106	12	0	12	LOC339539	intron
chr1	42887246	42887247	10	0	10	LOC339539	5UTR
chr1	42927579	42927580	10	0	10	SLC2A1	intron
chr1	43172594	43172595	12	0	12	CFAP57	intron
chr1	43217830	43217831	14	0	14	CFAP57	intron
chr1	43236616	43236617	11	0	11	CFAP57	intron
chr1	43308457	43308458	92	0	92	TIE1	intron
chr1	43308509	43308510	42	0	42	TIE1	intron
chr1	43314982	43314983	15	0	15	TIE1	3UTR
chr1	43423479	43423480	12	0	12	SZT2	intron
chr1	43423544	43423545	42	0	42	SZT2	intron
chr1	43423987	43423988	42	0	42	SZT2	intron
chr1	43453866	43453867	14	0	14	SZT2	3UTR
chr1	43530971	43530972	12	0	12	PTPRF	5UTR
chr1	43573977	43573978	12	0	12	PTPRF	intron
chr1	43574012	43574013	12	0	12	PTPRF	intron
chr1	43594262	43594291	155	-28	127	PTPRF	intron
chr1	43661608	43661609	12	0	12	KDM4A	intron
chr1	43676105	43676106	14	0	14	KDM4A	intron
chr1	43718206	43718207	10	0	10	LOC101929592	intron
chr1	43719962	43719963	12	0	12	LOC101929592	intron
chr1	43728341	43728342	12	0	12	ST3GAL3	intron
chr1	43728364	43728365	12	0	12	ST3GAL3	intron
chr1	43731379	43731400	259	-20	239	ST3GAL3	intron
chr1	43743239	43743253	324	-13	311	ST3GAL3	intron
chr1	43807417	43807418	12	0	12	ST3GAL3	intron
chr1	43817570	43817571	13	0	13	ST3GAL3	intron
chr1	43817782	43817783	12	0	12	ST3GAL3	intron
chr1	43838129	43838130	15	0	15	ST3GAL3	intron
chr1	43882979	43882980	13	0	13	ST3GAL3	intron
chr1	43887820	43887835	323	-14	309	ST3GAL3	intron
chr1	43905786	43905787	22	0	22	ST3GAL3	intron
chr1	43905853	43905854	12	0	12	ST3GAL3	intron
chr1	43911612	43911613	28	0	28	ST3GAL3	intron
chr1	43918119	43918120	10	0	10	ST3GAL3	intron
chr1	43926555	43926556	16	0	16	ST3GAL3	intron
chr1	43947001	43947002	11	0	11	LOC101929609	3UTR
chr1	43994445	43994446	17	0	17	CCDC24	intron
chr1	44006609	44006610	10	0	10	SLC6A9	intron
chr1	44022735	44022736	10	0	10	SLC6A9	intron
chr1	44031196	44031197	10	0	10	SLC6A9	intron
chr1	44138610	44138611	12	0	12	KLF18	intron
chr1	44139048	44139049	45	0	45	KLF18	coding
chr1	44139071	44139072	45	0	45	KLF18	coding
chr1	44140499	44140500	18	0	18	KLF18	coding
chr1	44140503	44140506	24	2	26	KLF18	coding
chr1	44226814	44226815	14	0	14	ERI3-IT1	intron
chr1	44248726	44248727	12	0	12	ERI3	intron
chr1	44259723	44259876	130	152	282	ERI3	intron
chr1	44268270	44268271	10	0	10	ERI3	intron
chr1	44281601	44281602	10	0	10	ERI3	intron
chr1	44310952	44310953	10	0	10	ERI3	intron
chr1	44317166	44317167	10	0	10	ERI3	intron
chr1	44317527	44317528	29	0	29	ERI3	intron
chr1	44443274	44443275	14	0	14	RNF220	intron
chr1	44468135	44468151	310	-15	295	RNF220	intron
chr1	44475801	44475959	237	-157	80	RNF220	intron
chr1	44482920	44482945	247	-24	223	RNF220	intron
chr1	44538935	44538940	565	4	569	RNF220	intron
chr1	44613070	44613071	76	0	76	RNF220	intron
chr1	44632018	44632019	30	0	30	RNF220	5UTR
chr1	44674977	44674978	16	0	16	ARMH1	intron
chr1	44719046	44719047	12	0	12	ARMH1	intron
chr1	44745487	44745488	11	0	11	KIF2C	intron
chr1	44814172	44814173	10	0	10	BTBD19	3UTR
chr1	44840405	44840490	4610	84	4694	PTCH2	intron
chr1	44865228	44865229	11	0	11	EIF2B3	intron
chr1	44877192	44877193	12	0	12	EIF2B3	intron
chr1	44915008	44915048	544	-39	505	EIF2B3	intron
chr1	44917790	44917791	12	0	12	EIF2B3	intron
chr1	44937920	44937921	10	0	10	EIF2B3	intron
chr1	44942398	44942399	127	0	127	EIF2B3	intron
chr1	44946444	44946445	11	0	11	EIF2B3	intron
chr1	44946454	44946455	11	0	11	EIF2B3	intron
chr1	44957258	44957260	18	1	19	EIF2B3	intron
chr1	44962243	44962244	15	0	15	EIF2B3	intron
chr1	44968069	44968070	12	0	12	EIF2B3	intron
chr1	44972623	44972624	12	0	12	EIF2B3	intron
chr1	44972656	44972657	12	0	12	EIF2B3	intron
chr1	45038600	45038601	12	0	12	ZSWIM5	intron
chr1	45073251	45073273	862	-21	841	ZSWIM5	intron
chr1	45075304	45075306	14	1	15	ZSWIM5	intron
chr1	45085546	45085547	13	0	13	ZSWIM5	intron
chr1	45091271	45095287	345	4015	4360	ZSWIM5	intron
chr1	45096461	45096462	12	0	12	ZSWIM5	intron
chr1	45106009	45106010	37	0	37	ZSWIM5	intron
chr1	45106081	45106082	37	0	37	ZSWIM5	intron
chr1	45164508	45164524	317	-15	302	ZSWIM5	intron
chr1	45196057	45196058	10	0	10	ZSWIM5	intron
chr1	45330022	45330036	328	-13	315	MUTYH	3UTR
chr1	45377724	45377738	697	13	710	TESK2	intron
chr1	45384323	45384324	16	0	16	TESK2	intron
chr1	45475229	45475230	15	0	15	TESK2	intron
chr1	45477070	45477071	10	0	10	TESK2	intron
chr1	45509431	45509432	13	0	13	MMACHC	3UTR
chr1	45557923	45557924	13	0	13	AKR1A1	intron
chr1	45561401	45561402	11	0	11	AKR1A1	intron
chr1	45586322	45595134	123	8811	8934	NASP	intron
chr1	45611639	45611641	13	1	14	NASP	intron
chr1	45666179	45666180	29	0	29	GPBP1L1	intron
chr1	45671855	45671856	12	0	12	GPBP1L1	intron
chr1	45691873	45691874	32	0	32	TMEM69	intron
chr1	45703381	45710832	5565	7450	13015	IPP	intron
chr1	45738843	45738844	15	0	15	IPP	intron
chr1	45749527	45749528	13	0	13	IPP	intron
chr1	45816215	45816216	14	0	14	MAST2	intron
chr1	45869937	45869938	12	0	12	MAST2	intron
chr1	45900194	45900195	14	0	14	MAST2	intron
chr1	45930394	45930395	10	0	10	MAST2	intron
chr1	45930428	45930429	20	0	20	MAST2	intron
chr1	45941679	45941680	13	0	13	MAST2	intron
chr1	45994274	45994275	12	0	12	MAST2	intron
chr1	46067277	46067278	12	0	12	PIK3R3	intron
chr1	46115236	46115237	19	0	19	PIK3R3	intron
chr1	46129403	46129404	12	0	12	PIK3R3	intron
chr1	46159088	46159089	12	0	12	PIK3R3	intron
chr1	46159122	46159123	16	0	16	PIK3R3	intron
chr1	46177380	46177381	12	0	12	TSPAN1	intron
chr1	46211444	46211445	16	0	16	LURAP1	intron
chr1	46213358	46213375	348	-16	332	LURAP1	intron
chr1	46253740	46253741	10	0	10	RAD54L	intron
chr1	46299906	46299907	15	0	15	LRRC41	intron
chr1	46315391	46315392	25	0	25	UQCRH	intron
chr1	46402261	46402262	10	0	10	FAAH	intron
chr1	46434772	46434773	10	0	10	FAAHP1	intron
chr1	46441854	46441855	11	0	11	FAAHP1	intron
chr1	46443388	46443389	32	0	32	FAAHP1	intron
chr1	46448296	46448297	10	0	10	LINC01398	intron
chr1	46540367	46540368	14	0	14	MKNK1-AS1	intron
chr1	46563945	46563946	26	0	26	MKNK1	intron
chr1	46563977	46563978	26	0	26	MKNK1	intron
chr1	46654532	46654533	11	0	11	ATPAF1	intron
chr1	46654559	46654560	15	0	15	ATPAF1	intron
chr1	46700988	46700989	12	0	12	EFCAB14	intron
chr1	46701010	46701011	12	0	12	EFCAB14	intron
chr1	46800298	46800299	12	0	12	CYP4B1	intron
chr1	46800317	46800318	14	0	14	CYP4B1	intron
chr1	46862210	46862211	91	0	91	CYP4Z2P	intron
chr1	46877154	46877155	11	0	11	CYP4Z2P	intron
chr1	46899604	46899605	221	0	221	CYP4Z2P	intron
chr1	46968685	46968686	16	0	16	CYP4X1	intron
chr1	47016951	47016952	11	0	11	CYP4X1	intron
chr1	47090780	47090781	11	0	11	CYP4Z1	intron
chr1	47097820	47097821	12	0	12	CYP4Z1	intron
chr1	47105763	47105779	1274	15	1289	CYP4Z1	intron
chr1	47270255	47270256	12	0	12	STIL	intron
chr1	47285036	47285037	11	0	11	STIL	intron
chr1	47286174	47289087	537	2912	3449	STIL	intron
chr1	47312717	47312731	327	-13	314	STIL	intron
chr1	47336138	47336139	12	0	12	CMPK1	intron
chr1	47338590	47338591	20	0	20	CMPK1	intron
chr1	47356603	47356604	23	0	23	CMPK1	intron
chr1	47359386	47359398	284	11	295	CMPK1	intron
chr1	47370982	47370983	12	0	12	CMPK1	intron
chr1	47422355	47422356	10	0	10	LINC01389	intron
chr1	47769953	47769954	20	0	20	TRABD2B	intron
chr1	47820689	47820691	16	1	17	TRABD2B	intron
chr1	47822149	47822150	10	0	10	TRABD2B	intron
chr1	47834577	47834578	12	0	12	TRABD2B	intron
chr1	47909502	47909503	21	0	21	TRABD2B	intron
chr1	47965209	47965210	15	0	15	TRABD2B	intron
chr1	48113288	48113289	10	0	10	SKINT1L	intron
chr1	48130610	48130611	10	0	10	SKINT1L	intron
chr1	48174376	48174377	14	0	14	SKINT1L	intron
chr1	48227381	48227383	10	1	11	SLC5A9	intron
chr1	48244878	48244879	18	0	18	SLC5A9	intron
chr1	48297162	48297163	12	0	12	SPATA6	3UTR
chr1	48299536	48299537	12	0	12	SPATA6	intron
chr1	48312333	48312334	16	0	16	SPATA6	intron
chr1	48375261	48375262	14	0	14	SPATA6	intron
chr1	48382682	48382853	1370	170	1540	SPATA6	intron
chr1	48418577	48418578	14	0	14	SPATA6	intron
chr1	48428809	48428810	12	0	12	SPATA6	intron
chr1	48445659	48445687	278	-27	251	SPATA6	intron
chr1	48546864	48546865	12	0	12	AGBL4	intron
chr1	48591098	48591099	15	0	15	AGBL4	intron
chr1	48604131	48604132	10	0	10	AGBL4	intron
chr1	48604167	48604168	10	0	10	AGBL4	intron
chr1	48622096	48622097	23	0	23	AGBL4	intron
chr1	48625142	48625143	16	0	16	AGBL4	intron
chr1	48637639	48637640	13	0	13	AGBL4	intron
chr1	48689219	48689220	12	0	12	AGBL4	intron
chr1	48746420	48746421	21	0	21	BEND5	intron
chr1	48762658	48762659	14	0	14	BEND5	intron
chr1	48893705	48893706	18	0	18	AGBL4	intron
chr1	48935968	48935969	17	0	17	AGBL4	intron
chr1	48961106	48961107	10	0	10	AGBL4	intron
chr1	48963066	48963084	5552	-17	5535	AGBL4	intron
chr1	48964347	48964348	17	0	17	AGBL4	intron
chr1	48996674	48996675	21	0	21	AGBL4	intron
chr1	49077199	49077200	10	0	10	AGBL4	intron
chr1	49134496	49134497	13	0	13	AGBL4	intron
chr1	49203102	49203103	10	0	10	AGBL4	intron
chr1	49207468	49207469	17	0	17	AGBL4	intron
chr1	49207555	49207608	535	-52	483	AGBL4	intron
chr1	49285806	49285808	159	1	160	AGBL4	intron
chr1	49302678	49302679	15	0	15	AGBL4	intron
chr1	49371863	49372612	106	748	854	AGBL4	intron
chr1	49396306	49396321	318	-14	304	AGBL4-IT1	intron
chr1	49409171	49409172	14	0	14	AGBL4-IT1	intron
chr1	49427868	49427870	35	1	36	AGBL4-IT1	intron
chr1	49534028	49534029	15	0	15	AGBL4	intron
chr1	49680370	49680381	307	-10	297	AGBL4	intron
chr1	49714593	49714594	14	0	14	AGBL4	intron
chr1	49800685	49800857	218	-171	47	AGBL4	intron
chr1	49823778	49823779	12	0	12	AGBL4	intron
chr1	49823808	49823809	12	0	12	AGBL4	intron
chr1	49950030	49950031	18	0	18	AGBL4	intron
chr1	49970708	49970709	12	0	12	AGBL4	intron
chr1	50010495	50010496	10	0	10	AGBL4	intron
chr1	50019304	50019305	12	0	12	AGBL4	intron
chr1	50078142	50078143	10	0	10	ELAVL4	intron
chr1	50086499	50086500	10	0	10	ELAVL4	intron
chr1	50094780	50094781	16	0	16	ELAVL4	intron
chr1	50446976	50446990	343	-13	330	FAF1	intron
chr1	50457724	50457725	14	0	14	FAF1	intron
chr1	50490540	50490541	11	0	11	FAF1	intron
chr1	50509115	50509116	15	0	15	FAF1	intron
chr1	50527842	50527843	12	0	12	FAF1	intron
chr1	50530275	50530276	10	0	10	FAF1	intron
chr1	50564278	50564295	309	-16	293	FAF1	intron
chr1	50637679	50637680	14	0	14	FAF1	intron
chr1	50637706	50637707	12	0	12	FAF1	intron
chr1	50638744	50638745	17	0	17	FAF1	intron
chr1	50713249	50713250	18	0	18	FAF1	intron
chr1	50713252	50713253	11	0	11	FAF1	intron
chr1	50724296	50724297	12	0	12	FAF1	intron
chr1	50724300	50724301	12	0	12	FAF1	intron
chr1	50729036	50729037	14	0	14	FAF1	intron
chr1	50739372	50739373	32	0	32	FAF1	intron
chr1	50756364	50756365	32	0	32	FAF1	intron
chr1	50780021	50780022	10	0	10	FAF1	intron
chr1	50785080	50785155	92	-74	18	FAF1	intron
chr1	50819668	50819669	10	0	10	FAF1	intron
chr1	50885294	50885296	10	1	11	FAF1	intron
chr1	50908645	50908646	34	0	34	FAF1	intron
chr1	50944382	50944383	23	0	23	FAF1	intron
chr1	51128410	51128411	23	0	23	C1orf185	intron
chr1	51145333	51145334	15	0	15	C1orf185	intron
chr1	51230849	51230850	27	0	27	LINC01562	intron
chr1	51236393	51236394	12	0	12	RNF11	5UTR
chr1	51302107	51302108	10	0	10	TTC39A	intron
chr1	51357426	51357427	10	0	10	EPS15	intron
chr1	51369034	51369035	11	0	11	EPS15	intron
chr1	51381113	51381114	22	0	22	EPS15	intron
chr1	51391496	51391497	10	0	10	EPS15	intron
chr1	51426837	51426838	14	0	14	EPS15	intron
chr1	51451507	51451508	10	0	10	EPS15	intron
chr1	51503021	51503022	13	0	13	EPS15	intron
chr1	51505890	51505891	12	0	12	EPS15	intron
chr1	51508384	51508385	12	0	12	EPS15	intron
chr1	51509246	51509257	314	-10	304	EPS15	intron
chr1	51517735	51517736	13	0	13	LOC105378720	5UTR
chr1	51617023	51617024	11	0	11	OSBPL9	5UTR
chr1	51617996	51617997	10	0	10	OSBPL9	intron
chr1	51636106	51636107	10	0	10	OSBPL9	intron
chr1	51705429	51705430	10	0	10	OSBPL9	intron
chr1	51721470	51722163	61	692	753	OSBPL9	intron
chr1	51722206	51722207	12	0	12	OSBPL9	intron
chr1	51768329	51768330	32	0	32	OSBPL9	intron
chr1	51791036	51791037	26	0	26	NRDC	intron
chr1	51877159	51877160	13	0	13	NRDC	intron
chr1	51937465	51937466	14	0	14	RAB3B	intron
chr1	51976182	51976183	12	0	12	RAB3B	intron
chr1	51989101	51989102	14	0	14	RAB3B	intron
chr1	52073487	52073488	13	0	13	BTF3L4	intron
chr1	52073529	52073530	10	0	10	BTF3L4	intron
chr1	52146056	52146057	14	0	14	ZFYVE9	intron
chr1	52159484	52159485	18	0	18	ZFYVE9	intron
chr1	52235238	52235239	30	0	30	ZFYVE9	intron
chr1	52256725	52256727	21	1	22	ZFYVE9	intron
chr1	52272673	52272674	13	0	13	ZFYVE9	intron
chr1	52297737	52297738	11	0	11	ZFYVE9	intron
chr1	52298768	52298769	16	0	16	ZFYVE9	intron
chr1	52377703	52377779	104	-75	29	ORC1	intron
chr1	52444947	52444948	34	0	34	TUT4	intron
chr1	52444973	52444974	30	0	30	TUT4	intron
chr1	52646528	52646529	10	0	10	SHISAL2A	intron
chr1	52654224	52654225	12	0	12	SHISAL2A	intron
chr1	52690695	52690696	12	0	12	COA7	intron
chr1	52738997	52738998	15	0	15	ZYG11B	intron
chr1	52741297	52741298	10	0	10	ZYG11B	intron
chr1	52746687	52746688	11	0	11	ZYG11B	intron
chr1	52767319	52767320	15	0	15	ZYG11B	intron
chr1	52773627	52773644	95	16	111	ZYG11B	intron
chr1	52783805	52783806	12	0	12	ZYG11B	intron
chr1	52783962	52783963	106	0	106	ZYG11B	intron
chr1	52797176	52797177	20	0	20	ZYG11B	intron
chr1	52797443	52797444	15	0	15	ZYG11B	intron
chr1	52797468	52797469	26	0	26	ZYG11B	intron
chr1	52817815	52817816	16	0	16	ZYG11B	intron
chr1	52859662	52859663	13	0	13	ZYG11A	intron
chr1	52870183	52870184	19	0	19	ZYG11A	intron
chr1	52879784	52879785	12	0	12	ZYG11A	intron
chr1	52883960	52883961	19	0	19	ZYG11A	intron
chr1	52885320	52885321	10	0	10	ZYG11A	intron
chr1	52891847	52891849	13	1	14	ZYG11A	intron
chr1	52892256	52892297	1696	-40	1656	ZYG11A	intron
chr1	52908929	52909004	114	-74	40	ECHDC2	intron
chr1	52928988	52929001	54	-12	42	SCP2	intron
chr1	52960480	52960481	12	0	12	SCP2	intron
chr1	52960530	52960531	10	0	10	SCP2	intron
chr1	52960590	52960591	12	0	12	SCP2	intron
chr1	52970967	52970993	279	-25	254	SCP2	intron
chr1	53037884	53037885	14	0	14	SCP2	intron
chr1	53037961	53037963	19	1	20	SCP2	intron
chr1	53097420	53097422	44	1	45	SLC1A7	intron
chr1	53099262	53099263	61	0	61	SLC1A7	intron
chr1	53099446	53099447	11	0	11	SLC1A7	intron
chr1	53100555	53100556	23	0	23	SLC1A7	intron
chr1	53100726	53100727	23	0	23	SLC1A7	intron
chr1	53136563	53136564	22	0	22	SLC1A7	intron
chr1	53136617	53136618	17	0	17	SLC1A7	intron
chr1	53211617	53211618	10	0	10	CPT2	intron
chr1	53242858	53242859	12	0	12	LRP8	3UTR
chr1	53269850	53269851	12	0	12	LRP8	intron
chr1	53302870	53302871	13	0	13	LRP8	intron
chr1	53330538	53330539	12	0	12	LOC105378731	3UTR
chr1	53364978	53364979	18	0	18	LOC107984957	3UTR
chr1	53366665	53366666	12	0	12	LOC107984957	3UTR
chr1	53439691	53439692	16	0	16	LOC105378733	5UTR
chr1	53556272	53556273	12	0	12	GLIS1	intron
chr1	53556566	53556569	12	2	14	GLIS1	intron
chr1	53556881	53556882	31	0	31	GLIS1	intron
chr1	53597212	53597213	14	0	14	GLIS1	intron
chr1	53633238	53633239	10	0	10	GLIS1	intron
chr1	53684632	53684633	10	0	10	GLIS1	intron
chr1	53702021	53702022	12	0	12	GLIS1	intron
chr1	53716421	53716422	17	0	17	GLIS1	intron
chr1	53773739	53773740	11	0	11	NDC1	intron
chr1	53778274	53778275	14	0	14	NDC1	intron
chr1	53834981	53834982	25	0	25	NDC1	intron
chr1	53869160	53869161	12	0	12	YIPF1	intron
chr1	53869999	53870001	10	1	11	YIPF1	intron
chr1	53897495	53897496	10	0	10	DIO1	intron
chr1	53897510	53897511	10	0	10	DIO1	intron
chr1	53902818	53902819	16	0	16	DIO1	intron
chr1	53902997	53902998	18	0	18	DIO1	intron
chr1	53903014	53903015	18	0	18	DIO1	intron
chr1	53957905	53957906	12	0	12	LRRC42	intron
chr1	54013434	54013435	11	0	11	LDLRAD1	intron
chr1	54013456	54013457	11	0	11	LDLRAD1	intron
chr1	54044359	54044360	10	0	10	TMEM59	intron
chr1	54048467	54048468	13	0	13	TMEM59	intron
chr1	54133915	54133916	13	0	13	CDCP2	intron
chr1	54137684	54137685	16	0	16	CDCP2	intron
chr1	54184005	54184006	12	0	12	CYB5RL	intron
chr1	54237670	54237671	20	0	20	SSBP3-AS1	5UTR
chr1	54240471	54240473	16	1	17	SSBP3	intron
chr1	54260751	54260752	10	0	10	SSBP3	intron
chr1	54276632	54276633	13	0	13	SSBP3	intron
chr1	54280720	54280721	17	0	17	SSBP3	intron
chr1	54303395	54303396	14	0	14	SSBP3	intron
chr1	54329202	54329203	12	0	12	SSBP3	intron
chr1	54369699	54369700	47	0	47	SSBP3	intron
chr1	54369792	54369793	47	0	47	SSBP3	intron
chr1	54392008	54392009	25	0	25	SSBP3	intron
chr1	54401394	54401395	12	0	12	SSBP3	intron
chr1	54406059	54406060	15	0	15	SSBP3	5UTR
chr1	54551770	54551771	12	0	12	ACOT11	intron
chr1	54561740	54561742	10	1	11	ACOT11	intron
chr1	54571071	54571072	10	0	10	ACOT11	intron
chr1	54577577	54577578	22	0	22	ACOT11	intron
chr1	54617743	54617744	13	0	13	FAM151A	intron
chr1	54625174	54625175	36	0	36	ACOT11	intron
chr1	54651823	54651825	12	1	13	MROH7	intron
chr1	54661606	54661607	12	0	12	MROH7	intron
chr1	54698810	54699095	391	284	675	MROH7	intron
chr1	54708442	54708443	12	0	12	MROH7	intron
chr1	54719315	54719316	61	0	61	TTC4	intron
chr1	54719350	54719353	186	2	188	TTC4	intron
chr1	54731854	54731855	11	0	11	TTC4	intron
chr1	54808621	54808622	11	0	11	LEXM	intron
chr1	54808983	54808991	111	7	118	LEXM	intron
chr1	54866781	54866782	17	0	17	DHCR24	intron
chr1	54981040	54981041	11	0	11	TMEM61	5UTR
chr1	54983120	54983121	10	0	10	TMEM61	intron
chr1	54985245	54985246	10	0	10	TMEM61	intron
chr1	55078262	55078263	27	0	27	USP24	intron
chr1	55935619	55939714	2854	4094	6948	LINC01753	intron
chr1	55943619	55943620	10	0	10	LINC01753	intron
chr1	55945324	55945326	10	1	11	LINC01755	intron
chr1	56521734	56521735	24	0	24	PLPP3	intron
chr1	56521762	56521763	24	0	24	PLPP3	intron
chr1	56551303	56551305	20	1	21	PLPP3	intron
chr1	56556950	56556951	14	0	14	PLPP3	intron
chr1	56557042	56557043	18	0	18	PLPP3	intron
chr1	56655265	56655266	16	0	16	PRKAA2	intron
chr1	56690046	56690047	32	0	32	PRKAA2	intron
chr1	56730411	56730412	17	0	17	FYB2	intron
chr1	56757733	56757734	16	0	16	FYB2	intron
chr1	56883005	56883006	24	0	24	C8A	intron
chr1	56885370	56885371	10	0	10	C8A	intron
chr1	56951960	56951961	21	0	21	C8B	intron
chr1	56965398	56965399	18	0	18	C8B	intron
chr1	56965423	56965424	12	0	12	C8B	intron
chr1	57034290	57034291	14	0	14	DAB1	intron
chr1	57053688	57053689	14	0	14	DAB1	intron
chr1	57091842	57091843	16	0	16	DAB1	intron
chr1	57105407	57105408	10	0	10	DAB1	intron
chr1	57121164	57121165	12	0	12	DAB1	intron
chr1	57134530	57134534	1996	-3	1993	DAB1	intron
chr1	57143908	57143909	12	0	12	DAB1	intron
chr1	57193403	57193404	11	0	11	DAB1	intron
chr1	57198649	57198650	16	0	16	DAB1	intron
chr1	57206928	57207171	774	-242	532	DAB1	intron
chr1	57208274	57208275	22	0	22	DAB1	intron
chr1	57226672	57226673	10	0	10	DAB1	intron
chr1	57238856	57238857	12	0	12	DAB1	intron
chr1	57256580	57256581	10	0	10	DAB1	intron
chr1	57307510	57307511	14	0	14	DAB1	intron
chr1	57355919	57357055	59	1135	1194	DAB1	intron
chr1	57386743	57386744	10	0	10	DAB1	intron
chr1	57415280	57415281	12	0	12	DAB1	intron
chr1	57421913	57421914	28	0	28	DAB1	intron
chr1	57485186	57485187	18	0	18	DAB1	intron
chr1	57515145	57515146	10	0	10	DAB1	intron
chr1	57553410	57553411	20	0	20	DAB1	intron
chr1	57606185	57606197	212	-11	201	DAB1	intron
chr1	57606391	57606392	12	0	12	DAB1	intron
chr1	57606598	57606599	23	0	23	DAB1	intron
chr1	57606684	57606685	11	0	11	DAB1	intron
chr1	57612218	57612219	12	0	12	DAB1	intron
chr1	57638993	57638994	13	0	13	DAB1	intron
chr1	57639030	57639031	13	0	13	DAB1	intron
chr1	57639067	57639068	13	0	13	DAB1	intron
chr1	57639104	57639105	13	0	13	DAB1	intron
chr1	57639249	57639250	26	0	26	DAB1	intron
chr1	57639325	57639326	11	0	11	DAB1	intron
chr1	57695272	57695274	16	1	17	DAB1	intron
chr1	57695354	57695355	15	0	15	DAB1	intron
chr1	57740063	57740064	12	0	12	DAB1	intron
chr1	57751834	57751835	16	0	16	DAB1	intron
chr1	57766812	57766814	26	1	27	DAB1	intron
chr1	57781126	57781127	16	0	16	DAB1	intron
chr1	57796539	57796540	12	0	12	DAB1	intron
chr1	57896646	57896648	10	1	11	DAB1	intron
chr1	57918106	57918107	16	0	16	DAB1	intron
chr1	57965031	57965032	26	0	26	DAB1	intron
chr1	57965070	57965071	26	0	26	DAB1	intron
chr1	58025651	58025652	12	0	12	DAB1	intron
chr1	58074558	58074559	18	0	18	DAB1	intron
chr1	58118469	58118470	10	0	10	DAB1	intron
chr1	58118503	58118504	24	0	24	DAB1	intron
chr1	58146702	58146703	10	0	10	DAB1	intron
chr1	58180279	58180310	599	-30	569	DAB1	intron
chr1	58224716	58224796	4696	-79	4617	DAB1	intron
chr1	58497339	58497341	10	1	11	OMA1	intron
chr1	58499477	58499478	16	0	16	OMA1	intron
chr1	58518228	58518229	28	0	28	OMA1	intron
chr1	58518273	58518274	23	0	23	OMA1	intron
chr1	58537084	58537085	12	0	12	OMA1	intron
chr1	58541112	58541113	16	0	16	OMA1	intron
chr1	58654873	58654874	27	0	27	MYSM1	3UTR
chr1	58698121	58698122	12	0	12	MYSM1	intron
chr1	58781142	58781143	16	0	16	JUN	3UTR
chr1	58802808	58802809	15	0	15	LINC01135	intron
chr1	58805294	58805295	10	0	10	LINC01135	intron
chr1	58847092	58847093	15	0	15	LINC01135	intron
chr1	58894664	58894665	16	0	16	LINC01135	intron
chr1	59022702	59022703	12	0	12	LINC01358	intron
chr1	59028638	59028639	12	0	12	LINC01358	intron
chr1	59065623	59065624	29	0	29	LINC01358	intron
chr1	59066857	59066858	20	0	20	LINC01358	intron
chr1	59073213	59073214	14	0	14	LINC01358	intron
chr1	59296637	59296638	16	0	16	FGGY	5UTR
chr1	59296772	59296773	16	0	16	FGGY	5UTR
chr1	59406190	59406204	322	-13	309	FGGY	intron
chr1	59409623	59409624	12	0	12	FGGY	intron
chr1	59415215	59415222	329	-6	323	FGGY	intron
chr1	59421514	59421515	16	0	16	FGGY	intron
chr1	59450382	59450383	15	0	15	FGGY	intron
chr1	59499299	59499300	14	0	14	FGGY	intron
chr1	59511440	59511441	23	0	23	FGGY	intron
chr1	59588506	59592791	484	4284	4768	FGGY	intron
chr1	59627489	59627490	14	0	14	FGGY	intron
chr1	59669564	59669565	12	0	12	FGGY	intron
chr1	59709500	59709501	10	0	10	FGGY	intron
chr1	59846592	59846593	17	0	17	HOOK1	intron
chr1	59854058	59854059	12	0	12	HOOK1	intron
chr1	60004924	60004932	334	-7	327	C1orf87	intron
chr1	60064308	60064309	11	0	11	C1orf87	intron
chr1	60067514	60067583	93	-68	25	C1orf87	intron
chr1	60590438	60590439	20	0	20	LINC01748	intron
chr1	60678907	60678922	394	-14	380	LOC101926964	intron
chr1	60748351	60748352	12	0	12	LOC101926964	intron
chr1	61089713	61089714	12	0	12	NFIA	intron
chr1	61106100	61106101	16	0	16	NFIA	intron
chr1	61134286	61134287	14	0	14	NFIA	intron
chr1	61146333	61146334	14	0	14	NFIA	intron
chr1	61161619	61161620	10	0	10	NFIA	intron
chr1	61177653	61177654	14	0	14	NFIA	intron
chr1	61186289	61186290	11	0	11	NFIA	intron
chr1	61270382	61270383	19	0	19	NFIA	intron
chr1	61283594	61283595	11	0	11	NFIA	intron
chr1	61283602	61283603	14	0	14	NFIA	intron
chr1	61306293	61306294	12	0	12	NFIA	intron
chr1	61309268	61309269	13	0	13	NFIA	intron
chr1	61334555	61334556	14	0	14	NFIA	intron
chr1	61391481	61393232	1949	1750	3699	NFIA	intron
chr1	61417289	61417290	10	0	10	NFIA	intron
chr1	61432625	61432626	14	0	14	NFIA	intron
chr1	61701556	61701557	12	0	12	TM2D1	intron
chr1	61747355	61747357	12	1	13	PATJ	intron
chr1	61796741	61796742	11	0	11	PATJ	intron
chr1	61812378	61812379	26	0	26	PATJ	intron
chr1	61812423	61812424	10	0	10	PATJ	intron
chr1	61842773	61842774	17	0	17	PATJ	intron
chr1	61871459	61871460	16	0	16	PATJ	intron
chr1	61871555	61871556	18	0	18	PATJ	intron
chr1	61911717	61911718	10	0	10	PATJ	intron
chr1	61912032	61912033	11	0	11	PATJ	intron
chr1	61939344	61939345	12	0	12	PATJ	intron
chr1	61939701	61939702	11	0	11	PATJ	intron
chr1	61978225	61978226	16	0	16	PATJ	intron
chr1	61997823	61997824	10	0	10	PATJ	intron
chr1	62026486	62026487	14	0	14	PATJ	intron
chr1	62032313	62032314	13	0	13	LOC107984965	3UTR
chr1	62092748	62092749	15	0	15	PATJ	intron
chr1	62106077	62106078	30	0	30	PATJ	intron
chr1	62106119	62106120	10	0	10	PATJ	intron
chr1	62106182	62106183	12	0	12	PATJ	intron
chr1	62108326	62108342	318	-15	303	PATJ	intron
chr1	62148120	62148121	13	0	13	PATJ	intron
chr1	62152379	62152380	24	0	24	PATJ	intron
chr1	62197398	62197399	12	0	12	L1TD1	intron
chr1	62205380	62205381	10	0	10	L1TD1	intron
chr1	62205417	62205418	12	0	12	L1TD1	intron
chr1	62254456	62254458	17	1	18	KANK4	intron
chr1	62276753	62276755	17	1	18	KANK4	intron
chr1	62461729	62461730	15	0	15	DOCK7	intron
chr1	62506983	62506984	12	0	12	DOCK7	intron
chr1	62513266	62513267	23	0	23	DOCK7	intron
chr1	62562018	62562019	22	0	22	DOCK7	intron
chr1	62562248	62562249	13	0	13	DOCK7	intron
chr1	62651655	62651657	40	1	41	DOCK7	intron
chr1	62681495	62681496	21	0	21	DOCK7	intron
chr1	62791890	62791891	19	0	19	ATG4C	intron
chr1	62803798	62803800	251	-1	250	ATG4C	coding
chr1	62860894	62861581	57	686	743	ATG4C	intron
chr1	62861626	62864303	57	2676	2733	ATG4C	3UTR
chr1	63009124	63009125	14	0	14	LINC01739	intron
chr1	63177416	63177417	11	0	11	LINC00466	intron
chr1	63178709	63178710	12	0	12	LINC00466	intron
chr1	63178753	63178754	16	0	16	LINC00466	intron
chr1	63184224	63184225	15	0	15	LINC00466	intron
chr1	63187125	63187126	18	0	18	LINC00466	intron
chr1	63239699	63239700	12	0	12	LINC00466	intron
chr1	63283764	63283765	13	0	13	LINC00466	intron
chr1	63379459	63379460	13	0	13	ALG6	intron
chr1	63422238	63422239	12	0	12	ALG6	intron
chr1	63422274	63422275	12	0	12	ALG6	intron
chr1	63422438	63422439	10	0	10	ALG6	intron
chr1	63429850	63429851	12	0	12	ALG6	intron
chr1	63468862	63468863	12	0	12	ITGB3BP	intron
chr1	63468903	63468904	12	0	12	ITGB3BP	intron
chr1	63472477	63472478	21	0	21	ITGB3BP	intron
chr1	63474016	63474017	118	0	118	ITGB3BP	intron
chr1	63474082	63474083	22	0	22	ITGB3BP	intron
chr1	63492221	63492222	12	0	12	ITGB3BP	intron
chr1	63493088	63493089	10	0	10	ITGB3BP	intron
chr1	63493100	63493101	10	0	10	ITGB3BP	intron
chr1	63633943	63633944	10	0	10	PGM1	intron
chr1	63860596	63860597	10	0	10	ROR1	intron
chr1	63890092	63890093	20	0	20	ROR1	5UTR
chr1	63968417	63968418	11	0	11	ROR1	intron
chr1	64007408	64007409	12	0	12	ROR1	intron
chr1	64014748	64014749	11	0	11	ROR1	intron
chr1	64069538	64069539	10	0	10	ROR1	intron
chr1	64071598	64071599	12	0	12	ROR1	intron
chr1	64108395	64108396	10	0	10	ROR1-AS1	intron
chr1	64108432	64108433	10	0	10	ROR1-AS1	intron
chr1	64121261	64121262	11	0	11	ROR1	intron
chr1	64128555	64128556	11	0	11	ROR1	intron
chr1	64492378	64492395	406	-16	390	CACHD1	intron
chr1	64500734	64500735	12	0	12	CACHD1	intron
chr1	64519695	64519696	29	0	29	CACHD1	intron
chr1	64543425	64543426	12	0	12	CACHD1	intron
chr1	64590688	64590689	10	0	10	CACHD1	intron
chr1	64643036	64643037	13	0	13	CACHD1	intron
chr1	64798126	64798282	261	-155	106	RAVER2	intron
chr1	64809523	64809524	16	0	16	RAVER2	intron
chr1	64860826	64860827	14	0	14	JAK1	intron
chr1	64881262	64881280	397	-17	380	JAK1	intron
chr1	64897480	64897493	235	12	247	JAK1	intron
chr1	64902610	64902611	12	0	12	JAK1	intron
chr1	64928795	64928796	12	0	12	JAK1	intron
chr1	64928807	64928808	11	0	11	JAK1	intron
chr1	64977138	64977139	12	0	12	JAK1	intron
chr1	64977166	64977167	12	0	12	JAK1	intron
chr1	64977904	64977907	12	2	14	JAK1	intron
chr1	64989029	64989030	12	0	12	LINC01359	intron
chr1	65033742	65033743	10	0	10	JAK1	intron
chr1	65035090	65035091	12	0	12	JAK1	intron
chr1	65056343	65056344	16	0	16	JAK1	intron
chr1	65148173	65148174	18	0	18	AK4	5UTR
chr1	65148742	65148743	25	0	25	AK4	intron
chr1	65152384	65152385	14	0	14	AK4	intron
chr1	65200133	65200134	15	0	15	AK4	intron
chr1	65349117	65349118	22	0	22	DNAJC6	intron
chr1	65362164	65362165	31	0	31	DNAJC6	intron
chr1	65368684	65368685	12	0	12	DNAJC6	intron
chr1	65368721	65368722	15	0	15	DNAJC6	intron
chr1	65378280	65378281	20	0	20	DNAJC6	intron
chr1	65397273	65397275	13	1	14	DNAJC6	intron
chr1	65415485	65415486	12	0	12	DNAJC6	3UTR
chr1	65422343	65422344	12	0	12	LEPROT	intron
chr1	65422355	65422356	12	0	12	LEPROT	intron
chr1	65426216	65426219	88	2	90	LEPROT	intron
chr1	65519173	65519174	21	0	21	LEPR	intron
chr1	65558515	65558516	15	0	15	LEPR	intron
chr1	65571988	65571989	11	0	11	LEPR	intron
chr1	65590243	65590258	320	-14	306	LEPR	intron
chr1	65618331	65618332	14	0	14	LEPR	intron
chr1	65816190	65816191	10	0	10	PDE4B	intron
chr1	65816225	65816226	12	0	12	PDE4B	intron
chr1	65818685	65818686	14	0	14	PDE4B	intron
chr1	65838482	65838483	18	0	18	PDE4B	intron
chr1	65838523	65838524	28	0	28	PDE4B	intron
chr1	65841398	65841399	12	0	12	PDE4B	intron
chr1	65873936	65873939	3643	-2	3641	PDE4B	intron
chr1	65887248	65887249	20	0	20	PDE4B	intron
chr1	66009913	66009914	12	0	12	PDE4B	intron
chr1	66023853	66023854	16	0	16	PDE4B	intron
chr1	66041829	66041830	10	0	10	PDE4B	intron
chr1	66079200	66079201	12	0	12	PDE4B	intron
chr1	66082659	66082660	14	0	14	PDE4B	intron
chr1	66090621	66090622	14	0	14	PDE4B	intron
chr1	66090744	66090745	12	0	12	PDE4B	intron
chr1	66096508	66096509	14	0	14	PDE4B	intron
chr1	66124942	66124943	10	0	10	PDE4B	intron
chr1	66371279	66371280	32	0	32	PDE4B	intron
chr1	66628408	66628409	28	0	28	SGIP1	intron
chr1	66630801	66630803	12	1	13	SGIP1	intron
chr1	66643097	66643098	31	0	31	SGIP1	intron
chr1	66660043	66660044	11	0	11	SGIP1	intron
chr1	66660087	66660088	15	0	15	SGIP1	intron
chr1	66660127	66660128	17	0	17	SGIP1	intron
chr1	66686005	66686006	13	0	13	SGIP1	intron
chr1	66693285	66693286	16	0	16	SGIP1	intron
chr1	66695270	66695271	15	0	15	SGIP1	intron
chr1	66739297	66739298	10	0	10	SGIP1	intron
chr1	66739306	66739307	11	0	11	SGIP1	intron
chr1	66742486	66742506	120	19	139	SGIP1	intron
chr1	66766881	66766883	12	1	13	TCTEX1D1	intron
chr1	66869104	66869105	16	0	16	WDR78	intron
chr1	66872218	66872219	13	0	13	WDR78	intron
chr1	66879962	66879963	178	0	178	WDR78	intron
chr1	66904028	66904029	18	0	18	WDR78	intron
chr1	66957606	66957607	12	0	12	MIER1	intron
chr1	66988113	66988114	17	0	17	MIER1	3UTR
chr1	67014616	67014691	105	-74	31	SLC35D1	intron
chr1	67021758	67021759	12	0	12	SLC35D1	intron
chr1	67038834	67038835	10	0	10	SLC35D1	intron
chr1	67039493	67039494	10	0	10	SLC35D1	intron
chr1	67039520	67039521	12	0	12	SLC35D1	intron
chr1	67047703	67047704	10	0	10	SLC35D1	intron
chr1	67101449	67101450	12	0	12	C1orf141	intron
chr1	67101487	67101488	14	0	14	C1orf141	intron
chr1	67109355	67109356	14	0	14	C1orf141	intron
chr1	67115330	67115331	11	0	11	C1orf141	intron
chr1	67227950	67227951	14	0	14	IL23R	intron
chr1	67228082	67228083	15	0	15	IL23R	intron
chr1	67228272	67228340	304	-67	237	IL23R	intron
chr1	67228363	67228364	11	0	11	IL23R	intron
chr1	67259972	67259973	17	0	17	IL23R	3UTR
chr1	67309045	67309046	12	0	12	IL12RB2	intron
chr1	67313219	67313220	14	0	14	IL12RB2	intron
chr1	67322459	67322460	14	0	14	IL12RB2	intron
chr1	67326977	67326978	16	0	16	IL12RB2	intron
chr1	67338336	67338337	11	0	11	IL12RB2	intron
chr1	67338372	67338373	11	0	11	IL12RB2	intron
chr1	67367462	67367463	12	0	12	IL12RB2	intron
chr1	67409386	67409387	10	0	10	SERBP1	3UTR
chr1	67735991	67735992	14	0	14	GNG12	intron
chr1	67787036	67787037	12	0	12	GNG12	intron
chr1	67787069	67787070	10	0	10	GNG12	intron
chr1	67844442	67844443	14	0	14	GNG12-AS1	intron
chr1	67900432	67900433	30	0	30	GNG12-AS1	intron
chr1	67953871	67953872	16	0	16	GNG12-AS1	intron
chr1	67958905	67958906	23	0	23	GNG12-AS1	intron
chr1	68020413	68020414	14	0	14	GNG12-AS1	intron
chr1	68048024	68048025	25	0	25	DIRAS3	intron
chr1	68048082	68048083	14	0	14	DIRAS3	intron
chr1	68170166	68170167	13	0	13	WLS	intron
chr1	68176363	68176365	68	1	69	WLS	intron
chr1	68178705	68178706	10	0	10	WLS	intron
chr1	68480250	68480251	12	0	12	DEPDC1	intron
chr1	68535337	68535338	15	0	15	DEPDC1-AS1	intron
chr1	69094458	69094459	14	0	14	LINC01707	intron
chr1	69123624	69123625	12	0	12	LINC01707	intron
chr1	69177243	69177244	14	0	14	LINC01707	intron
chr1	69568687	69568688	10	0	10	LRRC7	intron
chr1	69569927	69569928	15	0	15	LRRC7	intron
chr1	69589000	69589001	14	0	14	LRRC7	intron
chr1	69595972	69595987	319	-14	305	LRRC7	intron
chr1	69602488	69602505	339	-16	323	LRRC7	intron
chr1	69625373	69625389	343	-15	328	LRRC7	intron
chr1	69627862	69627874	318	-11	307	LRRC7	intron
chr1	69640693	69640704	272	-10	262	LRRC7	intron
chr1	69653354	69653355	11	0	11	LRRC7	intron
chr1	69655242	69655243	12	0	12	LRRC7	intron
chr1	69682756	69682757	21	0	21	LRRC7	intron
chr1	69717760	69717761	11	0	11	LRRC7	intron
chr1	69717878	69717879	12	0	12	LRRC7	intron
chr1	69750061	69750062	16	0	16	LRRC7	intron
chr1	69751182	69751183	13	0	13	LRRC7	intron
chr1	69781735	69781736	14	0	14	LRRC7	intron
chr1	69781845	69781846	16	0	16	LRRC7	intron
chr1	69781920	69781921	14	0	14	LRRC7	intron
chr1	69819615	69819616	10	0	10	LRRC7	intron
chr1	69853270	69853296	229	-25	204	LRRC7	intron
chr1	69883536	69883537	377	0	377	LRRC7	intron
chr1	69887865	69887868	128	2	130	LRRC7	intron
chr1	69889724	69889726	15	1	16	LRRC7	intron
chr1	69916019	69916322	1193	-302	891	LRRC7	intron
chr1	69922331	69922332	17	0	17	LRRC7	intron
chr1	69923557	69923558	16	0	16	LRRC7	intron
chr1	69943987	69943988	10	0	10	LRRC7	intron
chr1	69946661	69946677	319	-15	304	LRRC7	intron
chr1	70054596	70054609	290	-12	278	LRRC7	intron
chr1	70064670	70064671	12	0	12	LRRC7	intron
chr1	70093836	70093837	11	0	11	LRRC7	intron
chr1	70119649	70119650	15	0	15	LRRC7	intron
chr1	70119669	70119670	15	0	15	LRRC7	intron
chr1	70199252	70199253	14	0	14	LRRC40	intron
chr1	70204759	70204760	12	0	12	LRRC40	intron
chr1	70242472	70242473	14	0	14	SRSF11	intron
chr1	70243342	70243343	12	0	12	SRSF11	intron
chr1	70262943	70262944	15	0	15	ANKRD13C	intron
chr1	70265940	70265941	12	0	12	ANKRD13C	intron
chr1	70273024	70273025	16	0	16	ANKRD13C	intron
chr1	70297286	70297287	10	0	10	ANKRD13C	intron
chr1	70301178	70301179	20	0	20	ANKRD13C	intron
chr1	70320769	70320770	29	0	29	ANKRD13C	intron
chr1	70326231	70326239	58	-7	51	ANKRD13C	intron
chr1	70344312	70344313	12	0	12	ANKRD13C	intron
chr1	70363782	70363784	16	1	17	HHLA3	intron
chr1	70438868	70438869	12	0	12	CTH	intron
chr1	70734704	70734705	26	0	26	LINC01788	intron
chr1	70782908	70782926	6100	-17	6083	LINC01788	intron
chr1	70879264	70879265	10	0	10	PTGER3	intron
chr1	70928534	70928535	17	0	17	PTGER3	intron
chr1	70928550	70928551	17	0	17	PTGER3	intron
chr1	70973045	70973046	11	0	11	PTGER3	intron
chr1	71059761	71059762	10	0	10	ZRANB2-AS1	intron
chr1	71092551	71092552	10	0	10	ZRANB2-AS2	intron
chr1	71127991	71127992	14	0	14	ZRANB2-AS2	intron
chr1	71162483	71162484	12	0	12	ZRANB2-AS2	intron
chr1	71209627	71209628	12	0	12	ZRANB2-AS2	intron
chr1	71209660	71209661	12	0	12	ZRANB2-AS2	intron
chr1	71474308	71474309	10	0	10	NEGR1	intron
chr1	71474532	71474571	416	-38	378	NEGR1	intron
chr1	71559019	71559020	10	0	10	NEGR1	intron
chr1	71568866	71568867	14	0	14	NEGR1	intron
chr1	71688384	71688385	24	0	24	NEGR1	intron
chr1	71690665	71690666	10	0	10	NEGR1	intron
chr1	71704202	71704203	10	0	10	NEGR1	intron
chr1	71742580	71742581	22	0	22	NEGR1	intron
chr1	71744342	71744343	12	0	12	NEGR1	intron
chr1	71750003	71750004	15	0	15	NEGR1	intron
chr1	71868466	71868467	16	0	16	NEGR1	intron
chr1	71899014	71899015	10	0	10	NEGR1	intron
chr1	71917602	71917603	11	0	11	NEGR1	intron
chr1	71927850	71927851	12	0	12	NEGR1	intron
chr1	72023671	72023672	22	0	22	NEGR1	intron
chr1	72026142	72026143	15	0	15	NEGR1	intron
chr1	72048423	72048438	318	-14	304	NEGR1	intron
chr1	72077626	72077627	12	0	12	NEGR1	intron
chr1	72093329	72093330	15	0	15	NEGR1	intron
chr1	72140252	72140253	15	0	15	NEGR1	intron
chr1	72143908	72143909	14	0	14	NEGR1	intron
chr1	72162297	72162298	14	0	14	NEGR1	intron
chr1	72162314	72162315	13	0	13	NEGR1	intron
chr1	72163764	72163765	20	0	20	NEGR1	intron
chr1	72173322	72173337	319	-14	305	NEGR1	intron
chr1	72199148	72199149	10	0	10	NEGR1	intron
chr1	72216382	72216383	15	0	15	NEGR1	intron
chr1	72216402	72216403	16	0	16	NEGR1	intron
chr1	72248575	72248576	15	0	15	NEGR1	intron
chr1	72252171	72252172	61	0	61	NEGR1	intron
chr1	73129297	73130265	8209	-967	7242	LOC105378800	3UTR
chr1	73675002	73675003	16	0	16	LINC02238	intron
chr1	73720107	73720108	16	0	16	LINC02238	intron
chr1	73734861	73734862	12	0	12	LINC02238	intron
chr1	74054756	74054757	10	0	10	LRRIQ3	intron
chr1	74279614	74279615	12	0	12	TNNI3K	intron
chr1	74281345	74281346	10	0	10	TNNI3K	intron
chr1	74281360	74281361	14	0	14	TNNI3K	intron
[truncated: 57,339 more rows]
