# Supplementary material for: Towards a reference genome that captures global genetic diversity
Source: Nat Commun. 2020 Oct 30;11:5482. doi: 10.1038/s41467-020-19311-w (PMC7599213; doi:10.1038/s41467-020-19311-w)
Supplement: Supplementary file 7 — Data 5 [file 41467_2020_19311_MOESM7_ESM.xlsx]

## Sheet: Table_S8
Supplementary Data 5: Summary of NUIs overlapping regulatory elements
Chr	Hg38_start	Hg38_end	Insert_size	Hg38_gap_size	Query_gap_size	CTCF	Enhancer	Open_chromatin	Promoter	Flanking_promoter	TFBS
chr1	881201	881202	13	0	13	0	0	0	0	0	0
chr1	881747	881748	14	0	14	0	0	0	0	0	0
chr1	886224	886225	30	0	30	0	0	0	0	0	0
chr1	886253	886254	30	0	30	0	0	0	0	0	0
chr1	904529	904530	19	0	19	1	0	0	1	0	0
chr1	904557	904558	13	0	13	1	0	0	1	0	0
chr1	904742	905013	140	270	410	1	0	0	1	0	0
chr1	906677	906678	22	0	22	1	0	0	1	0	0
chr1	906708	906709	22	0	22	1	0	0	1	0	0
chr1	907007	907009	10	1	11	0	0	0	1	0	0
chr1	907835	907836	32	0	32	0	0	0	0	0	0
chr1	907867	907868	32	0	32	0	0	0	0	0	0
chr1	908696	908697	14	0	14	0	0	0	0	0	0
chr1	914483	914484	12	0	12	0	0	0	0	0	0
chr1	914501	914502	12	0	12	0	0	0	0	0	0
chr1	935426	935427	11	0	11	0	0	0	0	1	0
chr1	936418	936419	39	0	39	0	0	0	0	1	0
chr1	939507	939508	49	0	49	1	0	0	0	0	0
chr1	939573	939574	12	0	12	1	0	0	0	0	0
chr1	948729	948730	41	0	41	0	0	0	0	0	0
chr1	984588	984589	16	0	16	1	0	0	0	1	0
chr1	988987	988989	23	1	24	0	0	0	0	0	0
chr1	989041	989042	19	0	19	0	0	0	0	0	0
chr1	989072	989073	40	0	40	0	0	0	0	0	0
chr1	989110	989112	23	1	24	0	0	0	0	0	0
chr1	989223	989224	23	0	23	0	0	0	0	0	0
chr1	992992	992994	26	1	27	0	0	0	0	0	0
chr1	996728	996729	13	0	13	0	0	0	0	0	0
chr1	1022589	1022590	23	0	23	0	0	0	0	0	0
chr1	1029386	1029387	31	0	31	0	0	0	0	0	0
chr1	1030496	1030497	10	0	10	0	0	0	0	0	0
chr1	1030532	1030533	10	0	10	0	0	0	0	0	0
chr1	1030813	1030814	14	0	14	0	0	0	0	0	0
chr1	1031011	1031012	12	0	12	0	0	0	0	0	0
chr1	1031125	1031126	12	0	12	0	0	0	0	0	0
chr1	1041120	1041121	30	0	30	1	0	0	0	0	0
chr1	1041820	1049043	350	7222	7572	0	0	0	0	0	0
chr1	1053279	1053280	11	0	11	0	0	0	0	0	0
chr1	1056601	1056603	16	1	17	0	0	0	0	0	0
chr1	1059662	1059663	12	0	12	0	0	0	1	0	0
chr1	1068824	1068825	39	0	39	0	0	0	0	0	0
chr1	1091742	1091743	38	0	38	0	0	1	0	0	0
chr1	1099114	1099115	10	0	10	0	0	0	0	0	0
chr1	1099519	1099904	4968	-384	4584	0	0	0	0	1	0
chr1	1102648	1102649	13	0	13	0	0	0	0	1	0
chr1	1124017	1124019	14	1	15	1	0	0	0	0	0
chr1	1124063	1124064	21	0	21	1	0	0	0	0	0
chr1	1124132	1124133	26	0	26	1	0	0	0	0	0
chr1	1134747	1134749	58	1	59	0	0	0	0	0	0
chr1	1141506	1141507	11	0	11	0	0	0	0	0	0
chr1	1145547	1145548	22	0	22	0	0	0	0	0	0
chr1	1145559	1145560	22	0	22	0	0	0	0	0	0
chr1	1164241	1164242	23	0	23	0	0	0	1	0	0
chr1	1175867	1175869	10	1	11	0	0	0	0	0	0
chr1	1175962	1175964	23	1	24	0	0	0	0	0	0
chr1	1176052	1176054	10	1	11	0	0	0	0	1	0
chr1	1181009	1181010	24	0	24	0	0	0	0	0	0
chr1	1184979	1201779	1056	16799	17855	0	0	0	0	0	0
chr1	1202651	1202652	18	0	18	0	0	0	0	0	0
chr1	1212595	1212597	29	1	30	0	0	0	1	0	0
chr1	1212605	1212606	38	0	38	0	0	0	1	0	0
chr1	1244881	1244882	11	0	11	0	0	0	1	0	0
chr1	1245048	1245050	10	1	11	0	0	0	1	0	0
chr1	1249563	1249687	303	-123	180	1	0	0	0	0	0
chr1	1256910	1256911	15	0	15	0	0	0	0	0	0
chr1	1263139	1263140	22	0	22	0	1	0	0	0	0
chr1	1284230	1288181	693	3950	4643	1	0	0	0	0	0
chr1	1324147	1324148	15	0	15	0	0	0	1	0	0
chr1	1324179	1324180	24	0	24	0	0	0	1	0	0
chr1	1333978	1333979	21	0	21	1	0	0	0	0	0
chr1	1339909	1339910	39	0	39	0	0	0	0	0	0
chr1	1360499	1360500	16	0	16	0	0	0	1	0	0
chr1	1366883	1366884	27	0	27	0	0	0	0	0	0
chr1	1368210	1368211	15	0	15	0	0	0	0	0	0
chr1	1411943	1411944	41	0	41	0	0	0	0	0	0
chr1	1420660	1420661	15	0	15	0	0	0	1	0	0
chr1	1433056	1433057	16	0	16	0	0	0	0	0	0
chr1	1435945	1435946	12	0	12	0	0	0	1	0	0
chr1	1435963	1435964	13	0	13	0	0	0	1	0	0
chr1	1442855	1442856	32	0	32	0	0	0	0	0	0
chr1	1442938	1442939	32	0	32	0	0	0	0	0	0
chr1	1457613	1457616	517	2	519	0	0	0	0	0	0
chr1	1489578	1489584	204	5	209	0	0	0	0	0	0
chr1	1543841	1546886	312	3044	3356	0	0	0	0	1	0
chr1	1554245	1554247	23	1	24	0	0	0	0	1	0
chr1	1554406	1554407	44	0	44	0	0	0	0	1	0
chr1	1563578	1563580	17	1	18	0	0	0	0	0	0
chr1	1565682	1565685	97	2	99	0	0	0	0	0	0
chr1	1565737	1565738	97	0	97	0	0	0	0	0	0
chr1	1567928	1567929	10	0	10	0	0	0	0	0	0
chr1	1592864	1592865	11	0	11	0	0	0	0	0	0
chr1	1595710	1595711	14	0	14	0	0	0	0	0	0
chr1	1597142	1597143	13	0	13	0	0	0	0	0	0
chr1	1604321	1604322	15	0	15	0	0	0	0	0	0
chr1	1605539	1605540	13	0	13	0	0	0	0	0	0
chr1	1605742	1605743	20	0	20	0	0	0	0	0	0
chr1	1605928	1605929	11	0	11	0	0	0	0	0	0
chr1	1606091	1606092	20	0	20	0	0	0	0	0	0
chr1	1606445	1606446	25	0	25	0	0	0	0	0	0
chr1	1606519	1606520	15	0	15	0	0	0	0	0	0
chr1	1606559	1606560	20	0	20	0	0	0	0	0	0
chr1	1606615	1606616	20	0	20	0	0	0	0	0	0
chr1	1627517	1627518	40	0	40	0	0	0	1	0	0
chr1	1818305	1818375	96	-69	27	0	0	0	0	0	0
chr1	1847310	1847311	17	0	17	0	0	0	0	0	0
chr1	1852137	1852138	34	0	34	0	0	0	0	0	0
chr1	1902636	1902703	525	66	591	0	0	0	0	0	0
chr1	1904449	1904450	16	0	16	0	0	0	0	0	0
chr1	1912938	1912957	473	18	491	0	0	0	0	0	0
chr1	1948427	1948428	10	0	10	0	0	0	0	0	0
chr1	1948970	1948971	18	0	18	0	0	0	0	0	0
chr1	1949006	1949007	11	0	11	0	0	0	0	0	0
chr1	1955018	1955019	18	0	18	1	0	0	0	1	0
chr1	1955051	1955052	18	0	18	1	0	0	0	1	0
chr1	1955317	1955318	11	0	11	1	0	0	0	0	0
chr1	1963460	1963461	15	0	15	0	0	0	0	0	0
chr1	1969234	1969236	10	1	11	0	0	0	0	0	0
chr1	1971351	1971352	20	0	20	0	0	0	0	0	0
chr1	1981976	1981977	33	0	33	0	0	0	0	0	0
chr1	1993704	1993809	146	-104	42	0	0	0	0	0	0
chr1	2012312	2012313	15	0	15	0	0	0	0	0	0
chr1	2028392	2028393	101	0	101	0	0	0	0	0	0
chr1	2065678	2065679	13	0	13	0	0	0	0	0	0
chr1	2080321	2080322	18	0	18	0	0	0	0	0	0
chr1	2095903	2095904	15	0	15	0	0	0	0	0	0
chr1	2098120	2098121	19	0	19	0	0	0	0	0	0
chr1	2106538	2106539	14	0	14	0	0	0	0	0	0
chr1	2106604	2106605	59	0	59	0	0	0	0	0	0
chr1	2106874	2106875	59	0	59	0	0	0	0	0	0
chr1	2118013	2118014	13	0	13	0	0	0	0	0	0
chr1	2121479	2121480	14	0	14	0	0	0	0	0	0
chr1	2121518	2121520	33	1	34	0	0	0	0	0	0
chr1	2121747	2121749	15	1	16	0	0	1	0	0	0
chr1	2160238	2160239	16	0	16	0	0	0	0	1	0
chr1	2160271	2160272	14	0	14	0	0	0	0	1	0
chr1	2164301	2164302	12	0	12	0	0	0	0	0	0
chr1	2171360	2171383	327	22	349	0	0	0	0	0	0
chr1	2195289	2195290	13	0	13	0	0	0	1	0	0
chr1	2207941	2207942	10	0	10	0	0	0	1	0	0
chr1	2213841	2213843	22	1	23	0	0	0	1	0	0
chr1	2273492	2273493	14	0	14	0	0	0	0	0	0
chr1	2280703	2280705	14	1	15	0	0	0	0	0	0
chr1	2289542	2289543	43	0	43	0	0	0	0	0	0
chr1	2289583	2289584	44	0	44	0	0	0	0	0	0
chr1	2331967	2331968	34	0	34	0	0	0	0	1	0
chr1	2332030	2332031	17	0	17	1	0	0	0	1	0
chr1	2342840	2342841	10	0	10	0	0	0	0	0	0
chr1	2342915	2342916	15	0	15	0	0	0	0	0	0
chr1	2345829	2345830	10	0	10	0	1	0	0	0	0
chr1	2345854	2345855	14	0	14	0	1	0	0	0	0
chr1	2346111	2346112	26	0	26	0	1	0	0	0	0
chr1	2346150	2346151	27	0	27	0	1	0	0	0	0
chr1	2355095	2355096	13	0	13	0	0	0	0	1	0
chr1	2393034	2393035	42	0	42	0	0	0	1	0	0
chr1	2393058	2393059	42	0	42	0	0	0	1	0	0
chr1	2412655	2412656	23	0	23	0	0	0	1	0	0
chr1	2423722	2423724	13	1	14	0	0	0	0	0	0
chr1	2430646	2430647	22	0	22	0	0	0	0	0	0
chr1	2436160	2436161	22	0	22	0	0	0	0	0	0
chr1	2443595	2443596	12	0	12	0	0	0	0	0	0
chr1	2443601	2443602	12	0	12	0	0	0	0	0	0
chr1	2450695	2450696	17	0	17	0	0	0	0	1	0
chr1	2459651	2459652	16	0	16	1	0	0	0	0	0
chr1	2483761	2483762	21	0	21	0	0	0	0	0	0
chr1	2483834	2483835	20	0	20	0	0	0	0	0	0
chr1	2485225	2485226	11	0	11	0	0	0	0	0	0
chr1	2506901	2506902	11	0	11	0	0	0	0	0	0
chr1	2514594	2514595	35	0	35	0	0	0	0	0	0
chr1	2538608	2538609	18	0	18	0	0	0	0	0	0
chr1	2602112	2602113	29	0	29	0	0	0	0	0	0
chr1	2602164	2602165	75	0	75	0	0	0	0	0	0
chr1	2653694	2653695	40	0	40	0	0	0	0	0	0
chr1	2784979	2784980	20	0	20	0	0	0	0	0	0
chr1	2785298	2785299	18	0	18	0	0	0	0	0	0
chr1	2785315	2785316	18	0	18	0	0	0	0	0	0
chr1	2797315	2797316	12	0	12	0	0	0	0	0	0
chr1	2798093	2798094	16	0	16	0	0	0	0	0	0
chr1	2798172	2798173	10	0	10	0	0	0	0	0	0
chr1	2798851	2798852	16	0	16	0	0	0	0	0	0
chr1	2845230	2845231	22	0	22	0	0	0	0	0	0
chr1	2859311	2859312	11	0	11	0	0	0	0	0	0
chr1	2859558	2859560	12	1	13	0	0	0	0	0	0
chr1	2873051	2873052	11	0	11	0	0	0	0	0	0
chr1	2877577	2877578	49	0	49	0	0	0	0	0	0
chr1	2877634	2877635	49	0	49	0	0	0	0	0	0
chr1	2880993	2880994	10	0	10	0	0	0	0	0	0
chr1	2886806	2886807	16	0	16	0	0	0	0	0	0
chr1	2887766	2887768	12	1	13	0	0	0	0	0	0
chr1	2912056	2912057	19	0	19	0	0	0	0	0	0
chr1	2921416	2921417	42	0	42	0	0	0	0	0	0
chr1	2926749	2926750	25	0	25	0	0	0	0	0	0
chr1	2926816	2926817	15	0	15	0	0	0	0	1	0
chr1	2938518	2938519	24	0	24	0	0	0	0	0	0
chr1	2960113	2960114	30	0	30	0	0	0	0	0	0
chr1	2974562	2974563	22	0	22	0	0	0	0	0	0
chr1	2974675	2974676	44	0	44	0	0	0	0	0	0
chr1	2974712	2974713	44	0	44	0	0	0	0	0	0
chr1	2974764	2974765	22	0	22	0	0	0	0	0	0
chr1	2977479	2977480	11	0	11	0	0	0	0	0	0
chr1	2986022	2986023	14	0	14	0	0	0	0	0	0
chr1	2997786	2997787	26	0	26	0	0	0	0	0	0
chr1	3002154	3002155	16	0	16	0	0	0	0	0	0
chr1	3016709	3025855	998	9145	10143	0	0	0	0	0	0
chr1	3037784	3037785	71	0	71	0	0	0	0	0	0
chr1	3037818	3037819	11	0	11	0	0	0	0	0	0
chr1	3042617	3042618	19	0	19	0	0	0	0	0	0
chr1	3042664	3042665	19	0	19	0	0	0	0	0	0
chr1	3088448	3088449	11	0	11	0	0	0	0	0	0
chr1	3088452	3088453	11	0	11	0	0	0	0	0	0
chr1	3104581	3104582	82	0	82	0	0	0	0	1	0
chr1	3109083	3109084	12	0	12	0	0	0	0	0	0
chr1	3109115	3109116	12	0	12	0	0	0	0	0	0
chr1	3114191	3114192	14	0	14	0	0	0	0	0	0
chr1	3120035	3120047	47	-11	36	1	0	0	0	0	0
chr1	3146823	3146825	12	1	13	0	0	0	0	0	0
chr1	3150900	3150901	29	0	29	0	0	0	0	0	0
chr1	3163339	3165155	1933	1815	3748	0	0	0	0	1	0
chr1	3176178	3176179	16	0	16	0	0	0	0	0	0
chr1	3176342	3180841	1225	4498	5723	0	0	0	0	0	0
chr1	3181098	3181099	14	0	14	0	0	0	0	0	0
chr1	3181319	3181321	10	1	11	0	0	0	0	0	0
chr1	3181387	3181389	14	1	15	0	0	0	0	0	0
chr1	3181409	3181410	14	0	14	1	0	0	0	0	0
chr1	3181526	3181527	10	0	10	1	0	0	0	0	0
chr1	3181565	3181566	22	0	22	1	0	0	0	0	0
chr1	3181617	3181618	12	0	12	1	0	0	0	0	0
chr1	3181665	3181667	10	1	11	1	0	0	0	0	0
chr1	3181782	3181783	12	0	12	1	0	0	0	0	0
chr1	3181925	3181926	14	0	14	0	0	0	0	0	0
chr1	3223127	3231371	236	8243	8479	0	0	0	0	0	0
chr1	3231405	3231407	39	1	40	0	0	0	0	0	0
chr1	3240107	3240108	10	0	10	0	0	0	0	0	0
chr1	3251323	3251324	10	0	10	0	0	0	0	1	0
chr1	3269623	3269624	10	0	10	0	0	0	0	0	0
chr1	3269657	3269658	12	0	12	0	0	0	0	0	0
chr1	3269708	3269710	11	1	12	0	0	0	0	0	0
chr1	3269790	3269791	26	0	26	0	0	0	0	0	0
chr1	3269845	3269847	12	1	13	0	0	0	0	0	0
chr1	3269908	3269909	16	0	16	0	0	0	0	0	0
chr1	3270678	3270679	29	0	29	0	0	0	0	0	0
chr1	3270722	3270723	29	0	29	0	0	0	0	0	0
chr1	3276675	3276676	25	0	25	0	0	0	0	0	0
chr1	3277786	3277787	12	0	12	0	0	0	0	0	0
chr1	3314081	3314082	13	0	13	0	0	0	0	0	0
chr1	3316730	3316731	48	0	48	0	0	0	0	0	0
chr1	3329058	3329059	15	0	15	0	0	0	0	1	0
chr1	3357548	3357569	100	20	120	0	0	0	0	0	0
chr1	3365954	3365955	22	0	22	0	0	0	0	0	0
chr1	3408669	3408670	74	0	74	0	0	0	0	0	0
chr1	3424813	3424814	12	0	12	1	0	0	0	0	0
chr1	3433608	3433610	39	1	40	0	0	0	0	0	0
chr1	3450787	3450788	23	0	23	0	0	0	0	0	0
chr1	3470277	3470278	20	0	20	0	0	0	0	1	0
chr1	3482329	3482330	15	0	15	0	0	0	0	1	0
chr1	3510557	3510558	36	0	36	0	0	0	0	1	0
chr1	3544177	3544178	36	0	36	0	0	0	0	0	0
chr1	3544239	3544240	36	0	36	0	0	0	0	0	0
chr1	3546897	3546899	10	1	11	0	0	0	0	0	0
chr1	3550671	3550672	17	0	17	0	0	0	0	1	0
chr1	3568357	3568359	32	1	33	0	0	0	0	0	0
chr1	3572281	3572282	19	0	19	0	0	0	0	0	0
chr1	3572369	3572371	10	1	11	0	0	0	0	0	0
chr1	3572404	3572406	20	1	21	0	0	0	0	0	0
chr1	3578745	3578746	91	0	91	0	1	0	0	0	0
chr1	3583931	3587841	1581	3909	5490	1	0	0	0	1	0
chr1	3639750	3639751	60	0	60	0	0	0	0	0	0
chr1	3658868	3658869	11	0	11	0	0	0	0	0	0
chr1	3668546	3668547	12	0	12	0	0	0	0	0	0
chr1	3693091	3693092	13	0	13	0	0	1	0	0	0
chr1	3699038	3699039	22	0	22	1	0	1	0	0	0
chr1	3711867	3711868	14	0	14	0	0	0	0	1	0
chr1	3726265	3726266	11	0	11	0	0	0	0	0	0
chr1	3726901	3726902	12	0	12	0	0	0	0	0	0
chr1	3759252	3759253	11	0	11	0	0	0	0	0	0
chr1	3806516	3806517	14	0	14	1	0	0	0	0	0
chr1	3807445	3807446	12	0	12	0	0	0	0	0	0
chr1	3807473	3807474	16	0	16	0	0	0	0	0	0
chr1	3820471	3820473	48	1	49	0	0	0	0	0	0
chr1	3820551	3820552	49	0	49	0	0	0	0	0	0
chr1	3825078	3825080	23	1	24	0	0	0	0	0	0
chr1	3832361	3832364	11	2	13	0	0	0	0	0	0
chr1	3832420	3832421	17	0	17	0	0	0	0	0	0
chr1	3838376	3838377	29	0	29	0	0	0	0	0	0
chr1	3844698	3844699	16	0	16	0	0	0	0	0	0
chr1	3847292	3847293	22	0	22	0	0	0	0	0	0
chr1	3872630	3872632	17	1	18	0	0	0	0	0	0
chr1	3881647	3881648	14	0	14	0	0	0	0	1	0
chr1	3901895	3901896	15	0	15	0	0	0	1	0	0
chr1	3910061	3910063	44	1	45	1	0	0	0	0	0
chr1	3920271	3920272	13	0	13	0	0	0	0	0	0
chr1	3920395	3920396	13	0	13	0	0	0	0	0	0
chr1	3920404	3920405	13	0	13	0	0	0	0	0	0
chr1	3927310	3927311	16	0	16	0	0	0	0	0	0
chr1	3937241	3937242	16	0	16	0	0	0	0	0	0
chr1	3950320	3950348	315	-27	288	0	0	0	0	0	0
chr1	3999698	3999699	17	0	17	0	0	0	0	0	0
chr1	4016973	4016974	20	0	20	0	0	0	0	0	0
chr1	4024833	4024834	12	0	12	0	0	0	0	0	0
chr1	4025233	4025234	16	0	16	0	0	0	0	0	0
chr1	4057987	4057988	16	0	16	0	0	0	0	0	0
chr1	4062467	4062468	20	0	20	0	0	0	0	0	0
chr1	4066877	4066879	10	1	11	0	0	0	0	0	0
chr1	4077348	4077349	10	0	10	0	0	0	0	0	0
chr1	4077406	4077407	10	0	10	0	0	0	0	0	0
chr1	4077522	4077523	10	0	10	0	0	0	0	0	0
chr1	4077696	4077697	10	0	10	0	0	0	0	0	0
chr1	4078064	4078065	38	0	38	0	0	0	0	0	0
chr1	4078180	4078181	10	0	10	0	0	0	0	0	0
chr1	4078238	4078239	20	0	20	0	0	0	0	0	0
chr1	4078354	4078355	10	0	10	0	0	0	0	0	0
chr1	4078529	4078531	20	1	21	0	0	0	0	0	0
chr1	4135997	4135998	20	0	20	0	0	0	0	0	0
chr1	4136286	4136287	14	0	14	0	0	0	0	0	0
chr1	4136526	4136527	14	0	14	0	0	0	0	0	0
chr1	4136564	4136565	15	0	15	0	0	0	0	0	0
chr1	4136654	4136655	16	0	16	0	0	0	0	0	0
chr1	4136719	4136720	17	0	17	0	0	0	0	0	0
chr1	4136963	4144324	1386	7360	8746	0	0	0	0	0	0
chr1	4144478	4144479	16	0	16	0	0	0	0	0	0
chr1	4144599	4144600	24	0	24	0	0	0	0	0	0
chr1	4150103	4150104	50	0	50	0	0	0	0	0	0
chr1	4155105	4155106	12	0	12	0	0	0	0	0	0
chr1	4196099	4196111	57	-11	46	0	0	0	0	0	0
chr1	4200954	4200955	12	0	12	0	0	0	0	0	0
chr1	4228390	4228405	317	-14	303	0	0	0	0	0	0
chr1	4244658	4245409	1701	-750	951	0	0	0	0	0	0
chr1	4264265	4264266	14	0	14	0	0	0	0	0	0
chr1	4285194	4285195	16	0	16	0	0	0	0	0	0
chr1	4295994	4295995	16	0	16	0	0	0	0	0	0
chr1	4303030	4303031	15	0	15	1	0	0	0	0	0
chr1	4318530	4318531	14	0	14	0	0	0	0	0	0
chr1	4331832	4331833	18	0	18	0	0	0	0	0	0
chr1	4331940	4331941	19	0	19	0	0	0	0	0	0
chr1	4331968	4331970	17	1	18	0	0	0	0	0	0
chr1	4332169	4336502	1937	4332	6269	0	0	0	0	0	0
chr1	4348515	4348517	10	1	11	0	0	0	0	0	0
chr1	4357125	4357126	12	0	12	0	0	0	0	0	0
chr1	4373170	4373171	12	0	12	0	0	0	0	0	0
chr1	4373978	4373979	12	0	12	0	0	0	0	0	0
chr1	4379071	4379072	12	0	12	0	0	0	0	0	0
chr1	4413922	4413923	30	0	30	0	0	0	0	0	0
chr1	4423037	4423038	15	0	15	0	0	0	0	0	0
chr1	4474389	4474390	11	0	11	0	0	0	0	0	0
chr1	4474441	4474442	11	0	11	0	0	0	0	0	0
chr1	4496930	4496931	12	0	12	0	0	0	0	0	0
chr1	4508610	4508611	14	0	14	0	0	0	0	0	0
chr1	4509104	4509105	14	0	14	0	0	0	0	0	0
chr1	4520553	4520554	24	0	24	0	0	0	0	0	0
chr1	4520723	4520724	48	0	48	0	0	0	0	0	0
chr1	4520769	4520770	48	0	48	0	0	0	0	0	0
chr1	4520817	4520819	11	1	12	0	0	0	0	0	0
chr1	4522769	4522770	16	0	16	0	0	0	0	0	0
chr1	4522859	4522860	17	0	17	0	0	0	0	0	0
chr1	4544689	4544690	16	0	16	0	0	0	0	0	0
chr1	4552868	4552869	10	0	10	0	0	0	0	0	0
chr1	4614588	4614589	11	0	11	0	0	0	0	0	0
chr1	4616480	4616482	40	1	41	0	0	0	0	0	0
chr1	4632573	4632574	21	0	21	0	0	0	0	0	0
chr1	4636378	4636379	28	0	28	0	0	0	0	0	0
chr1	4649790	4649791	13	0	13	0	0	0	0	0	0
chr1	4651918	4651919	12	0	12	0	0	0	0	1	0
chr1	4663698	4663699	19	0	19	0	0	0	0	0	0
chr1	4663700	4663701	19	0	19	0	0	0	0	0	0
chr1	4705428	4705429	14	0	14	0	0	0	0	0	0
chr1	4716704	4716705	12	0	12	0	0	0	0	0	0
chr1	4726207	4726208	36	0	36	0	0	0	0	0	0
chr1	4729585	4729586	34	0	34	0	0	0	0	0	0
chr1	4752187	4752188	18	0	18	0	0	0	0	0	0
chr1	4755694	4755695	18	0	18	0	0	0	0	0	0
chr1	4765474	4765475	20	0	20	0	0	0	0	0	0
chr1	4765516	4765517	20	0	20	0	0	0	0	0	0
chr1	4783471	4783472	10	0	10	0	0	0	0	0	0
chr1	4783509	4783510	10	0	10	0	0	0	0	0	0
chr1	4790955	4790956	12	0	12	0	0	0	0	0	0
chr1	4813348	4813351	14	2	16	0	0	0	0	0	0
chr1	4823552	4823553	24	0	24	0	0	0	0	0	0
chr1	4871523	4871524	11	0	11	0	0	0	0	0	0
chr1	4950557	4950558	15	0	15	0	0	0	0	0	0
chr1	4969221	4969222	12	0	12	0	0	0	0	0	0
chr1	5008757	5008758	14	0	14	0	0	0	0	0	0
chr1	5016761	5016762	12	0	12	0	0	0	0	0	0
chr1	5024704	5024705	16	0	16	0	0	0	0	0	0
chr1	5037675	5037676	12	0	12	0	0	0	0	0	0
chr1	5075769	5075770	77	0	77	0	0	0	0	0	0
chr1	5080999	5081000	22	0	22	0	0	0	0	0	0
chr1	5081011	5081012	14	0	14	0	0	0	0	0	0
chr1	5137186	5137187	16	0	16	0	0	0	0	0	0
chr1	5158807	5158808	12	0	12	0	0	0	0	0	0
chr1	5159252	5159253	10	0	10	0	0	0	0	0	0
chr1	5212221	5212222	22	0	22	0	0	0	0	0	0
chr1	5214590	5214591	17	0	17	0	0	0	0	0	0
chr1	5214626	5214627	13	0	13	0	0	0	0	0	0
chr1	5214733	5214734	25	0	25	0	0	0	0	0	0
chr1	5214771	5214772	14	0	14	0	0	0	0	0	0
chr1	5225318	5225319	20	0	20	0	0	0	0	0	0
chr1	5228991	5228992	14	0	14	0	0	0	0	0	0
chr1	5244361	5244362	12	0	12	0	0	0	0	0	0
chr1	5250924	5250925	15	0	15	0	0	0	0	0	0
chr1	5282868	5282869	12	0	12	0	0	0	0	0	0
chr1	5304282	5304283	50	0	50	0	0	0	0	0	0
chr1	5314377	5314378	12	0	12	0	0	0	0	0	0
chr1	5315296	5315298	12	1	13	0	0	0	0	0	0
chr1	5315306	5315307	16	0	16	0	0	0	0	0	0
chr1	5315568	5315569	16	0	16	0	0	0	0	0	0
chr1	5334138	5334484	1283	345	1628	0	0	0	0	0	0
chr1	5343737	5343738	18	0	18	0	0	0	0	0	0
chr1	5387158	5387282	5220	-123	5097	1	0	0	0	1	0
chr1	5387482	5387483	10	0	10	0	0	0	0	1	0
chr1	5391939	5391940	10	0	10	0	0	0	0	1	0
chr1	5399394	5399395	16	0	16	0	0	0	0	0	0
chr1	5404677	5404679	13	1	14	0	0	1	0	0	0
chr1	5406466	5406467	12	0	12	0	0	0	0	0	0
chr1	5414227	5414228	36	0	36	0	0	0	0	0	0
chr1	5464996	5464997	16	0	16	0	0	0	0	0	0
chr1	5485774	5485775	16	0	16	0	0	0	0	0	0
chr1	5485839	5485840	19	0	19	0	0	0	0	0	0
chr1	5485866	5485867	19	0	19	0	0	0	0	0	0
chr1	5487325	5487326	15	0	15	0	0	0	0	0	0
chr1	5493898	5493899	15	0	15	0	0	0	0	0	0
chr1	5499337	5499338	16	0	16	0	0	0	0	0	0
chr1	5502824	5502825	12	0	12	0	0	0	0	0	0
chr1	5578127	5578128	17	0	17	0	0	0	0	0	0
chr1	5581133	5581134	24	0	24	0	0	0	0	0	0
chr1	5593281	5593290	63	-8	55	0	0	0	0	0	0
chr1	5596447	5596448	11	0	11	0	0	0	0	0	0
chr1	5632295	5632296	23	0	23	0	0	0	0	0	0
chr1	5667864	5667865	37	0	37	0	0	0	1	0	0
chr1	5679199	5679200	11	0	11	0	0	0	0	0	0
chr1	5691770	5691771	20	0	20	0	1	0	0	0	0
chr1	5712267	5712268	56	0	56	0	0	0	0	0	0
chr1	5730520	5730522	12	1	13	0	0	0	0	0	0
chr1	5730551	5730552	12	0	12	0	0	0	0	0	0
chr1	5731134	5731135	18	0	18	0	0	0	0	0	0
chr1	5732772	5732985	300	-212	88	0	0	0	0	0	0
chr1	5747598	5747599	16	0	16	0	0	0	0	1	0
chr1	5747613	5747614	24	0	24	0	0	0	0	1	0
chr1	5747758	5747759	16	0	16	0	0	0	0	0	0
chr1	5749753	5749754	12	0	12	0	0	0	0	0	0
chr1	5757927	5757928	28	0	28	0	0	0	0	1	0
chr1	5767904	5767905	19	0	19	0	0	0	0	0	0
chr1	5781018	5781019	21	0	21	0	0	0	0	0	0
chr1	5782281	5782282	14	0	14	0	0	0	0	0	0
chr1	5784950	5784951	18	0	18	0	0	0	0	0	0
chr1	5785177	5785178	12	0	12	0	0	0	0	0	0
chr1	5795669	5795670	17	0	17	0	0	0	0	0	0
chr1	5795877	5795878	17	0	17	1	0	0	0	0	0
chr1	5803266	5803267	12	0	12	0	0	0	0	0	0
chr1	5809295	5809296	13	0	13	0	0	0	0	0	0
chr1	5817001	5817002	10	0	10	0	0	0	0	0	0
chr1	5817184	5817185	17	0	17	0	0	0	0	0	0
chr1	5817208	5817209	17	0	17	0	0	0	0	0	0
chr1	5817424	5817425	16	0	16	0	0	0	0	0	0
chr1	5817460	5817461	24	0	24	0	0	0	0	0	0
chr1	5821423	5821424	16	0	16	0	0	0	0	0	0
chr1	5825874	5825875	15	0	15	0	0	0	0	0	0
chr1	5829878	5832249	471	2370	2841	0	0	0	0	1	0
chr1	5851077	5851078	21	0	21	0	0	0	0	0	0
chr1	5868854	5868855	10	0	10	0	0	0	0	0	0
chr1	5869243	5869244	12	0	12	0	0	0	0	0	0
chr1	5874228	5874229	283	0	283	0	0	0	0	0	0
chr1	5883875	5883876	11	0	11	0	0	0	0	0	0
chr1	5891980	5891981	16	0	16	0	1	0	0	0	0
chr1	5964941	5964942	33	0	33	0	0	0	0	0	0
chr1	5964952	5964953	12	0	12	0	0	0	0	0	0
chr1	6007531	6007532	11	0	11	0	0	0	0	1	0
chr1	6012472	6012473	13	0	13	0	0	0	0	0	0
chr1	6030645	6030646	22	0	22	0	0	0	0	0	0
chr1	6106923	6106924	16	0	16	0	0	0	0	0	0
chr1	6107548	6107550	37	1	38	0	0	0	0	0	0
chr1	6107589	6107590	13	0	13	0	0	0	0	0	0
chr1	6155154	6155155	42	0	42	0	0	0	0	1	0
chr1	6160131	6160132	17	0	17	0	0	0	0	0	0
chr1	6160198	6160200	17	1	18	0	0	0	0	0	0
chr1	6160294	6160295	17	0	17	0	0	0	0	0	0
chr1	6160372	6160373	11	0	11	0	0	0	0	0	0
chr1	6174757	6174759	11	1	12	0	0	0	0	0	0
chr1	6189247	6189248	20	0	20	0	0	0	0	0	0
chr1	6191336	6191381	475	44	519	0	0	0	0	0	0
chr1	6236122	6236123	18	0	18	0	0	0	1	0	0
chr1	6276656	6276657	21	0	21	0	0	0	0	0	0
chr1	6300751	6300752	63	0	63	0	0	0	0	1	0
chr1	6308208	6308209	20	0	20	0	0	0	0	0	0
chr1	6308792	6308793	20	0	20	0	0	0	0	0	0
chr1	6308820	6308821	20	0	20	0	0	0	0	0	0
chr1	6323769	6323770	10	0	10	0	0	0	0	0	0
chr1	6328881	6328882	18	0	18	0	0	0	0	1	0
chr1	6336357	6336358	11	0	11	0	0	0	0	1	0
chr1	6375155	6375156	14	0	14	0	0	0	0	0	0
chr1	6385332	6385333	14	0	14	0	0	0	1	0	0
chr1	6414769	6414770	16	0	16	1	0	0	1	0	0
chr1	6420732	6420733	20	0	20	0	0	0	0	0	0
chr1	6477752	6477753	32	0	32	1	0	0	0	1	0
chr1	6479502	6479503	25	0	25	0	0	0	0	0	0
chr1	6544359	6544360	12	0	12	0	0	0	0	0	0
chr1	6545710	6545711	12	0	12	0	0	0	0	1	0
chr1	6545919	6545920	13	0	13	0	0	0	0	1	0
chr1	6556409	6556410	16	0	16	0	0	0	0	0	0
chr1	6558914	6558915	59	0	59	0	0	0	0	0	0
chr1	6622769	6622770	13	0	13	0	0	0	0	0	0
chr1	6695657	6695658	11	0	11	0	0	0	0	0	0
chr1	6715310	6715311	49	0	49	0	0	0	0	0	0
chr1	6715539	6715540	40	0	40	0	0	0	0	0	0
chr1	6728976	6728977	26	0	26	0	0	1	0	0	0
chr1	6729042	6729043	26	0	26	0	0	1	0	0	0
chr1	6732446	6732447	12	0	12	0	0	0	0	0	0
chr1	6735662	6735663	12	0	12	0	0	0	0	0	0
chr1	6754743	6754758	308	-14	294	0	0	0	0	0	0
chr1	6767697	6767698	11	0	11	0	0	0	0	0	0
chr1	6767953	6769861	2775	-1907	868	1	0	0	0	0	0
chr1	6784680	6784681	13	0	13	0	0	0	1	0	0
chr1	6790408	6790409	12	0	12	0	0	0	0	0	0
chr1	6804196	6804197	11	0	11	0	0	0	0	0	0
chr1	6827508	6827509	13	0	13	0	0	0	0	0	0
chr1	6836077	6836079	24	1	25	0	0	0	0	0	0
chr1	6852986	6852987	19	0	19	0	0	0	0	0	0
chr1	6868040	6868124	391	-83	308	1	0	0	0	1	0
chr1	6897474	6897475	31	0	31	0	0	0	0	0	0
chr1	6899554	6899555	14	0	14	0	0	0	0	0	0
chr1	6902072	6902073	10	0	10	0	0	0	0	0	0
chr1	6906181	6906182	14	0	14	0	0	0	0	1	0
chr1	6937556	6937557	12	0	12	0	0	0	0	0	0
chr1	6937600	6937601	20	0	20	0	0	0	0	0	0
chr1	6937680	6937682	27	1	28	0	0	0	0	0	0
chr1	7013231	7013232	11	0	11	0	0	0	0	1	0
chr1	7018056	7018144	186	-87	99	0	0	0	0	0	0
chr1	7107278	7107279	12	0	12	0	0	0	0	0	0
chr1	7107301	7107302	14	0	14	0	0	0	0	0	0
chr1	7139290	7139291	37	0	37	0	0	0	0	0	0
chr1	7181975	7181984	334	-8	326	0	0	0	0	0	0
chr1	7214404	7214405	11	0	11	0	0	0	0	0	0
chr1	7227939	7227941	10	1	11	0	0	0	0	0	0
chr1	7230431	7230432	10	0	10	0	0	0	0	0	0
chr1	7231350	7231351	14	0	14	0	0	0	0	0	0
chr1	7242809	7242810	12	0	12	0	0	0	0	0	0
chr1	7277491	7277492	12	0	12	0	0	0	0	0	0
chr1	7310646	7310723	488	76	564	0	0	0	0	0	0
chr1	7320673	7320674	11	0	11	0	0	0	0	0	0
chr1	7337543	7337544	24	0	24	0	0	0	0	0	0
chr1	7337594	7337596	29	1	30	0	0	0	0	0	0
chr1	7340546	7340547	16	0	16	0	0	0	0	0	0
chr1	7340558	7340559	16	0	16	0	0	0	0	0	0
chr1	7361013	7361014	11	0	11	0	0	0	0	0	0
chr1	7421825	7421826	12	0	12	0	0	0	0	0	0
chr1	7443032	7443038	295	5	300	0	0	0	0	0	0
chr1	7456219	7456220	20	0	20	0	0	0	0	1	0
chr1	7493382	7493383	14	0	14	0	0	0	0	0	0
chr1	7498191	7498192	12	0	12	0	0	0	0	0	0
chr1	7515169	7515170	38	0	38	0	0	0	0	0	0
chr1	7528838	7528839	12	0	12	0	0	0	0	0	0
chr1	7548477	7548478	33	0	33	0	0	0	0	1	0
chr1	7548635	7548636	33	0	33	0	0	0	0	1	0
chr1	7568282	7568283	17	0	17	0	0	0	0	0	0
chr1	7568303	7568304	17	0	17	0	0	0	0	0	0
chr1	7574105	7574107	308	-1	307	0	0	0	0	1	0
chr1	7602003	7602004	11	0	11	0	0	0	0	0	0
chr1	7614117	7614118	21	0	21	0	0	0	0	0	0
chr1	7636179	7636180	11	0	11	0	0	0	0	0	0
chr1	7709442	7709443	15	0	15	0	0	0	0	0	0
chr1	7718234	7718235	20	0	20	0	0	0	0	0	0
chr1	7789157	7789158	14	0	14	0	0	0	0	0	0
chr1	7796319	7796320	12	0	12	0	0	0	0	0	0
chr1	7856597	7856598	63	0	63	1	0	0	0	1	0
chr1	7863011	7863012	19	0	19	0	0	0	0	0	0
chr1	7872318	7872319	15	0	15	0	0	0	0	0	0
chr1	7885163	7885164	12	0	12	0	0	0	0	0	0
chr1	7886046	7886047	24	0	24	0	0	0	0	0	0
chr1	7913283	7913284	16	0	16	0	0	0	0	0	0
chr1	7913304	7913305	16	0	16	0	0	0	0	0	0
chr1	7913588	7913589	16	0	16	0	0	0	0	0	0
chr1	7951323	7951324	10	0	10	0	0	0	0	0	0
chr1	7952086	7952087	18	0	18	0	1	0	0	0	0
chr1	7953040	7953041	48	0	48	0	0	0	0	0	0
chr1	7961884	7961885	18	0	18	0	0	0	1	0	0
chr1	7978010	7980500	236	2489	2725	0	0	0	0	0	0
chr1	7995095	7995096	18	0	18	0	0	0	0	0	0
chr1	7995620	7995621	12	0	12	0	0	0	0	0	0
chr1	7995653	7995654	16	0	16	0	0	0	0	0	0
chr1	8007442	8007443	12	0	12	0	0	0	0	0	0
chr1	8007481	8007482	10	0	10	0	0	0	0	0	0
chr1	8036097	8036098	14	0	14	0	0	0	0	0	0
chr1	8101181	8101182	15	0	15	0	0	0	0	0	0
chr1	8117348	8117349	12	0	12	0	0	0	0	0	0
chr1	8117380	8117381	16	0	16	0	0	0	0	0	0
chr1	8127717	8127718	13	0	13	0	0	0	0	1	0
chr1	8154769	8154770	25	0	25	0	0	0	0	0	0
chr1	8185422	8185423	14	0	14	0	0	0	0	0	0
chr1	8188341	8188342	12	0	12	0	0	0	0	0	0
chr1	8216985	8216987	214	1	215	0	0	0	1	0	0
chr1	8220156	8220157	13	0	13	0	0	0	0	0	0
chr1	8220227	8220228	20	0	20	0	0	0	0	0	0
chr1	8229095	8229096	12	0	12	0	0	0	0	0	0
chr1	8243196	8243319	364	122	486	0	0	0	0	0	0
chr1	8245627	8245628	10	0	10	0	0	0	0	0	0
chr1	8264366	8264367	14	0	14	0	0	0	0	0	0
chr1	8265351	8265352	14	0	14	0	0	0	0	0	0
chr1	8272544	8272545	20	0	20	0	0	0	0	0	0
chr1	8289648	8289649	17	0	17	0	0	0	0	0	0
chr1	8290454	8290455	10	0	10	0	0	0	0	0	0
chr1	8299049	8299050	14	0	14	0	0	0	0	0	0
chr1	8321411	8321412	19	0	19	0	0	0	0	0	0
chr1	8331433	8331434	27	0	27	0	0	0	0	0	0
chr1	8333044	8333045	23	0	23	0	0	0	0	0	0
chr1	8342827	8342828	16	0	16	0	0	0	0	0	0
chr1	8349664	8349665	12	0	12	1	0	0	0	1	0
chr1	8375631	8375633	28	1	29	0	0	0	0	0	0
chr1	8385988	8386051	1453	62	1515	0	0	0	0	0	0
chr1	8386567	8386575	321	-7	314	0	0	0	0	0	0
chr1	8401036	8401037	15	0	15	0	0	0	0	0	0
chr1	8441930	8441947	396	-16	380	0	0	0	0	0	0
chr1	8498730	8498731	10	0	10	0	0	0	0	1	0
chr1	8498768	8498769	14	0	14	0	0	0	0	1	0
chr1	8530676	8530702	1542	-25	1517	0	0	0	0	0	0
chr1	8601671	8604577	108	2905	3013	0	0	0	0	0	0
chr1	8605861	8605862	11	0	11	0	0	0	0	0	0
chr1	8635980	8635981	15	0	15	0	0	0	0	0	0
chr1	8636003	8636004	10	0	10	0	0	0	0	0	0
chr1	8647641	8647642	12	0	12	0	0	0	0	1	0
chr1	8662984	8662986	31	1	32	0	0	0	0	0	0
chr1	8668962	8668963	14	0	14	0	0	0	0	0	0
chr1	8694984	8694985	13	0	13	0	0	0	0	1	0
chr1	8696017	8696018	12	0	12	0	0	0	0	1	0
chr1	8757929	8757930	16	0	16	0	0	0	0	0	0
chr1	8815841	8815842	14	0	14	0	0	0	1	0	0
chr1	8817853	8817854	10	0	10	0	0	0	1	0	0
chr1	8818075	8818076	10	0	10	0	0	0	1	0	0
chr1	8848145	8848146	25	0	25	0	0	0	0	0	0
chr1	8861900	8861901	14	0	14	0	0	0	0	0	0
chr1	8893330	8893331	11	0	11	0	0	0	0	0	0
chr1	8901267	8901268	10	0	10	0	0	0	0	0	0
chr1	8912867	8913040	210	172	382	0	0	0	0	1	0
chr1	8943679	8943680	12	0	12	0	0	0	0	1	0
chr1	8959949	8959950	12	0	12	0	0	0	0	0	0
chr1	8960797	8960798	10	0	10	0	0	0	0	0	0
chr1	8973758	8973759	18	0	18	0	0	0	0	1	0
chr1	8977532	8977533	18	0	18	0	0	0	0	0	0
chr1	8978636	8978637	10	0	10	1	0	0	0	0	0
chr1	8978673	8978674	13	0	13	1	0	0	0	0	0
chr1	9004346	9004347	13	0	13	0	0	0	0	0	0
chr1	9024981	9024982	11	0	11	1	0	0	0	0	0
chr1	9026911	9026912	11	0	11	0	0	0	0	0	0
chr1	9053082	9053083	16	0	16	0	0	0	0	0	0
chr1	9053244	9053245	15	0	15	0	0	0	0	0	0
chr1	9053285	9053286	13	0	13	0	0	0	0	0	0
chr1	9053455	9053456	15	0	15	0	0	0	0	0	0
chr1	9059553	9059554	10	0	10	0	0	0	0	0	0
chr1	9060488	9060489	25	0	25	0	0	0	0	0	0
chr1	9061385	9061390	688	4	692	0	0	0	0	0	0
chr1	9071920	9071921	28	0	28	0	0	0	0	0	0
chr1	9086402	9086403	12	0	12	0	0	0	0	0	0
chr1	9094628	9094629	11	0	11	0	0	0	0	0	0
chr1	9099679	9099680	23	0	23	1	0	0	0	0	0
chr1	9100811	9100812	14	0	14	1	0	0	0	1	0
chr1	9105034	9105035	10	0	10	0	0	0	0	0	0
chr1	9105068	9105069	12	0	12	0	0	0	0	0	0
chr1	9109074	9109078	528	-3	525	0	0	0	0	0	0
chr1	9123341	9123342	10	0	10	0	0	0	1	0	0
chr1	9123517	9123518	28	0	28	0	0	0	1	0	0
chr1	9129335	9129336	90	0	90	0	0	0	1	0	0
chr1	9129371	9129373	34	1	35	0	0	0	1	0	0
chr1	9154224	9154225	27	0	27	1	0	0	0	0	0
chr1	9155882	9155883	18	0	18	0	0	0	0	0	0
chr1	9156668	9156669	12	0	12	0	0	0	0	0	0
chr1	9198929	9198930	16	0	16	1	0	0	1	0	0
chr1	9201782	9201783	15	0	15	0	0	0	1	0	0
chr1	9203538	9203539	12	0	12	0	0	0	0	0	0
chr1	9203565	9203566	12	0	12	0	0	0	0	0	0
chr1	9258802	9258803	75	0	75	0	0	0	0	0	0
chr1	9270958	9270959	15	0	15	0	0	0	0	1	0
chr1	9292752	9292753	14	0	14	1	0	0	1	0	0
chr1	9296603	9296604	24	0	24	0	0	0	0	0	0
chr1	9318981	9318982	13	0	13	0	0	0	0	0	0
chr1	9379735	9379736	12	0	12	0	0	0	0	0	0
chr1	9379769	9379770	15	0	15	0	0	0	0	0	0
chr1	9384691	9384692	15	0	15	0	0	0	0	1	0
chr1	9427943	9427944	10	0	10	0	0	0	0	0	0
chr1	9453603	9453604	20	0	20	1	1	0	0	0	0
chr1	9457841	9457842	10	0	10	0	0	0	0	0	0
chr1	9464309	9464310	24	0	24	0	0	0	0	0	0
chr1	9470138	9470139	16	0	16	0	0	0	0	0	0
chr1	9496615	9496616	10	0	10	0	0	0	0	0	0
chr1	9503036	9503037	12	0	12	0	0	0	0	0	0
chr1	9509676	9509677	10	0	10	0	0	0	0	0	0
chr1	9512309	9512324	317	-14	303	0	0	0	0	0	0
chr1	9552932	9552933	15	0	15	0	0	0	0	0	0
chr1	9556699	9556700	12	0	12	0	1	0	0	0	0
chr1	9564765	9564766	14	0	14	0	0	0	0	0	0
chr1	9576747	9576762	324	-14	310	1	0	0	0	0	0
chr1	9623936	9624199	6474	-262	6212	0	0	1	0	0	0
chr1	9630739	9630740	18	0	18	0	0	0	0	0	0
chr1	9641598	9641599	10	0	10	0	0	0	0	0	0
chr1	9647520	9647521	15	0	15	0	0	0	0	0	0
chr1	9649122	9649123	16	0	16	0	0	0	0	0	0
chr1	9695856	9695857	11	0	11	0	0	0	0	0	0
chr1	9702536	9702537	11	0	11	1	0	0	0	0	0
chr1	9705340	9705341	13	0	13	0	0	0	0	0	0
chr1	9729855	9729856	10	0	10	0	0	0	0	0	0
chr1	9750732	9750733	10	0	10	0	0	0	0	0	0
chr1	9768586	9768587	31	0	31	0	0	0	0	1	0
chr1	9768622	9768623	31	0	31	0	0	0	0	1	0
chr1	9768941	9768942	16	0	16	0	0	0	0	1	0
chr1	9810119	9810120	17	0	17	0	0	0	0	1	0
chr1	9814264	9814265	10	0	10	0	0	0	0	0	0
chr1	9828344	9828467	102	-122	-20	1	0	0	0	1	0
chr1	9863046	9863047	35	0	35	0	0	0	0	0	0
chr1	9908575	9908577	12	1	13	0	0	0	1	0	0
chr1	9919385	9919386	16	0	16	0	0	0	0	0	0
chr1	9932102	9932103	15	0	15	0	0	0	0	0	0
chr1	9968078	9968079	15	0	15	0	0	0	0	0	0
chr1	9968551	9968552	140	0	140	0	0	0	0	0	0
chr1	9973496	9973712	477	-215	262	0	0	0	0	0	0
chr1	9998409	9998410	10	0	10	0	0	0	0	0	0
chr1	10001843	10001844	12	0	12	0	0	0	0	0	0
chr1	10016287	10016288	10	0	10	0	0	0	0	1	0
chr1	10035173	10035174	10	0	10	0	0	0	1	0	0
chr1	10035909	10035911	10	1	11	0	0	0	1	0	0
chr1	10055300	10055301	10	0	10	0	0	0	0	0	0
chr1	10068029	10068030	17	0	17	0	0	0	0	0	0
chr1	10071706	10071707	12	0	12	0	0	0	0	1	0
chr1	10090831	10090832	12	0	12	0	0	0	0	0	0
chr1	10111030	10111031	10	0	10	0	0	0	0	0	0
chr1	10118900	10118901	15	0	15	0	0	0	0	0	0
chr1	10167473	10167474	12	0	12	0	0	0	0	0	0
chr1	10187589	10188272	1971	682	2653	0	0	0	0	0	0
chr1	10203303	10203304	14	0	14	0	0	0	0	0	0
chr1	10215172	10215173	14	0	14	0	0	0	0	0	0
chr1	10236304	10236305	12	0	12	0	0	0	0	0	0
chr1	10252386	10252387	12	0	12	0	0	0	0	1	0
chr1	10300237	10300238	15	0	15	0	0	0	0	1	0
chr1	10306783	10306784	10	0	10	0	0	0	0	0	0
chr1	10332062	10332063	12	0	12	0	0	0	0	0	0
chr1	10356599	10356600	11	0	11	0	0	0	0	0	0
chr1	10372673	10372851	3136	177	3313	0	0	0	0	0	0
chr1	10375783	10375784	10	0	10	0	0	0	0	0	0
chr1	10382096	10382097	12	0	12	0	0	0	0	0	0
chr1	10387016	10387017	22	0	22	0	0	0	0	0	0
chr1	10387149	10387150	12	0	12	0	0	0	0	0	0
chr1	10387435	10387458	294	-22	272	0	0	0	0	0	0
chr1	10405392	10405393	11	0	11	0	0	0	0	0	0
chr1	10405628	10405629	19	0	19	0	0	0	0	0	0
chr1	10431847	10431848	10	0	10	0	0	0	0	0	0
chr1	10437475	10437476	10	0	10	0	0	0	0	0	0
chr1	10443164	10443420	433	255	688	0	0	0	0	0	0
chr1	10446458	10446466	314	-7	307	0	0	0	0	0	0
chr1	10455750	10460342	354	4591	4945	0	0	0	0	0	0
chr1	10491491	10491492	13	0	13	0	0	0	0	1	0
chr1	10498318	10498319	10	0	10	0	0	0	0	0	0
chr1	10537339	10537340	12	0	12	0	0	0	0	1	0
chr1	10555666	10555667	12	0	12	0	0	0	0	1	0
chr1	10570848	10570970	171	-121	50	0	0	0	0	0	0
chr1	10601253	10601321	91	-67	24	0	0	0	0	1	0
chr1	10620331	10620332	20	0	20	0	0	0	0	0	0
chr1	10740976	10740977	11	0	11	0	0	0	0	0	0
chr1	10741794	10741795	18	0	18	0	0	0	0	0	0
chr1	10743440	10743441	22	0	22	0	0	0	0	1	0
chr1	10792325	10792326	12	0	12	0	0	0	0	0	0
chr1	10833999	10834000	12	0	12	0	0	1	0	0	0
chr1	10834165	10834166	16	0	16	1	0	1	0	0	0
chr1	10834209	10834210	11	0	11	0	0	1	0	0	0
chr1	10834268	10834270	20	1	21	0	0	1	0	0	0
chr1	10842150	10842151	12	0	12	0	0	0	0	0	0
chr1	10875601	10875602	12	0	12	0	0	0	0	0	0
chr1	10885928	10885929	13	0	13	0	0	0	0	0	0
chr1	10888292	10888293	16	0	16	1	0	0	0	0	0
chr1	10892763	10892764	19	0	19	0	0	0	0	0	0
chr1	10892975	10892976	12	0	12	0	0	0	0	0	0
chr1	10895709	10895710	14	0	14	0	0	0	0	0	0
chr1	10917788	10917789	12	0	12	0	0	0	0	0	0
chr1	10917804	10917805	12	0	12	0	0	0	0	0	0
chr1	10927560	10927561	14	0	14	0	0	0	0	0	0
chr1	10933704	10933705	10	0	10	0	0	0	0	0	0
chr1	10936943	10936967	521	-23	498	0	0	0	0	0	0
chr1	10970999	10971095	1887	-95	1792	0	0	0	0	0	0
chr1	10972465	10972466	10	0	10	0	0	0	0	0	0
chr1	10987532	10987533	12	0	12	0	0	0	0	0	0
chr1	10991098	10994726	3334	-3627	-293	0	0	0	0	0	1
chr1	11009098	11009099	16	0	16	0	0	0	0	0	0
chr1	11031528	11031529	10	0	10	0	0	0	0	0	0
chr1	11041104	11041106	12	1	13	0	0	0	0	0	0
chr1	11041404	11041405	12	0	12	0	0	0	0	0	0
chr1	11079390	11079399	1998	8	2006	0	0	0	0	0	0
chr1	11089243	11089244	15	0	15	0	0	0	0	0	0
chr1	11089997	11090015	642	-17	625	0	0	0	0	0	0
chr1	11126041	11126060	787	-18	769	0	0	0	0	0	0
chr1	11160075	11160076	12	0	12	0	0	0	0	0	0
chr1	11160111	11160112	12	0	12	0	0	0	0	0	0
chr1	11175761	11175762	13	0	13	0	0	0	0	1	0
chr1	11224085	11224086	15	0	15	0	0	0	0	0	0
chr1	11290930	11290932	31	1	32	0	0	0	0	1	0
chr1	11292711	11292712	10	0	10	0	0	0	0	1	0
chr1	11298607	11298608	12	0	12	0	0	0	0	0	0
chr1	11392927	11392928	16	0	16	0	0	0	0	0	0
chr1	11413855	11413856	21	0	21	0	0	0	0	1	0
chr1	11413923	11413924	21	0	21	0	0	0	0	1	0
chr1	11445742	11445743	22	0	22	0	0	0	0	0	0
chr1	11445751	11445752	22	0	22	0	0	0	0	0	0
chr1	11488667	11488668	12	0	12	0	0	0	0	0	0
chr1	11510610	11510611	18	0	18	0	0	0	0	0	0
chr1	11523655	11523656	26	0	26	0	0	0	0	0	0
chr1	11533743	11533744	12	0	12	0	0	0	0	0	0
chr1	11552663	11552664	12	0	12	0	0	0	0	0	0
chr1	11606544	11606545	22	0	22	0	0	0	0	0	0
chr1	11631941	11631942	16	0	16	0	0	0	0	0	0
chr1	11632079	11632472	98	392	490	0	0	0	0	0	0
chr1	11644886	11644887	11	0	11	0	0	0	0	0	0
chr1	11649055	11649056	20	0	20	1	0	0	0	0	0
chr1	11669672	11669673	12	0	12	0	0	0	0	0	0
chr1	11718016	11718017	12	0	12	0	0	0	0	0	0
chr1	11751827	11751828	38	0	38	0	0	0	0	0	0
chr1	11770151	11770163	1362	-11	1351	0	0	0	0	0	0
chr1	11771031	11771032	12	0	12	0	0	0	0	0	0
chr1	11771067	11771068	12	0	12	0	0	0	0	0	0
chr1	11781000	11781021	689	-20	669	0	0	0	0	0	0
chr1	11790945	11790947	18	1	19	0	0	0	0	0	0
chr1	11827628	11827629	30	0	30	0	0	0	0	0	0
chr1	11830737	11830738	16	0	16	0	0	0	0	0	0
chr1	11852214	11852215	15	0	15	0	0	0	0	1	0
chr1	11860157	11860158	20	0	20	0	0	0	0	0	0
chr1	11860991	11860992	16	0	16	0	0	0	0	0	0
chr1	11879225	11879226	11	0	11	0	0	0	0	0	0
chr1	11894286	11894287	13	0	13	1	0	0	0	1	0
chr1	11896377	11896378	10	0	10	0	0	0	0	0	0
chr1	11898039	11898040	17	0	17	0	0	0	0	0	0
chr1	11963789	11963790	12	0	12	0	0	0	0	0	0
chr1	11966505	11966506	22	0	22	0	0	0	0	0	0
chr1	11969109	11969110	35	0	35	0	0	0	0	0	0
chr1	11981931	11981932	11	0	11	0	0	0	1	0	0
chr1	11988083	11988085	12	1	13	0	0	0	0	0	0
chr1	12018934	12018935	12	0	12	0	0	0	1	0	0
chr1	12018970	12018971	12	0	12	0	0	0	1	0	0
chr1	12023381	12023382	12	0	12	0	0	0	0	0	0
chr1	12023418	12023419	16	0	16	0	0	0	0	0	0
chr1	12041352	12041353	15	0	15	0	0	0	0	1	0
chr1	12062273	12062274	16	0	16	0	0	0	0	0	0
chr1	12073276	12073277	12	0	12	0	0	0	0	0	0
chr1	12073602	12073603	18	0	18	0	0	0	0	0	0
chr1	12090162	12090164	12	1	13	0	0	0	0	1	0
chr1	12090259	12090261	12	1	13	0	0	0	0	1	0
chr1	12108080	12108081	13	0	13	0	0	0	0	0	0
chr1	12124713	12124835	57	121	178	1	0	0	0	0	0
chr1	12174260	12174261	18	0	18	0	0	0	1	0	0
chr1	12183750	12183751	12	0	12	0	0	0	1	0	0
chr1	12183825	12183827	12	1	13	0	0	0	1	0	0
chr1	12183850	12183851	16	0	16	0	0	0	1	0	0
chr1	12191547	12191548	19	0	19	0	0	0	0	0	0
chr1	12198707	12198708	15	0	15	0	0	0	0	0	0
chr1	12292271	12292272	16	0	16	0	0	0	0	0	0
chr1	12310915	12310916	16	0	16	0	0	0	0	1	0
chr1	12395996	12395997	10	0	10	0	0	0	0	0	0
chr1	12482794	12482795	21	0	21	0	0	0	0	0	0
chr1	12510554	12510555	10	0	10	0	0	0	0	0	0
chr1	12543561	12543562	19	0	19	0	0	0	0	0	0
chr1	12544434	12544435	11	0	11	0	0	0	0	0	0
chr1	12545927	12545928	16	0	16	0	0	0	0	0	0
chr1	12545957	12545958	16	0	16	0	0	0	0	0	0
chr1	12565675	12565679	725	-3	722	0	0	0	0	0	0
chr1	12569231	12569232	12	0	12	0	0	0	0	0	0
chr1	12585221	12585222	26	0	26	0	0	0	0	0	0
chr1	12607845	12607846	10	0	10	0	0	0	0	0	0
chr1	12611934	12611935	12	0	12	0	0	0	0	0	0
chr1	12620274	12620275	14	0	14	1	0	0	1	0	0
chr1	12624424	12624425	15	0	15	0	0	0	0	0	0
chr1	12628416	12628417	10	0	10	0	0	0	0	0	0
chr1	12632696	12632697	10	0	10	0	0	0	0	0	0
chr1	12677550	12677564	329	-13	316	0	0	0	0	0	0
chr1	12708141	12708143	21	1	22	0	0	0	0	0	0
chr1	12803654	12803656	12	1	13	0	0	0	0	0	0
chr1	12838041	12838042	13	0	13	0	0	0	0	0	0
chr1	13395018	13395019	54	0	54	0	0	0	0	0	0
chr1	13427116	13427119	162	2	164	0	0	0	0	0	0
chr1	13428781	13428782	18	0	18	0	0	0	0	0	0
chr1	13437283	13437285	15	1	16	0	0	0	0	0	0
chr1	13443298	13443299	12	0	12	0	0	0	0	0	0
chr1	13443336	13443337	15	0	15	0	0	0	0	0	0
chr1	13450130	13450131	15	0	15	0	0	0	0	0	0
chr1	13456818	13456819	11	0	11	0	0	0	0	0	0
chr1	13458477	13458479	318	1	319	0	0	0	0	0	0
chr1	13470066	13470348	654	-281	373	0	0	0	0	0	0
chr1	13488040	13488041	14	0	14	0	0	0	0	1	0
chr1	13488062	13488063	14	0	14	0	0	0	0	1	0
chr1	13504773	13504775	10	1	11	0	0	0	0	0	0
chr1	13505936	13505937	23	0	23	0	0	0	0	1	0
chr1	13505960	13505961	23	0	23	0	0	0	0	1	0
chr1	13574609	13574610	12	0	12	0	0	1	0	0	0
chr1	13599372	13599392	424	-19	405	0	0	0	0	1	0
chr1	13602046	13602047	17	0	17	0	0	0	0	0	0
chr1	13612888	13612889	13	0	13	0	0	0	0	0	0
chr1	13636175	13636176	19	0	19	0	0	0	0	0	0
chr1	13638124	13638126	45	1	46	0	0	0	0	0	0
chr1	13654529	13658096	262	3566	3828	0	0	0	0	0	0
chr1	13659984	13659985	10	0	10	0	0	0	0	0	0
chr1	13671788	13671789	10	0	10	0	0	0	0	0	0
chr1	13713137	13713138	12	0	12	0	0	0	0	0	0
chr1	13732082	13732083	12	0	12	0	0	0	0	0	0
chr1	13749957	13749958	16	0	16	0	0	0	1	0	0
chr1	13805521	13805522	22	0	22	0	0	0	0	0	0
chr1	13828311	13828312	19	0	19	0	0	0	0	0	0
chr1	13837722	13837723	16	0	16	0	0	0	0	0	0
chr1	13838586	13838587	14	0	14	0	0	1	0	0	0
chr1	13838609	13838610	16	0	16	0	0	1	0	0	0
chr1	13860965	13860966	12	0	12	0	0	0	0	0	0
chr1	13881398	13881399	13	0	13	0	0	0	0	0	0
chr1	13881409	13881410	13	0	13	0	0	0	0	0	0
chr1	13884870	13884871	16	0	16	0	0	0	0	0	0
chr1	13886178	13886179	16	0	16	0	0	0	0	0	0
chr1	13935900	13935901	10	0	10	0	0	0	0	0	0
chr1	13936108	13936109	17	0	17	0	0	0	0	0	0
chr1	13945679	13945680	12	0	12	0	0	0	0	0	0
chr1	13945710	13945711	14	0	14	0	0	0	0	0	0
chr1	14015476	14015477	16	0	16	0	0	0	0	0	0
chr1	14030676	14030677	10	0	10	0	0	0	0	0	0
chr1	14040813	14040814	21	0	21	0	0	0	0	0	0
chr1	14078689	14078704	339	-14	325	0	0	0	0	0	0
chr1	14092554	14092555	28	0	28	0	0	0	0	0	0
chr1	14109812	14110161	15	348	363	0	0	0	0	0	0
chr1	14112069	14112445	80	375	455	0	0	0	0	0	0
chr1	14119923	14119924	23	0	23	0	0	0	0	0	0
chr1	14138081	14138082	10	0	10	0	0	0	0	1	0
chr1	14138107	14138108	14	0	14	0	0	0	0	1	0
chr1	14148211	14148212	12	0	12	0	0	0	0	0	0
chr1	14176232	14176234	15	1	16	0	0	0	0	0	0
chr1	14308783	14308785	16	1	17	0	0	0	0	0	0
chr1	14373225	14373226	14	0	14	0	0	0	0	0	0
chr1	14393861	14393862	12	0	12	0	0	0	0	0	0
chr1	14417040	14417041	12	0	12	0	0	0	0	0	0
chr1	14436734	14436735	14	0	14	0	0	0	0	1	0
chr1	14470213	14470214	16	0	16	0	0	0	0	0	0
chr1	14489771	14489772	12	0	12	0	0	0	0	0	0
chr1	14512569	14512570	10	0	10	0	0	0	0	1	0
chr1	14528728	14529149	1338	-420	918	1	0	0	0	0	0
chr1	14638597	14638598	12	0	12	0	0	0	0	0	0
chr1	14689239	14689240	10	0	10	0	0	0	0	0	0
chr1	14713797	14713798	10	0	10	0	0	0	0	0	0
chr1	14735066	14735067	11	0	11	0	0	0	0	1	0
chr1	14746232	14746233	20	0	20	0	1	0	0	0	0
chr1	14756731	14756732	18	0	18	0	0	0	0	1	0
chr1	14789796	14789797	10	0	10	0	1	0	0	0	0
chr1	14798444	14798445	14	0	14	0	0	0	0	0	0
chr1	14822361	14822362	11	0	11	0	0	0	0	0	0
chr1	14868064	14868067	15	2	17	0	0	0	0	1	0
chr1	14871649	14871650	14	0	14	0	0	0	0	0	0
chr1	14883499	14883501	34	1	35	0	0	0	0	0	0
chr1	14910062	14910063	16	0	16	0	0	0	0	1	0
chr1	14914881	14914882	17	0	17	1	0	0	0	0	0
chr1	14940898	14940899	10	0	10	0	0	0	0	0	0
chr1	14949189	14949190	15	0	15	0	0	0	0	0	0
chr1	14952276	14952277	12	0	12	0	0	0	0	0	0
chr1	14963073	14963074	30	0	30	0	0	0	0	0	0
chr1	14976120	14976121	15	0	15	0	0	0	0	0	0
chr1	14983525	14983526	16	0	16	1	0	0	0	0	0
chr1	15036253	15036254	10	0	10	0	0	0	0	0	0
chr1	15037603	15037604	12	0	12	0	0	0	0	0	0
chr1	15048655	15048656	14	0	14	0	0	0	0	0	0
chr1	15048769	15048770	14	0	14	0	0	0	0	0	0
chr1	15103519	15103520	13	0	13	0	0	0	0	0	0
chr1	15109924	15109925	12	0	12	0	0	0	0	0	0
chr1	15110141	15110142	18	0	18	0	0	0	0	0	0
chr1	15110549	15110550	14	0	14	0	0	0	0	0	0
chr1	15112587	15112588	27	0	27	1	0	0	0	1	0
chr1	15130826	15130827	12	0	12	0	0	0	0	0	0
chr1	15131044	15131046	25	1	26	0	0	0	0	0	0
chr1	15132795	15132797	12	1	13	0	0	0	0	0	0
chr1	15163623	15163638	138	-14	124	0	0	0	0	0	0
chr1	15178173	15178174	21	0	21	0	0	0	0	0	0
chr1	15184166	15184167	11	0	11	0	0	0	0	0	0
chr1	15192249	15192250	19	0	19	0	0	0	0	1	0
chr1	15192455	15192456	15	0	15	0	0	0	0	1	0
chr1	15206627	15206628	24	0	24	0	0	0	0	0	0
chr1	15236255	15236256	10	0	10	0	0	0	0	1	0
chr1	15253184	15253185	12	0	12	0	0	0	0	1	0
chr1	15255120	15255121	12	0	12	0	0	0	0	1	0
chr1	15268260	15271141	2347	2880	5227	1	0	0	0	0	0
chr1	15271620	15271621	19	0	19	0	0	0	0	0	0
chr1	15278476	15278477	12	0	12	0	0	0	0	0	0
chr1	15279573	15279574	13	0	13	0	0	0	0	0	0
chr1	15373370	15373371	43	0	43	0	0	0	0	0	0
chr1	15393454	15393455	12	0	12	0	0	0	0	0	0
chr1	15435400	15435401	10	0	10	1	0	0	0	0	0
chr1	15445913	15445914	12	0	12	0	0	0	0	0	0
chr1	15455046	15455209	14	162	176	1	0	0	0	1	0
chr1	15458937	15463243	391	4305	4696	0	0	0	0	1	0
chr1	15464260	15464262	20	1	21	0	0	0	0	1	0
chr1	15465849	15465850	18	0	18	0	0	0	0	1	0
chr1	15466276	15466277	11	0	11	0	0	0	0	0	0
chr1	15470942	15470945	12	2	14	0	0	0	0	0	0
chr1	15470952	15470953	12	0	12	0	0	0	0	0	0
chr1	15475059	15475060	36	0	36	0	0	0	0	0	0
chr1	15485337	15485338	13	0	13	0	0	0	0	0	0
chr1	15489263	15489264	16	0	16	0	0	0	0	1	0
chr1	15524569	15524570	19	0	19	0	0	0	1	0	0
chr1	15602861	15602862	12	0	12	0	0	0	1	0	0
chr1	15623387	15623388	11	0	11	0	0	0	0	0	0
chr1	15644602	15644610	35	-7	28	0	0	0	0	0	0
chr1	15652462	15652465	426	-2	424	0	0	0	0	0	0
chr1	15671250	15671251	14	0	14	0	0	0	0	0	0
chr1	15684697	15684698	24	0	24	0	0	0	1	0	0
chr1	15754380	15754381	16	0	16	0	0	0	0	0	0
chr1	15776768	15776885	444	-116	328	0	0	0	0	1	0
chr1	15787963	15787964	18	0	18	0	0	0	0	0	0
chr1	15799899	15799900	16	0	16	0	0	0	1	0	0
chr1	15799921	15799922	16	0	16	0	0	0	1	0	0
chr1	15823864	15823865	12	0	12	0	0	0	0	0	0
chr1	15833553	15833563	73	-9	64	0	0	0	1	0	0
chr1	15896214	15896215	14	0	14	0	0	0	0	0	0
chr1	15936654	15936655	10	0	10	0	0	0	0	0	0
chr1	15951331	15951332	16	0	16	0	0	0	0	0	0
chr1	15971449	15971450	32	0	32	0	0	0	0	0	0
chr1	15997074	15997075	11	0	11	0	0	0	0	0	0
chr1	15997986	15997987	13	0	13	0	0	0	0	0	0
chr1	15998003	15998004	13	0	13	0	0	0	0	0	0
chr1	15999548	15999549	16	0	16	0	0	0	0	0	0
chr1	16006358	16006359	17	0	17	0	0	0	0	0	0
chr1	16013728	16013729	12	0	12	0	0	0	1	0	0
chr1	16039883	16039884	10	0	10	0	0	1	0	0	0
chr1	16040159	16040164	11	4	15	0	0	1	0	0	0
chr1	16044378	16044379	16	0	16	0	0	0	0	0	0
chr1	16049418	16049420	12	1	13	0	0	0	0	0	0
chr1	16050023	16050024	79	0	79	0	0	0	0	0	0
chr1	16052520	16052521	10	0	10	0	0	0	0	0	0
chr1	16061109	16061599	751	489	1240	0	1	0	0	0	0
chr1	16062667	16062672	11	4	15	0	0	1	0	0	0
chr1	16063332	16063333	25	0	25	0	0	0	0	0	0
chr1	16080356	16080357	15	0	15	0	0	0	0	0	0
chr1	16081190	16081191	134	0	134	1	0	0	0	0	0
chr1	16086989	16086990	14	0	14	0	0	0	0	0	0
chr1	16089601	16089602	38	0	38	0	0	0	0	0	0
chr1	16136334	16136335	15	0	15	0	0	0	0	0	0
chr1	16136774	16136775	12	0	12	0	0	0	0	0	0
chr1	16142984	16142985	12	0	12	0	0	0	0	0	0
chr1	16143015	16143016	12	0	12	0	0	0	0	0	0
chr1	16143158	16143159	16	0	16	0	0	0	0	0	0
chr1	16165399	16165400	16	0	16	0	0	0	0	0	0
chr1	16191330	16191331	14	0	14	0	0	0	0	1	0
chr1	16192613	16192614	11	0	11	0	0	0	0	0	0
chr1	16192726	16192727	12	0	12	0	0	0	0	0	0
chr1	16192779	16192780	14	0	14	0	0	0	0	0	0
chr1	16279857	16279858	12	0	12	0	0	0	0	0	0
chr1	16283505	16283506	14	0	14	0	0	0	0	0	0
chr1	16283964	16283965	11	0	11	0	0	0	0	0	0
chr1	16284984	16284985	12	0	12	0	0	0	0	0	0
chr1	16296413	16296414	24	0	24	0	0	0	0	0	0
chr1	16308910	16308911	12	0	12	0	0	0	0	0	0
chr1	16311086	16311088	148	1	149	0	0	0	0	0	0
chr1	16313294	16313295	12	0	12	0	0	0	0	0	0
chr1	16313372	16313373	12	0	12	0	0	0	0	0	0
chr1	16348326	16348327	10	0	10	0	0	0	0	0	0
chr1	16389059	16389144	298	-84	214	0	0	0	0	0	0
chr1	16414911	16414912	11	0	11	0	0	0	0	0	0
chr1	16424186	16424218	136	-31	105	0	0	1	0	0	0
chr1	16442161	16442162	17	0	17	1	0	0	1	0	0
chr1	16456850	16456851	10	0	10	0	0	0	0	0	0
chr1	16463506	16463507	11	0	11	0	0	0	0	0	0
chr1	16475345	16475346	12	0	12	1	0	0	0	0	0
chr1	16497171	16497172	15	0	15	0	0	0	0	0	0
chr1	16629373	16629374	12	0	12	0	0	0	0	0	0
chr1	16633237	16633238	12	0	12	0	0	0	0	0	0
chr1	16634778	16634779	13	0	13	0	0	0	0	0	0
chr1	16905399	16905400	25	0	25	0	0	0	1	0	0
chr1	16917129	16917130	13	0	13	0	0	0	0	0	0
chr1	16920157	16920743	311	585	896	0	0	0	0	0	0
chr1	16930694	16930695	15	0	15	0	0	0	0	0	0
chr1	16939226	16939227	12	0	12	0	0	0	1	0	0
chr1	16939509	16939510	13	0	13	0	0	0	1	0	0
chr1	16947468	16947469	12	0	12	1	0	0	0	0	0
chr1	16949764	16949765	11	0	11	0	0	0	0	1	0
chr1	16962534	16962558	538	-23	515	0	0	0	0	0	0
chr1	16994197	16994198	18	0	18	0	0	0	0	0	0
chr1	17003622	17003623	12	0	12	0	0	0	0	1	0
chr1	17087490	17087491	12	0	12	0	0	0	0	0	0
chr1	17087514	17087515	12	0	12	0	0	0	0	0	0
chr1	17090617	17090618	14	0	14	0	0	0	0	1	0
chr1	17100243	17100244	13	0	13	0	0	0	0	1	0
chr1	17119037	17119038	12	0	12	0	0	0	1	0	0
chr1	17126465	17126466	18	0	18	1	0	0	0	0	0
chr1	17139661	17139662	16	0	16	0	0	0	0	0	0
chr1	17141153	17141154	14	0	14	0	0	0	0	0	0
chr1	17148485	17148486	10	0	10	0	0	0	0	0	0
chr1	17173976	17173977	18	0	18	0	0	0	0	0	0
chr1	17213188	17213190	15	1	16	0	0	0	0	0	0
chr1	17222961	17222962	20	0	20	0	0	0	0	0	0
chr1	17241889	17241890	36	0	36	0	0	0	0	0	0
chr1	17248642	17248643	13	0	13	0	0	0	0	0	0
chr1	17264362	17264363	10	0	10	0	0	0	0	0	0
chr1	17289334	17292868	2790	3533	6323	0	0	0	0	1	0
chr1	17292911	17292913	17	1	18	0	0	0	0	1	0
chr1	17296933	17296934	12	0	12	0	0	0	0	0	0
chr1	17296967	17296968	20	0	20	0	0	0	0	0	0
chr1	17301541	17301542	12	0	12	0	0	0	0	0	0
chr1	17305166	17305167	14	0	14	0	0	0	0	0	0
chr1	17329082	17329083	27	0	27	0	0	0	0	0	0
chr1	17352038	17352039	34	0	34	0	0	0	0	0	0
chr1	17367488	17367489	10	0	10	0	0	0	0	0	0
chr1	17431341	17431342	15	0	15	0	0	0	0	0	0
chr1	17437669	17437681	78	-11	67	0	0	0	1	0	0
chr1	17451264	17451265	14	0	14	0	0	0	0	0	0
chr1	17457269	17457270	20	0	20	0	0	0	0	0	0
chr1	17458234	17458257	1470	22	1492	0	0	0	0	0	0
chr1	17469543	17469544	14	0	14	0	0	0	0	0	0
chr1	17501719	17501720	15	0	15	0	0	0	0	0	0
chr1	17611577	17611578	12	0	12	0	0	0	0	0	0
chr1	17621813	17621814	16	0	16	0	0	0	0	0	0
chr1	17675660	17675661	23	0	23	0	0	0	0	1	0
chr1	17716835	17716836	16	0	16	0	0	0	0	0	0
chr1	17720245	17720246	10	0	10	0	0	0	0	0	0
chr1	17731824	17731956	262	-131	131	0	0	0	0	0	0
chr1	17732018	17732019	14	0	14	0	0	0	0	0	0
chr1	17737398	17737399	11	0	11	0	0	0	0	0	0
chr1	17738718	17738746	306	-27	279	0	0	0	0	0	0
chr1	17796336	17796337	12	0	12	0	0	0	0	0	0
chr1	17798163	17798164	30	0	30	0	0	0	0	0	0
chr1	17868629	17868630	47	0	47	0	0	0	0	0	0
chr1	17936736	17936737	12	0	12	0	0	0	0	0	0
chr1	17936775	17936776	16	0	16	0	0	0	0	0	0
chr1	17967264	17967265	11	0	11	0	0	0	0	0	0
chr1	17970818	17970819	15	0	15	0	0	0	0	0	0
chr1	18034435	18034436	16	0	16	0	0	0	0	0	0
chr1	18034479	18034480	16	0	16	0	0	0	0	0	0
chr1	18038284	18038285	12	0	12	0	0	0	0	0	0
chr1	18046799	18046800	11	0	11	0	0	0	0	0	0
chr1	18046822	18046823	12	0	12	0	0	0	0	0	0
chr1	18049536	18049990	4807	-453	4354	0	0	0	0	0	0
chr1	18095553	18095554	12	0	12	0	0	0	0	0	0
chr1	18132923	18132924	24	0	24	0	0	0	0	1	0
chr1	18177392	18177393	32	0	32	0	0	0	0	1	0
chr1	18185029	18185031	12	1	13	0	0	0	0	0	0
chr1	18225128	18225129	12	0	12	0	0	0	0	0	0
chr1	18232216	18232217	14	0	14	1	0	0	0	0	0
chr1	18250132	18250133	12	0	12	0	0	0	0	0	0
chr1	18273063	18273064	10	0	10	0	0	0	0	0	0
chr1	18273413	18273414	10	0	10	0	0	0	0	0	0
chr1	18287184	18287185	11	0	11	0	0	0	0	0	0
chr1	18305205	18305206	12	0	12	0	0	0	0	0	0
chr1	18305488	18305489	12	0	12	0	0	0	0	0	0
chr1	18305507	18305508	19	0	19	0	0	0	0	0	0
chr1	18315575	18315576	16	0	16	0	0	0	0	0	0
chr1	18329180	18329181	14	0	14	0	0	0	0	0	0
chr1	18359336	18359337	11	0	11	0	0	0	0	0	0
chr1	18372632	18372633	16	0	16	0	0	0	0	0	0
chr1	18372653	18372654	20	0	20	0	0	0	0	0	0
chr1	18400086	18400087	19	0	19	0	0	0	0	0	0
chr1	18418983	18419041	104	-57	47	0	0	0	0	0	0
chr1	18460710	18460711	12	0	12	0	0	0	0	0	0
chr1	18463061	18463062	15	0	15	0	0	0	0	0	0
chr1	18474595	18474596	12	0	12	0	0	0	0	0	0
chr1	18511416	18511417	10	0	10	1	0	0	0	0	0
chr1	18523627	18523628	12	0	12	0	0	0	0	0	0
chr1	18538256	18538257	12	0	12	0	0	0	0	0	0
chr1	18561581	18561582	10	0	10	0	0	0	0	0	0
chr1	18591290	18591291	15	0	15	0	0	0	0	0	0
chr1	18591350	18591351	12	0	12	0	0	0	0	0	0
chr1	18604748	18604749	19	0	19	0	0	0	0	0	0
chr1	18607949	18607950	17	0	17	0	0	0	0	0	0
chr1	18647023	18647024	15	0	15	0	0	0	0	0	0
chr1	18661752	18661753	10	0	10	0	0	0	0	1	0
chr1	18685936	18685937	18	0	18	0	0	0	0	0	0
chr1	18689442	18689443	26	0	26	0	0	0	0	0	0
chr1	18698301	18698302	10	0	10	0	0	0	0	0	0
chr1	18712134	18712135	17	0	17	0	0	1	0	0	0
chr1	18712166	18712167	17	0	17	0	0	1	0	0	0
chr1	18714238	18714239	16	0	16	0	0	0	0	0	0
chr1	18725302	18725303	14	0	14	0	0	0	0	0	0
chr1	18744502	18744504	18	1	19	0	0	0	0	0	0
chr1	18765448	18765449	11	0	11	0	0	0	0	0	0
chr1	18773292	18773293	17	0	17	0	0	0	0	0	0
chr1	18787922	18787924	16	1	17	0	0	1	0	0	0
chr1	18791230	18791231	10	0	10	0	0	0	0	0	0
chr1	18816106	18816107	15	0	15	0	0	0	0	0	0
chr1	18816497	18816498	30	0	30	0	1	0	0	0	0
chr1	18816527	18816528	30	0	30	0	1	0	0	0	0
chr1	18913955	18913956	16	0	16	0	0	0	0	1	0
chr1	18981970	18981971	12	0	12	0	0	0	0	0	0
chr1	18987749	18987750	12	0	12	0	0	0	0	0	0
chr1	18988738	18988739	14	0	14	0	0	0	0	0	0
chr1	18996706	18996707	20	0	20	0	0	0	0	0	0
chr1	19000044	19000045	21	0	21	0	0	0	0	0	0
chr1	19022739	19022740	25	0	25	0	0	0	0	0	0
chr1	19030688	19030689	12	0	12	0	0	0	0	0	0
chr1	19030711	19030712	12	0	12	0	0	0	0	0	0
chr1	19030878	19030879	16	0	16	0	0	0	0	0	0
chr1	19041441	19041442	12	0	12	0	0	0	0	0	0
chr1	19060330	19060331	41	0	41	0	0	0	0	0	0
chr1	19060354	19060355	41	0	41	0	0	0	0	0	0
chr1	19060520	19060522	24	1	25	0	0	0	0	0	0
chr1	19060739	19061320	1930	580	2510	0	0	0	0	0	0
chr1	19131351	19133268	115	1916	2031	0	0	0	0	0	0
chr1	19175318	19175321	504	2	506	0	0	0	0	0	0
chr1	19190312	19190313	20	0	20	0	0	0	0	0	0
chr1	19245641	19245642	11	0	11	0	0	0	0	0	0
chr1	19273455	19273457	10	1	11	0	0	0	1	0	0
chr1	19283150	19284428	811	1277	2088	0	0	0	0	0	0
chr1	19306739	19307177	2502	-437	2065	0	0	0	0	0	0
chr1	19307212	19307217	12	4	16	1	0	0	0	0	0
chr1	19312158	19312159	20	0	20	0	0	0	1	0	0
chr1	19319603	19319604	13	0	13	0	0	0	0	0	0
chr1	19333899	19333900	20	0	20	0	1	0	0	0	0
chr1	19333938	19333939	20	0	20	0	1	0	0	0	0
chr1	19363278	19363279	12	0	12	0	0	0	0	0	0
chr1	19379110	19379111	12	0	12	0	0	0	0	0	0
chr1	19387083	19387084	13	0	13	0	0	0	0	0	0
chr1	19422760	19422761	15	0	15	0	0	0	0	0	0
chr1	19460596	19460597	10	0	10	0	0	0	0	0	0
chr1	19471567	19471568	10	0	10	0	0	0	0	0	0
chr1	19478686	19478687	20	0	20	0	0	0	0	0	0
chr1	19486006	19486007	10	0	10	0	0	0	1	0	0
chr1	19488774	19488775	20	0	20	0	0	0	0	0	0
chr1	19500606	19500607	11	0	11	0	0	0	0	0	0
chr1	19512586	19512587	10	0	10	0	0	0	0	0	0
chr1	19515958	19515998	581	-39	542	0	0	0	0	0	0
chr1	19524739	19524740	12	0	12	0	0	0	0	0	0
chr1	19530450	19530451	15	0	15	0	0	0	0	0	0
chr1	19535835	19535836	16	0	16	0	0	0	0	0	0
chr1	19541196	19541197	14	0	14	0	0	0	0	0	0
chr1	19559302	19559303	10	0	10	0	0	0	0	0	0
chr1	19564691	19564692	17	0	17	0	0	0	0	0	0
chr1	19581167	19581168	12	0	12	0	0	0	0	1	0
chr1	19586334	19586335	12	0	12	0	0	0	0	0	0
chr1	19630594	19630595	16	0	16	0	0	0	0	0	0
chr1	19630628	19630629	14	0	14	0	0	0	0	0	0
chr1	19632282	19632283	14	0	14	0	0	0	0	0	0
chr1	19637351	19637369	523	17	540	0	0	0	0	0	0
chr1	19644577	19644578	19	0	19	0	0	0	1	0	0
chr1	19659589	19659590	13	0	13	0	0	0	0	1	0
chr1	19716185	19716186	15	0	15	1	0	0	0	0	0
chr1	19718665	19718666	15	0	15	0	0	0	0	0	0
chr1	19748833	19748835	12	1	13	0	0	0	0	0	0
chr1	19769884	19769913	1399	28	1427	0	0	0	0	1	0
chr1	19802924	19802925	16	0	16	0	0	0	0	0	0
chr1	19838105	19838168	90	-62	28	0	0	0	0	1	0
chr1	19851299	19851300	13	0	13	0	0	0	0	0	0
chr1	19872829	19872830	12	0	12	0	0	0	0	0	0
chr1	19922795	19922796	14	0	14	0	0	0	0	0	0
chr1	19930589	19930605	324	-15	309	0	0	0	0	0	0
chr1	19945048	19945049	10	0	10	0	0	0	0	0	0
chr1	19945060	19945061	18	0	18	0	0	0	0	0	0
chr1	19950723	19950724	16	0	16	0	0	0	0	0	0
chr1	19960579	19960580	11	0	11	0	1	0	0	0	0
chr1	19961375	19961376	12	0	12	0	0	0	0	0	0
chr1	19978975	19978976	16	0	16	0	0	0	1	0	0
chr1	19979000	19979001	14	0	14	0	0	0	1	0	0
chr1	19991502	19991516	3898	-13	3885	0	0	0	0	1	0
chr1	20029334	20029335	14	0	14	0	0	0	1	0	0
chr1	20029350	20029351	16	0	16	0	0	0	1	0	0
chr1	20065634	20065635	30	0	30	0	0	0	0	0	0
chr1	20107534	20107535	25	0	25	0	0	0	0	0	0
chr1	20165679	20165680	16	0	16	1	0	0	0	1	0
chr1	20179474	20179475	18	0	18	0	0	0	0	0	0
chr1	20184197	20184198	12	0	12	0	0	0	0	0	0
chr1	20184227	20184228	10	0	10	0	0	0	1	0	0
chr1	20186028	20186029	20	0	20	0	0	0	1	0	0
chr1	20190683	20190684	21	0	21	0	0	0	0	0	0
chr1	20205083	20205084	11	0	11	0	0	0	0	0	0
chr1	20212991	20212992	12	0	12	1	0	0	0	1	0
chr1	20216965	20216966	13	0	13	1	0	0	0	0	0
chr1	20260852	20260855	11	2	13	0	0	0	0	0	0
chr1	20262371	20262372	12	0	12	0	0	0	0	0	0
chr1	20291176	20291177	14	0	14	0	0	0	0	0	0
chr1	20291359	20291360	20	0	20	0	0	0	1	0	0
chr1	20298017	20298018	11	0	11	0	0	0	0	0	0
chr1	20332479	20332480	15	0	15	0	0	0	0	0	0
chr1	20349402	20349403	16	0	16	0	0	0	0	0	0
chr1	20433661	20433736	515	74	589	0	0	0	0	0	0
chr1	20433781	20433782	12	0	12	0	0	0	0	0	0
chr1	20444962	20444963	10	0	10	0	0	0	0	0	0
chr1	20467782	20467902	154	-119	35	0	0	0	0	0	0
chr1	20469891	20469892	16	0	16	0	0	0	0	0	0
chr1	20469914	20469915	16	0	16	0	0	0	0	0	0
chr1	20482891	20482892	14	0	14	0	0	0	1	0	0
chr1	20505582	20505583	23	0	23	0	0	0	0	0	0
chr1	20522627	20522630	35	2	37	1	0	0	0	1	0
chr1	20565986	20565987	13	0	13	0	0	0	0	0	0
chr1	20566001	20566002	13	0	13	0	0	0	0	0	0
chr1	20586212	20586213	10	0	10	0	0	0	0	0	0
chr1	20618244	20618258	323	-13	310	0	0	0	0	0	0
chr1	20623486	20623780	1257	-293	964	0	0	0	0	0	0
chr1	20669565	20669566	13	0	13	0	0	0	0	0	0
chr1	20699708	20699709	17	0	17	0	0	0	0	1	0
chr1	20703499	20703500	12	0	12	0	0	0	0	0	0
chr1	20703528	20703529	16	0	16	0	0	0	0	0	0
chr1	20814796	20814956	698	159	857	0	0	0	0	0	0
chr1	20816275	20816276	16	0	16	0	0	0	0	0	0
chr1	20816321	20816339	131	17	148	0	0	0	0	0	0
chr1	20821668	20821670	43	1	44	0	0	0	0	0	0
chr1	20831540	20831552	557	11	568	0	0	0	0	0	0
chr1	20854744	20854745	12	0	12	0	0	0	0	0	0
chr1	20923833	20923834	10	0	10	0	0	0	0	0	0
chr1	20998248	20998249	10	0	10	0	0	0	0	1	0
chr1	21024468	21024469	10	0	10	0	0	0	0	0	0
chr1	21058720	21058735	434	14	448	0	0	0	0	1	0
chr1	21094804	21094805	12	0	12	0	0	0	0	0	0
chr1	21141397	21141398	12	0	12	0	0	0	0	1	0
chr1	21141447	21141579	133	-131	2	0	0	0	0	1	0
chr1	21149405	21149406	19	0	19	0	0	0	0	1	0
chr1	21152351	21152352	12	0	12	0	0	0	0	1	0
chr1	21166095	21166107	320	-11	309	0	0	0	0	1	0
chr1	21180211	21180212	16	0	16	0	0	1	0	0	0
chr1	21185919	21185920	10	0	10	0	0	0	0	0	0
chr1	21190934	21190935	17	0	17	1	0	0	0	1	0
chr1	21190966	21190967	17	0	17	1	0	0	0	1	0
chr1	21210131	21210132	16	0	16	0	0	0	0	0	0
chr1	21210154	21210155	16	0	16	0	0	0	0	0	0
chr1	21273352	21273353	10	0	10	0	0	0	0	0	0
chr1	21289984	21290066	94	-81	13	0	0	0	1	0	0
chr1	21311529	21311530	12	0	12	0	0	0	0	0	0
chr1	21345919	21345920	14	0	14	0	0	0	1	0	0
chr1	21348770	21348771	15	0	15	0	0	0	0	0	0
chr1	21364240	21364241	11	0	11	0	0	0	0	0	0
chr1	21374596	21374597	10	0	10	0	0	1	0	0	0
chr1	21374675	21374676	20	0	20	0	0	0	0	0	0
chr1	21387855	21387856	40	0	40	0	0	0	0	0	0
chr1	21388673	21388674	32	0	32	0	0	0	0	0	0
chr1	21389022	21389023	32	0	32	0	0	0	0	0	0
chr1	21391824	21391825	13	0	13	0	0	0	0	0	0
chr1	21391851	21391852	10	0	10	0	0	0	0	0	0
chr1	21393318	21393319	11	0	11	0	0	0	0	0	0
chr1	21409325	21409326	12	0	12	0	0	0	0	0	0
chr1	21428795	21428796	11	0	11	0	0	0	1	0	0
chr1	21428813	21428814	11	0	11	0	0	0	1	0	0
chr1	21468460	21468461	10	0	10	1	0	0	0	1	0
chr1	21479816	21479817	10	0	10	0	0	0	0	0	0
chr1	21502675	21502676	43	0	43	0	0	0	0	0	0
chr1	21503451	21503518	290	-66	224	0	0	0	0	0	0
chr1	21551744	21551745	11	0	11	0	0	0	0	1	0
chr1	21552119	21552120	24	0	24	0	0	0	0	1	0
chr1	21600898	21600899	15	0	15	0	0	0	0	0	0
chr1	21640718	21640719	10	0	10	0	0	0	0	1	0
chr1	21758223	21758224	12	0	12	0	0	0	0	0	0
chr1	21765936	21765937	12	0	12	0	0	0	0	0	0
chr1	21778621	21778622	12	0	12	0	0	0	0	0	0
chr1	21800920	21800921	12	0	12	0	0	0	0	0	0
chr1	21803508	21803794	2661	-285	2376	0	0	0	0	0	0
chr1	21808317	21808318	10	0	10	0	0	0	0	0	0
chr1	21818899	21818900	21	0	21	0	0	0	0	0	0
chr1	21855167	21855168	21	0	21	0	0	0	0	0	0
chr1	21862829	21862830	14	0	14	0	0	0	0	1	0
chr1	21863060	21863061	14	0	14	0	0	0	0	0	0
chr1	21926787	21926788	11	0	11	0	0	0	0	0	0
chr1	21932140	21932141	10	0	10	0	0	0	1	0	0
chr1	21946465	21946466	14	0	14	0	0	0	0	0	0
chr1	21947916	21947932	546	-15	531	0	0	0	0	0	0
chr1	21954202	21954203	11	0	11	0	0	0	0	0	0
chr1	22020637	22020651	136	13	149	0	0	0	0	0	0
chr1	22022655	22022656	15	0	15	1	0	0	0	0	0
chr1	22025457	22025458	12	0	12	0	0	0	1	0	0
chr1	22070480	22070481	10	0	10	0	0	0	0	0	0
chr1	22103048	22103049	10	0	10	0	0	0	0	1	0
chr1	22142410	22142411	10	0	10	1	0	0	1	0	0
chr1	22152092	22152093	17	0	17	0	0	0	0	0	0
chr1	22159522	22159523	11	0	11	0	0	0	0	0	0
chr1	22196655	22196656	13	0	13	0	0	0	0	0	0
chr1	22196920	22196921	13	0	13	0	0	0	0	0	0
chr1	22223017	22223018	12	0	12	0	0	0	0	0	0
chr1	22227622	22227624	10	1	11	0	0	0	0	0	0
chr1	22246292	22246293	16	0	16	0	0	0	0	0	0
chr1	22284340	22284341	16	0	16	0	0	0	0	0	0
chr1	22284436	22284437	12	0	12	0	0	0	0	0	0
chr1	22308015	22308016	16	0	16	0	0	0	0	0	0
chr1	22321565	22321566	11	0	11	0	0	0	0	1	0
chr1	22336342	22336343	16	0	16	0	0	0	0	0	0
chr1	22336538	22336539	20	0	20	0	0	0	0	0	0
chr1	22336610	22336611	16	0	16	0	0	0	0	0	0
chr1	22337152	22337153	12	0	12	0	0	0	0	0	0
chr1	22337339	22337340	16	0	16	0	0	0	0	0	0
chr1	22337427	22337428	15	0	15	0	0	0	0	0	0
chr1	22350981	22350982	11	0	11	0	0	0	0	0	0
chr1	22351634	22351635	32	0	32	0	0	0	0	0	0
chr1	22372981	22372982	10	0	10	0	0	0	0	0	0
chr1	22431384	22431385	14	0	14	0	0	0	0	0	0
chr1	22433437	22433438	22	0	22	0	0	0	0	0	0
chr1	22468489	22468490	162	0	162	0	0	0	0	1	0
chr1	22570494	22577777	1390	7282	8672	0	0	0	0	0	0
chr1	22585048	22585049	10	0	10	0	0	0	0	0	0
chr1	22585053	22585054	10	0	10	0	0	0	0	0	0
chr1	22588265	22588267	16	1	17	0	0	0	0	0	0
chr1	22610101	22610102	12	0	12	0	0	0	0	0	0
chr1	22640698	22640699	10	0	10	0	0	0	0	0	0
chr1	22643411	22643412	12	0	12	0	0	0	1	0	0
chr1	22679665	22679666	13	0	13	0	1	0	0	0	0
chr1	22692409	22692411	15	1	16	0	0	0	0	0	0
chr1	22741687	22741688	15	0	15	0	0	0	0	1	0
chr1	22768740	22768741	21	0	21	0	0	0	0	0	0
chr1	22901845	22901846	12	0	12	0	0	0	0	0	0
chr1	22910612	22910613	22	0	22	0	0	0	0	0	0
chr1	22950405	22950448	280	42	322	0	0	0	0	0	0
chr1	22978004	22978005	12	0	12	0	0	0	0	0	0
chr1	23063205	23063206	10	0	10	0	0	0	0	0	0
chr1	23103890	23103892	12	1	13	0	0	0	0	0	0
chr1	23117476	23117477	14	0	14	0	0	0	0	0	0
chr1	23138697	23138698	14	0	14	0	0	0	0	0	0
chr1	23139019	23139020	19	0	19	0	0	0	0	0	0
chr1	23147636	23147637	12	0	12	0	0	0	0	0	0
chr1	23169999	23170000	10	0	10	0	0	0	1	0	0
chr1	23199427	23199453	417	-25	392	0	0	0	0	1	0
chr1	23213497	23213498	20	0	20	0	0	0	0	0	0
chr1	23218541	23218542	12	0	12	0	0	0	0	0	0
chr1	23242715	23242716	10	0	10	0	0	0	0	0	0
chr1	23258287	23258288	20	0	20	0	0	0	0	0	0
chr1	23277063	23277329	7473	-265	7208	0	0	0	0	1	0
chr1	23323296	23323297	25	0	25	0	0	0	0	0	0
chr1	23323327	23323328	25	0	25	0	0	0	0	0	0
chr1	23331421	23331422	12	0	12	0	0	0	0	0	0
chr1	23337666	23337667	12	0	12	0	0	0	0	0	0
chr1	23366372	23366373	10	0	10	0	0	0	0	0	0
chr1	23368963	23368964	10	0	10	0	0	0	1	0	0
chr1	23399146	23399147	12	0	12	0	0	0	0	0	0
chr1	23399178	23399179	12	0	12	0	0	0	0	0	0
chr1	23400387	23400388	14	0	14	0	0	0	0	0	0
chr1	23403068	23403069	12	0	12	0	0	0	0	0	0
chr1	23473997	23473998	11	0	11	0	0	0	0	1	0
chr1	23491372	23491373	12	0	12	0	0	0	0	0	0
chr1	23493784	23493785	16	0	16	0	0	0	0	0	0
chr1	23498144	23498145	11	0	11	0	0	0	0	1	0
chr1	23498166	23498167	20	0	20	0	0	0	0	1	0
chr1	23498707	23498708	15	0	15	0	0	0	0	1	0
chr1	23504101	23504103	19	1	20	0	0	0	0	0	0
chr1	23504409	23504410	37	0	37	0	0	0	0	0	0
chr1	23526880	23526881	14	0	14	0	0	0	0	0	0
chr1	23554885	23554886	11	0	11	0	0	0	1	0	0
chr1	23600396	23600397	19	0	19	0	0	0	0	0	0
chr1	23621268	23621269	10	0	10	0	0	0	0	0	0
chr1	23654637	23654652	332	-14	318	0	0	0	0	0	0
chr1	23664075	23664078	11	2	13	0	0	0	0	0	0
chr1	23674693	23674694	13	0	13	0	0	0	0	0	0
chr1	23676986	23676987	13	0	13	0	0	0	0	0	0
chr1	23703924	23710713	139	6788	6927	0	0	0	0	0	0
chr1	23710912	23710914	21	1	22	0	0	0	0	0	0
chr1	23725458	23725487	795	-28	767	0	0	0	0	0	0
chr1	23736081	23736082	12	0	12	0	0	0	0	0	0
chr1	23766900	23766916	585	-15	570	0	0	0	0	0	0
chr1	23783412	23783413	16	0	16	0	0	0	0	0	0
chr1	23823200	23823201	13	0	13	0	0	0	0	0	0
chr1	23825733	23825734	13	0	13	0	0	0	1	0	0
chr1	23826369	23826370	10	0	10	0	0	0	1	0	0
chr1	23826765	23826766	12	0	12	0	0	0	0	0	0
chr1	23838696	23838697	18	0	18	1	0	0	1	0	0
chr1	23838730	23838731	18	0	18	1	0	0	1	0	0
chr1	23839410	23839432	560	-21	539	0	0	0	0	0	0
chr1	23869227	23869228	12	0	12	0	0	0	1	0	0
chr1	23869686	23869687	14	0	14	0	0	0	0	0	0
chr1	23880194	23880195	11	0	11	0	0	0	0	0	0
chr1	23884345	23884346	2151	0	2151	0	0	0	0	0	0
chr1	23891275	23891276	10	0	10	0	0	0	0	0	0
chr1	23891304	23891305	12	0	12	0	0	0	0	0	0
chr1	23899921	23899922	12	0	12	0	0	0	0	0	0
chr1	23910654	23910697	593	-42	551	0	0	0	0	0	0
chr1	23914085	23914086	10	0	10	0	0	0	0	0	0
chr1	23935708	23935709	40	0	40	0	0	0	0	0	0
chr1	23954193	23954194	16	0	16	0	0	0	0	0	0
chr1	23990233	23990234	16	0	16	0	0	0	0	0	0
chr1	23993812	23993813	11	0	11	0	0	0	0	0	0
chr1	24012769	24012770	12	0	12	0	0	0	0	1	0
chr1	24026547	24026548	12	0	12	0	0	0	0	0	0
chr1	24030669	24030670	13	0	13	0	0	0	0	0	0
chr1	24033495	24033496	10	0	10	0	0	0	0	0	0
chr1	24033503	24033504	12	0	12	0	0	0	0	0	0
chr1	24067329	24067330	16	0	16	0	0	0	0	1	0
chr1	24067391	24067392	14	0	14	0	0	0	0	1	0
chr1	24067406	24067408	10	1	11	0	0	0	0	1	0
chr1	24068217	24068218	15	0	15	0	0	0	0	0	0
chr1	24075076	24075077	15	0	15	0	0	0	0	0	0
chr1	24075107	24075108	10	0	10	0	0	0	0	0	0
chr1	24085109	24085110	12	0	12	0	0	0	0	0	0
chr1	24125515	24125516	12	0	12	0	0	0	0	1	0
chr1	24159729	24159730	18	0	18	1	0	0	0	0	0
chr1	24166205	24166206	16	0	16	0	0	0	0	0	0
chr1	24178901	24178904	21	2	23	0	0	0	0	0	0
chr1	24182947	24182948	16	0	16	0	0	0	0	0	0
chr1	24188357	24188358	15	0	15	0	0	0	1	0	0
chr1	24199840	24199841	12	0	12	0	0	0	0	0	0
chr1	24203136	24203138	17	1	18	0	0	0	0	1	0
chr1	24212067	24212069	12	1	13	0	0	0	0	0	0
chr1	24212234	24212236	12	1	13	0	0	0	0	0	0
chr1	24212343	24212344	12	0	12	0	0	0	0	0	0
chr1	24212433	24212434	12	0	12	0	0	0	0	0	0
chr1	24219177	24219178	10	0	10	0	0	0	0	0	0
chr1	24281368	24281369	10	0	10	0	0	0	0	0	0
chr1	24288671	24288672	16	0	16	0	0	0	0	0	0
chr1	24326436	24335017	103	8580	8683	0	0	0	0	1	0
chr1	24437610	24437611	15	0	15	0	0	0	0	1	0
chr1	24446069	24446070	11	0	11	0	0	0	0	0	0
chr1	24465217	24465218	14	0	14	0	0	0	0	0	0
chr1	24487575	24487576	16	0	16	0	0	0	0	0	0
chr1	24515463	24515464	12	0	12	0	0	0	0	0	0
chr1	24523641	24523642	14	0	14	0	1	0	0	0	0
chr1	24531103	24531121	322	-17	305	0	0	0	0	1	0
chr1	24573949	24573950	13	0	13	0	0	0	0	0	0
chr1	24597617	24597618	15	0	15	0	0	0	0	0	0
chr1	24597694	24597695	16	0	16	0	0	0	0	0	0
chr1	24602571	24602572	10	0	10	0	0	0	0	0	0
chr1	24604590	24604592	22	1	23	0	0	0	0	0	0
chr1	24614248	24614775	382	526	908	0	0	0	0	0	0
chr1	24618225	24618226	14	0	14	1	1	0	0	0	0
chr1	24663915	24663916	15	0	15	0	0	0	0	0	0
chr1	24668151	24668152	128	0	128	0	0	0	0	0	0
chr1	24704778	24704779	14	0	14	0	0	0	0	0	0
chr1	24748521	24748522	11	0	11	0	0	0	1	0	0
chr1	24781128	24781152	695	-23	672	0	1	0	0	0	0
chr1	24799650	24799652	10	1	11	0	0	0	0	0	0
chr1	24799701	24799702	11	0	11	0	0	0	0	0	0
chr1	24820063	24820064	20	0	20	0	0	0	0	0	0
chr1	24858068	24858069	12	0	12	0	1	0	0	0	0
chr1	24893802	24893803	20	0	20	0	0	0	0	0	0
chr1	24907964	24907965	23	0	23	0	0	0	0	0	0
chr1	24950676	24950677	30	0	30	0	0	0	0	1	0
chr1	24991841	24991843	19	1	20	0	0	0	0	0	0
chr1	25001973	25001974	14	0	14	0	0	0	0	0	0
chr1	25002147	25002148	14	0	14	0	0	0	0	0	0
chr1	25002169	25002170	16	0	16	0	0	0	0	0	0
chr1	25035413	25035414	14	0	14	0	0	0	0	0	0
chr1	25044978	25044979	28	0	28	0	0	0	0	0	0
chr1	25045029	25054266	416	9236	9652	0	0	0	0	0	0
chr1	25067897	25067898	12	0	12	0	0	0	0	1	0
chr1	25087493	25087494	20	0	20	0	0	0	0	0	0
chr1	25111832	25111837	36	-4	32	0	0	0	0	1	0
chr1	25121486	25121487	125	0	125	0	0	0	0	1	0
chr1	25140898	25140899	14	0	14	0	0	0	0	1	0
chr1	25141560	25141561	10	0	10	0	0	0	0	1	0
chr1	25166803	25166804	12	0	12	0	0	0	0	0	0
chr1	25166883	25166884	20	0	20	0	0	0	0	0	0
chr1	25173335	25173336	12	0	12	0	0	0	0	0	0
chr1	25187091	25187092	17	0	17	0	0	0	0	0	0
chr1	25189345	25189346	16	0	16	0	0	0	0	0	0
chr1	25209010	25209011	12	0	12	1	0	1	0	0	0
chr1	25236786	25236802	338	-15	323	0	0	0	0	0	0
chr1	25247288	25247289	22	0	22	0	0	0	1	0	0
chr1	25254434	25254435	10	0	10	0	0	0	0	1	0
chr1	25254453	25254454	15	0	15	0	0	0	0	0	0
chr1	25451064	25451065	22	0	22	0	0	0	0	1	0
chr1	25508958	25509047	2954	88	3042	1	0	1	0	0	0
chr1	25511041	25511747	2648	705	3353	0	0	0	0	0	0
chr1	25512735	25512736	14	0	14	0	0	0	0	0	0
chr1	25526321	25526322	15	0	15	0	0	0	0	0	0
chr1	25595201	25595202	16	0	16	0	0	0	0	0	0
chr1	25601428	25601429	16	0	16	0	0	0	0	0	0
chr1	25603818	25603819	40	0	40	0	0	0	0	0	0
chr1	25604049	25604050	40	0	40	0	0	0	0	0	0
chr1	25604296	25604297	49	0	49	0	0	0	0	0	0
chr1	25627251	25627252	10	0	10	0	1	0	0	0	0
chr1	25643592	25643593	10	0	10	0	0	0	0	0	0
chr1	25643602	25643603	10	0	10	0	0	0	0	0	0
chr1	25644519	25644520	18	0	18	0	0	0	0	0	0
chr1	25660389	25660392	324	-2	322	0	0	0	0	0	0
chr1	25768269	25768270	32	0	32	0	0	0	0	0	0
chr1	25773259	25773260	16	0	16	0	0	0	0	0	0
chr1	25779741	25779742	23	0	23	0	0	0	0	1	0
chr1	25797233	25797234	10	0	10	1	0	0	0	0	0
chr1	25805675	25805676	23	0	23	0	0	0	0	0	0
chr1	25819445	25819446	12	0	12	0	0	0	1	0	0
chr1	25831659	25831660	19	0	19	0	0	0	0	1	0
chr1	25843182	25843186	12	3	15	0	0	0	0	0	0
chr1	25848085	25848086	11	0	11	0	0	0	0	0	0
chr1	25878402	25878404	12	1	13	0	0	0	0	0	0
chr1	25902094	25902107	330	-12	318	0	0	0	0	0	0
chr1	25921392	25921393	16	0	16	0	0	0	0	0	0
chr1	25921418	25921419	12	0	12	0	0	0	0	0	0
chr1	25923715	25923716	14	0	14	0	0	0	0	0	0
chr1	25979334	25979335	14	0	14	0	0	0	0	0	0
chr1	25980611	25980612	14	0	14	0	0	0	0	0	0
chr1	25988832	25988833	12	0	12	0	0	0	1	0	0
chr1	26004104	26004105	10	0	10	0	0	0	0	1	0
chr1	26009482	26009483	15	0	15	0	0	0	0	0	0
chr1	26009515	26009516	15	0	15	0	0	0	0	0	0
chr1	26051029	26051030	11	0	11	0	0	0	0	1	0
chr1	26063086	26063087	12	0	12	0	0	0	0	0	0
chr1	26077235	26077236	12	0	12	0	0	0	0	0	0
chr1	26085976	26085977	16	0	16	0	0	0	0	0	0
chr1	26092992	26092993	12	0	12	0	0	0	0	0	0
chr1	26104524	26104525	14	0	14	1	0	0	0	1	0
chr1	26138420	26138425	205	-4	201	0	0	0	0	1	0
chr1	26142498	26142499	12	0	12	1	0	0	0	0	0
chr1	26207779	26207780	17	0	17	0	0	1	0	0	0
chr1	26210108	26210109	19	0	19	0	0	0	0	0	0
chr1	26213903	26213904	12	0	12	0	0	0	0	0	0
chr1	26214631	26214632	11	0	11	0	0	0	0	0	0
chr1	26214657	26214658	11	0	11	0	0	0	0	0	0
chr1	26235567	26235568	11	0	11	0	0	0	1	0	0
chr1	26241259	26241260	12	0	12	0	0	0	0	0	0
chr1	26250930	26250931	15	0	15	0	0	0	0	0	0
chr1	26273931	26273932	12	0	12	0	0	0	0	0	0
chr1	26307643	26307644	17	0	17	0	0	0	1	0	0
chr1	26332102	26332103	16	0	16	0	0	0	0	0	0
chr1	26348856	26348879	1281	22	1303	0	0	0	0	0	0
chr1	26359463	26359464	14	0	14	0	0	0	1	0	0
chr1	26359885	26359886	12	0	12	0	0	0	1	0	0
chr1	26369679	26369680	19	0	19	0	0	0	0	0	0
chr1	26389983	26389984	10	0	10	0	1	0	0	0	0
chr1	26395485	26395486	16	0	16	0	0	0	0	0	0
chr1	26395519	26395520	16	0	16	0	0	0	0	0	0
chr1	26431119	26431120	16	0	16	0	0	0	0	0	0
chr1	26488458	26488705	354	246	600	0	0	0	0	0	0
chr1	26496073	26496074	19	0	19	0	0	0	0	0	0
chr1	26512348	26512350	14	1	15	0	0	0	0	0	0
chr1	26529642	26529643	18	0	18	0	0	0	1	0	0
chr1	26552488	26552503	689	-14	675	0	0	0	0	0	0
chr1	26557809	26557810	10	0	10	0	0	0	0	0	0
chr1	26565571	26565572	10	0	10	0	0	0	0	0	0
chr1	26589330	26589331	11	0	11	0	0	0	0	0	0
chr1	26595432	26595433	24	0	24	0	0	0	0	0	0
chr1	26595453	26595454	12	0	12	0	0	0	0	0	0
chr1	26596209	26596210	40	0	40	0	0	0	0	0	0
chr1	26596417	26596421	13	3	16	0	0	0	0	0	0
chr1	26596629	26596630	45	0	45	0	0	0	0	0	0
chr1	26602235	26602236	21	0	21	1	0	0	0	0	0
chr1	26608204	26608205	17	0	17	0	0	0	0	1	0
chr1	26620538	26620539	25	0	25	0	0	0	0	0	0
chr1	26637390	26637391	15	0	15	0	0	0	1	0	0
chr1	26639316	26639328	307	-11	296	0	0	0	0	0	0
chr1	26649261	26649262	10	0	10	0	0	0	0	1	0
chr1	26649348	26649349	29	0	29	0	0	0	0	1	0
chr1	26653235	26653236	12	0	12	0	0	0	0	1	0
chr1	26671140	26671141	14	0	14	0	0	0	0	0	0
chr1	26675784	26675785	14	0	14	0	0	0	0	0	0
chr1	26736333	26736334	14	0	14	0	0	0	0	0	0
chr1	26804934	26804935	25	0	25	0	0	0	0	0	0
chr1	26805990	26805991	10	0	10	1	0	0	0	1	0
chr1	26810047	26810048	10	0	10	1	0	0	0	1	0
chr1	26819339	26819340	15	0	15	0	0	0	0	0	0
chr1	26819352	26819353	15	0	15	0	0	0	0	0	0
chr1	26825028	26825029	29	0	29	0	0	0	0	0	0
chr1	26846232	26846234	12	1	13	0	0	0	0	0	0
chr1	26864364	26864365	10	0	10	1	0	0	1	0	0
chr1	26904010	26904050	341	-39	302	0	0	0	0	0	0
chr1	26915015	26915016	12	0	12	0	0	0	0	0	0
chr1	26977319	26977320	16	0	16	0	0	0	0	0	0
chr1	26986408	26986409	12	0	12	0	0	0	0	0	0
chr1	27023534	27023535	15	0	15	0	0	0	0	0	0
chr1	27023563	27023564	15	0	15	0	0	0	0	0	0
chr1	27023852	27023853	14	0	14	0	0	0	0	0	0
chr1	27030486	27030606	715	-119	596	0	0	0	0	0	0
chr1	27037348	27037349	17	0	17	0	0	0	0	0	0
chr1	27063472	27063473	12	0	12	0	0	0	0	0	0
chr1	27072855	27072856	23	0	23	0	0	0	0	0	0
chr1	27072995	27072997	24	1	25	0	0	0	0	0	0
chr1	27081128	27081129	24	0	24	0	0	0	0	0	0
chr1	27108353	27108371	588	-17	571	0	0	0	0	0	0
chr1	27125262	27125263	20	0	20	0	0	0	0	0	0
chr1	27131431	27131444	271	-12	259	0	0	0	0	0	0
chr1	27131947	27131948	12	0	12	0	0	0	0	0	0
chr1	27147320	27147321	11	0	11	0	0	0	0	0	0
chr1	27175134	27175774	1485	-639	846	0	0	0	0	0	0
chr1	27187171	27187172	15	0	15	0	0	0	0	0	0
chr1	27189347	27189348	10	0	10	0	0	0	0	0	0
chr1	27189361	27189362	10	0	10	0	0	0	0	0	0
chr1	27197243	27197244	10	0	10	0	0	0	0	0	0
chr1	27232118	27232173	612	-54	558	0	0	0	0	0	0
chr1	27272897	27272898	15	0	15	0	0	0	0	0	0
chr1	27432647	27432671	233	-23	210	0	0	0	0	0	0
chr1	27454187	27454188	16	0	16	0	0	0	0	0	0
chr1	27484821	27484822	15	0	15	0	0	0	0	0	0
chr1	27487644	27487645	20	0	20	0	0	0	1	0	0
chr1	27527008	27527009	12	0	12	0	0	0	1	0	0
chr1	27527878	27527879	21	0	21	0	0	0	1	0	0
chr1	27586342	27586343	16	0	16	0	0	0	0	0	0
chr1	27595450	27595451	12	0	12	0	0	0	0	0	0
chr1	27620991	27621019	718	-27	691	0	0	0	0	0	0
chr1	27628184	27628185	12	0	12	0	0	0	0	0	0
chr1	27636718	27636719	12	0	12	0	0	0	0	0	0
chr1	27639060	27639061	16	0	16	0	0	0	0	0	0
chr1	27639509	27639510	10	0	10	0	0	0	0	0	0
chr1	27652927	27652930	37	2	39	0	0	0	0	0	0
chr1	27657154	27657179	233	-24	209	0	0	0	0	0	0
chr1	27660045	27660046	16	0	16	0	0	0	1	0	0
chr1	27723005	27723006	12	0	12	0	0	0	0	0	0
chr1	27737865	27737897	765	-31	734	0	0	0	0	0	0
chr1	27759788	27759789	15	0	15	0	0	0	0	0	0
chr1	27792152	27792153	14	0	14	0	0	1	0	0	0
chr1	27826369	27826372	18	2	20	0	0	0	0	0	0
chr1	27878405	27878472	1394	-66	1328	0	0	0	0	0	0
chr1	27905825	27905916	123	-90	33	0	0	0	0	0	0
chr1	27915650	27915651	14	0	14	0	0	0	0	0	0
chr1	27916634	27916635	12	0	12	0	0	0	0	0	0
chr1	28003498	28003499	16	0	16	0	0	0	0	0	0
chr1	28009667	28009668	15	0	15	0	0	0	0	0	0
chr1	28020715	28020716	14	0	14	0	0	0	0	0	0
chr1	28038439	28038440	12	0	12	0	0	0	0	0	0
chr1	28038463	28038464	11	0	11	0	0	0	0	0	0
chr1	28047533	28047535	21	1	22	0	0	0	0	0	0
chr1	28084595	28084596	15	0	15	0	0	0	0	0	0
chr1	28092198	28092199	15	0	15	0	0	0	0	0	0
chr1	28105804	28105805	14	0	14	0	0	0	0	0	0
chr1	28117077	28117078	22	0	22	0	0	0	0	0	0
chr1	28129915	28129916	12	0	12	0	0	0	0	0	0
chr1	28167805	28167806	12	0	12	0	0	0	0	0	0
chr1	28202578	28202590	522	11	533	0	0	0	0	0	0
chr1	28212214	28212215	12	0	12	0	0	0	0	0	0
chr1	28253121	28253122	14	0	14	0	0	0	0	0	0
chr1	28286144	28286145	14	0	14	0	0	0	0	1	0
chr1	28286155	28286156	14	0	14	0	0	0	0	1	0
chr1	28295203	28295217	8213	-13	8200	1	1	0	0	0	0
chr1	28320120	28320121	15	0	15	0	0	0	0	1	0
chr1	28325642	28325643	12	0	12	0	0	0	0	0	0
chr1	28325661	28325662	10	0	10	0	0	0	0	0	0
chr1	28353523	28353525	5733	-1	5732	0	0	0	0	1	0
chr1	28370622	28370623	10	0	10	0	0	0	1	0	0
chr1	28378215	28378216	13	0	13	0	0	0	0	1	0
chr1	28390884	28391374	789	-489	300	0	0	0	0	0	0
chr1	28395807	28395853	312	-45	267	0	0	0	0	0	0
chr1	28409984	28409985	14	0	14	1	0	0	0	1	0
chr1	28419029	28419048	321	-18	303	0	0	0	0	0	0
chr1	28443272	28443273	20	0	20	0	0	0	0	0	0
chr1	28447029	28447030	16	0	16	0	0	0	0	0	0
chr1	28475742	28475743	13	0	13	0	0	0	0	0	0
chr1	28479528	28479529	21	0	21	0	0	0	0	0	0
chr1	28498854	28498855	13	0	13	0	0	0	0	0	0
chr1	28499494	28499495	15	0	15	0	0	0	0	0	0
chr1	28512217	28512231	45	-13	32	0	0	0	0	0	0
chr1	28518143	28518144	21	0	21	0	0	0	1	0	0
chr1	28547504	28547513	560	-8	552	0	0	0	0	0	0
chr1	28569535	28569536	15	0	15	0	0	0	0	0	0
chr1	28571782	28571799	348	-16	332	0	0	0	0	0	0
chr1	28592170	28592171	18	0	18	0	0	0	1	0	0
chr1	28623513	28623514	12	0	12	0	0	0	0	0	0
chr1	28638203	28638204	15	0	15	0	0	0	0	0	0
chr1	28672235	28672236	12	0	12	0	0	0	0	0	0
chr1	28675018	28675020	13	1	14	0	0	0	0	0	0
chr1	28688908	28688909	11	0	11	0	0	0	0	0	0
chr1	28695973	28695974	12	0	12	0	0	0	0	0	0
chr1	28720214	28720215	14	0	14	0	0	0	0	0	0
chr1	28721447	28721462	629	14	643	0	0	0	0	0	0
chr1	28725518	28725519	10	0	10	0	0	0	0	0	0
chr1	28749201	28749202	12	0	12	0	0	0	0	0	0
chr1	28751109	28751110	13	0	13	0	0	0	0	0	0
chr1	28781545	28781546	17	0	17	0	0	0	0	1	0
chr1	28787614	28787615	10	0	10	0	0	0	0	0	0
chr1	28823385	28823386	16	0	16	0	0	0	0	0	0
chr1	28823413	28823414	12	0	12	0	0	0	0	0	0
chr1	28846892	28846893	12	0	12	0	0	0	0	0	0
chr1	28847055	28847056	12	0	12	0	0	0	0	0	0
chr1	28892821	28892822	46	0	46	0	0	0	0	0	0
chr1	28915056	28915057	11	0	11	0	0	0	1	0	0
chr1	28962622	28962623	31	0	31	0	0	0	0	1	0
chr1	28963381	28963382	10	0	10	0	0	0	0	1	0
chr1	28994642	28994968	317	-325	-8	0	0	0	0	0	0
chr1	29034996	29034997	15	0	15	0	0	0	0	0	0
chr1	29037881	29037882	12	0	12	0	0	0	0	0	0
chr1	29047253	29047254	10	0	10	0	0	0	0	0	0
chr1	29055652	29055731	343	-78	265	0	0	0	0	0	0
chr1	29061567	29061568	11	0	11	0	0	0	0	0	0
chr1	29080097	29080098	12	0	12	0	0	0	0	0	0
chr1	29080134	29080135	16	0	16	0	0	0	0	0	0
chr1	29100306	29100329	388	-22	366	0	0	0	0	0	0
chr1	29124106	29124107	12	0	12	0	0	0	1	0	0
chr1	29178354	29178355	17	0	17	0	0	0	0	0	0
chr1	29216895	29216896	16	0	16	0	0	0	0	0	0
chr1	29218077	29218078	10	0	10	0	0	0	0	1	0
chr1	29269246	29269247	19	0	19	0	0	0	0	0	0
chr1	29294990	29294991	15	0	15	0	0	0	0	0	0
chr1	29381520	29381521	11	0	11	0	0	0	0	0	0
chr1	29395298	29395299	12	0	12	0	0	0	0	0	0
chr1	29395302	29395303	14	0	14	0	0	0	0	0	0
chr1	29455605	29455606	12	0	12	0	0	0	0	0	0
chr1	29541404	29541405	19	0	19	0	0	0	0	0	0
chr1	29554803	29554804	28	0	28	0	0	0	0	0	0
chr1	29581136	29581137	22	0	22	0	1	0	0	0	0
chr1	29596412	29596413	12	0	12	0	0	0	0	0	0
chr1	29612607	29612608	11	0	11	0	0	0	0	0	0
chr1	29658874	29658875	12	0	12	0	0	0	0	0	0
chr1	29686025	29686026	10	0	10	0	0	0	0	0	0
chr1	29686776	29686777	45	0	45	0	1	0	0	0	0
chr1	29687741	29687744	37	-2	35	0	0	0	0	1	0
chr1	29695588	29695589	21	0	21	0	0	1	0	0	0
chr1	29698248	29698249	19	0	19	1	0	0	0	1	0
chr1	29724004	29727190	648	3185	3833	0	0	0	0	0	0
chr1	29749220	29749221	11	0	11	0	0	0	0	0	0
chr1	29759866	29759867	10	0	10	0	0	0	0	0	0
chr1	29767807	29767808	10	0	10	0	0	0	0	0	0
chr1	29770666	29770667	31	0	31	0	0	0	0	0	0
chr1	29771139	29771140	21	0	21	0	0	0	0	0	0
chr1	29771308	29771312	11	3	14	0	0	0	0	0	0
chr1	29774006	29774007	18	0	18	0	0	0	0	0	0
chr1	29774483	29774484	16	0	16	0	0	1	0	0	0
chr1	29774515	29774516	12	0	12	0	0	1	0	0	0
chr1	29794638	29794639	19	0	19	0	0	0	0	0	0
chr1	29830824	29830825	12	0	12	0	0	0	0	0	0
chr1	29873200	29873203	390	-2	388	0	0	0	0	0	0
chr1	29898872	29898873	15	0	15	0	0	0	0	0	0
chr1	29905593	29905594	11	0	11	0	0	0	0	0	0
chr1	29905639	29905640	10	0	10	0	0	0	0	0	0
chr1	29935528	29935529	10	0	10	0	0	0	0	0	0
chr1	29935744	29935745	12	0	12	0	0	0	0	0	0
chr1	29963369	29963370	31	0	31	0	0	0	0	0	1
chr1	29979705	29979706	13	0	13	0	0	0	0	0	0
chr1	30008703	30008704	10	0	10	0	0	0	0	1	0
chr1	30011217	30011218	13	0	13	0	0	0	0	0	0
chr1	30036651	30036652	33	0	33	0	0	0	0	0	0
chr1	30048393	30048394	10	0	10	0	0	0	0	0	0
chr1	30075873	30075874	21	0	21	0	0	0	0	0	0
chr1	30096601	30096611	163	-9	154	0	0	0	0	0	0
chr1	30102971	30102973	10	1	11	0	0	0	0	0	0
chr1	30147910	30147911	13	0	13	0	0	0	0	0	0
chr1	30162765	30162766	12	0	12	0	0	0	0	0	0
chr1	30197104	30197105	33	0	33	0	0	0	0	1	0
chr1	30226819	30226820	12	0	12	0	0	0	0	0	0
chr1	30228483	30228484	39	0	39	0	0	0	0	0	0
chr1	30230160	30230161	22	0	22	0	0	0	0	0	0
chr1	30240694	30240695	11	0	11	0	0	0	0	0	0
chr1	30268905	30268907	15	1	16	0	0	0	0	0	0
chr1	30317153	30317154	12	0	12	0	0	0	0	0	0
chr1	30352257	30352258	16	0	16	0	0	0	0	0	0
chr1	30365610	30365611	19	0	19	0	0	0	0	0	0
chr1	30374145	30376031	3739	1885	5624	1	0	0	0	0	0
chr1	30401967	30401968	12	0	12	0	0	0	0	0	0
chr1	30405668	30405972	5194	303	5497	0	0	0	0	0	0
chr1	30420778	30420782	171	3	174	0	0	0	0	0	0
chr1	30433439	30433440	16	0	16	0	0	0	0	0	0
chr1	30438491	30438494	276	-2	274	0	0	0	0	0	0
chr1	30465000	30465001	12	0	12	0	0	0	0	0	0
chr1	30477570	30477571	15	0	15	0	0	0	0	0	0
chr1	30480895	30480896	12	0	12	0	0	0	0	0	0
chr1	30484285	30484286	25	0	25	0	0	0	0	0	0
chr1	30524540	30524590	626	-49	577	0	0	0	0	1	0
chr1	30524691	30524692	18	0	18	0	0	0	0	1	0
chr1	30538785	30538786	15	0	15	0	0	1	0	0	0
chr1	30560379	30560380	17	0	17	0	0	0	0	0	0
chr1	30597787	30597789	63	1	64	0	0	0	0	0	0
chr1	30597824	30597825	63	0	63	0	0	0	0	0	0
chr1	30636276	30636277	12	0	12	0	1	0	0	0	0
chr1	30651699	30651702	19	2	21	0	0	0	0	1	0
chr1	30651825	30651826	19	0	19	0	0	0	0	1	0
chr1	30651962	30655200	2090	3237	5327	0	0	0	0	1	0
chr1	30668257	30668258	21	0	21	0	0	0	0	1	0
chr1	30671068	30671069	11	0	11	0	0	0	0	1	0
chr1	30703085	30703086	14	0	14	0	0	0	0	0	0
chr1	30732305	30732308	14	2	16	0	0	0	0	1	0
chr1	30776325	30776326	10	0	10	0	0	0	0	0	0
chr1	30776366	30776367	12	0	12	0	0	0	0	0	0
chr1	30782435	30782436	16	0	16	1	0	0	0	0	0
chr1	30791414	30791415	20	0	20	0	0	0	0	1	0
chr1	30800038	30800039	18	0	18	0	0	0	0	0	0
chr1	30800138	30800139	15	0	15	0	0	0	0	0	0
chr1	30817370	30817371	10	0	10	0	0	0	0	0	0
chr1	30825875	30825876	12	0	12	0	0	0	0	0	0
chr1	30826501	30826502	14	0	14	0	0	0	0	0	0
chr1	30832779	30832780	14	0	14	0	0	0	0	0	0
chr1	30832821	30832822	12	0	12	0	0	0	0	0	0
chr1	30865121	30865122	13	0	13	0	0	0	0	0	0
chr1	30897617	30897618	27	0	27	0	0	0	0	0	0
chr1	30905387	30905388	12	0	12	0	0	0	0	0	0
chr1	30972253	30972491	1466	237	1703	0	0	0	0	1	0
chr1	30999336	30999626	485	-289	196	0	0	0	0	1	0
chr1	31038984	31038985	23	0	23	0	0	0	0	1	0
chr1	31067201	31067202	18	0	18	0	0	0	0	0	0
chr1	31080652	31080689	238	36	274	0	0	0	0	0	0
chr1	31086473	31086474	15	0	15	0	0	0	0	0	0
chr1	31117718	31117719	19	0	19	0	0	0	0	0	0
chr1	31132119	31132122	542	-2	540	0	0	0	0	0	0
chr1	31139941	31139942	15	0	15	0	0	0	0	0	0
chr1	31179288	31179289	15	0	15	0	0	0	0	0	0
chr1	31195124	31195125	11	0	11	1	0	0	0	0	0
chr1	31197555	31197585	265	29	294	0	0	0	0	0	0
chr1	31206273	31206274	13	0	13	0	0	0	0	0	0
chr1	31208116	31208117	12	0	12	0	0	0	0	1	0
chr1	31216694	31216695	20	0	20	0	0	0	0	1	0
chr1	31235315	31235316	21	0	21	0	0	0	0	0	0
chr1	31252024	31252025	26	0	26	0	0	0	0	0	0
chr1	31252102	31252103	26	0	26	0	0	0	0	0	0
chr1	31282512	31282514	15	1	16	0	0	0	0	0	0
chr1	31291299	31291300	12	0	12	0	0	0	0	0	0
chr1	31340315	31340432	591	-116	475	0	0	0	0	0	0
chr1	31344875	31344876	16	0	16	0	0	0	0	0	0
chr1	31384962	31384963	13	0	13	0	0	0	0	1	0
chr1	31386925	31386926	39	0	39	0	0	1	0	0	0
chr1	31398670	31398671	11	0	11	0	0	0	0	0	0
chr1	31398705	31398706	16	0	16	0	0	0	0	0	0
chr1	31469867	31469868	30	0	30	0	0	0	0	0	0
chr1	31469901	31469902	28	0	28	0	0	0	0	0	0
chr1	31471286	31471287	10	0	10	0	0	0	0	1	0
chr1	31546381	31546382	16	0	16	0	0	0	0	0	0
chr1	31546423	31546424	12	0	12	0	0	0	0	0	0
chr1	31578243	31578244	12	0	12	0	0	0	1	0	0
chr1	31578275	31578276	14	0	14	0	0	0	1	0	0
chr1	31578312	31578313	10	0	10	0	0	0	1	0	0
chr1	31578434	31578435	10	0	10	0	0	0	1	0	0
chr1	31578495	31578496	14	0	14	0	0	0	1	0	0
chr1	31578572	31578573	14	0	14	0	0	0	1	0	0
chr1	31578826	31578827	14	0	14	0	0	0	1	0	0
chr1	31578877	31578878	12	0	12	0	0	0	1	0	0
chr1	31580235	31580236	14	0	14	0	0	0	1	0	0
chr1	31654998	31654999	11	0	11	0	0	0	0	1	0
chr1	31685246	31685247	15	0	15	0	0	0	0	0	0
chr1	31707308	31707309	10	0	10	0	0	0	0	0	0
chr1	31738382	31738383	25	0	25	0	0	0	0	0	0
chr1	31740895	31740896	16	0	16	0	0	0	0	0	0
chr1	31771392	31771393	14	0	14	1	0	0	0	0	0
chr1	31780742	31780743	14	0	14	0	0	0	0	1	0
chr1	31803032	31803033	15	0	15	0	0	0	1	0	0
chr1	31804985	31804986	11	0	11	0	0	0	0	0	0
chr1	31817120	31817121	26	0	26	0	0	0	0	0	0
chr1	31827880	31827881	13	0	13	0	0	0	0	0	0
chr1	31827905	31827906	14	0	14	0	0	0	0	0	0
chr1	31859313	31859315	16	1	17	0	0	0	0	0	0
chr1	31877498	31877499	14	0	14	0	0	0	0	0	0
chr1	31980297	31980298	10	0	10	0	0	0	0	1	0
chr1	32066066	32066093	177	-26	151	0	0	0	0	1	0
chr1	32119032	32119033	12	0	12	0	0	0	0	0	0
chr1	32136192	32136193	15	0	15	0	0	0	0	0	0
chr1	32155335	32155336	11	0	11	0	0	0	0	0	0
chr1	32166630	32166642	1471	11	1482	0	0	0	0	0	0
chr1	32175786	32175815	458	28	486	0	0	0	0	0	0
chr1	32345871	32345874	15	2	17	0	0	0	0	0	0
chr1	32401079	32401080	16	0	16	1	0	0	0	0	0
chr1	32405661	32405662	15	0	15	0	0	0	0	0	0
chr1	32455366	32455512	151	-145	6	0	0	0	0	0	0
chr1	32469262	32469263	12	0	12	0	0	0	0	0	0
chr1	32471883	32471884	15	0	15	0	0	0	0	0	0
chr1	32500844	32500845	11	0	11	1	0	0	0	0	0
chr1	32500863	32500864	11	0	11	1	0	0	0	0	0
chr1	32539740	32539745	223	-4	219	0	0	0	1	0	0
chr1	32547850	32547851	15	0	15	0	0	0	0	0	0
chr1	32609379	32609380	12	0	12	0	0	0	0	0	0
chr1	32632133	32632134	24	0	24	0	0	0	0	0	0
chr1	32641009	32641023	212	-13	199	0	0	0	0	0	0
chr1	32642777	32643073	1002	-295	707	0	0	0	0	1	0
chr1	32659113	32659114	15	0	15	0	0	0	0	0	0
chr1	32660430	32660431	14	0	14	0	0	0	0	0	0
chr1	32661905	32661906	12	0	12	0	0	0	0	0	0
chr1	32708867	32708868	15	0	15	0	0	0	0	0	0
chr1	32715270	32715294	630	-23	607	0	0	0	0	0	0
chr1	32721299	32721300	37	0	37	0	0	0	0	0	0
chr1	32726655	32726656	14	0	14	0	0	0	0	0	0
chr1	32727017	32727052	661	-34	627	0	0	0	0	0	0
chr1	32765322	32765323	19	0	19	0	0	0	1	0	0
chr1	32824845	32824846	12	0	12	0	0	0	0	1	0
chr1	32841735	32841736	41	0	41	0	0	0	0	0	0
chr1	32842236	32842237	10	0	10	0	0	0	0	0	0
chr1	32853267	32853268	14	0	14	0	0	0	0	0	0
chr1	32902105	32902107	18	1	19	0	0	0	1	0	0
chr1	32975841	32975842	12	0	12	0	0	0	0	0	0
chr1	32986542	32986835	1586	-292	1294	0	0	0	0	0	0
chr1	32990402	32990419	571	-16	555	0	0	0	0	0	0
chr1	33020228	33020229	12	0	12	0	0	0	0	0	0
chr1	33063158	33063159	14	0	14	0	0	0	0	0	0
chr1	33174960	33174961	14	0	14	0	0	0	0	0	0
chr1	33180818	33180819	34	0	34	0	0	0	1	0	0
chr1	33182634	33182635	10	0	10	0	0	0	1	0	0
chr1	33186817	33186825	1694	-7	1687	0	0	0	0	0	0
chr1	33254123	33254124	10	0	10	0	0	0	0	0	0
chr1	33272436	33272437	16	0	16	0	0	0	0	1	0
chr1	33310349	33310350	15	0	15	0	0	0	0	0	0
chr1	33313175	33313176	10	0	10	0	0	0	0	0	0
chr1	33335997	33335998	11	0	11	0	0	0	0	0	0
chr1	33356255	33356256	18	0	18	0	0	0	0	0	0
chr1	33364410	33364411	12	0	12	0	0	0	0	0	0
chr1	33393726	33393727	48	0	48	0	0	0	0	1	0
chr1	33450138	33450139	16	0	16	0	0	0	0	0	0
chr1	33510145	33510149	521	-3	518	1	0	0	0	0	0
chr1	33510234	33510235	18	0	18	0	0	0	0	0	0
chr1	33510268	33510269	18	0	18	0	0	0	0	0	0
chr1	33618031	33618032	14	0	14	0	0	0	0	0	0
chr1	33777230	33777249	346	-18	328	0	0	0	0	0	0
chr1	33790726	33790727	11	0	11	0	0	0	0	0	0
chr1	33793695	33793696	12	0	12	0	0	0	0	0	0
chr1	33793700	33793701	12	0	12	0	0	0	0	0	0
chr1	33832399	33832400	12	0	12	0	0	0	0	0	0
chr1	33834177	33834799	1856	-621	1235	0	0	0	0	0	0
chr1	33870960	33870961	19	0	19	0	0	0	0	0	0
chr1	33881000	33881001	10	0	10	0	0	0	0	0	0
chr1	33889784	33889785	12	0	12	0	0	0	0	0	0
chr1	33938387	33938388	35	0	35	0	0	0	0	0	0
chr1	33938420	33938421	35	0	35	0	0	0	0	0	0
chr1	33975486	33975487	16	0	16	0	0	0	0	0	0
chr1	34052495	34052496	10	0	10	0	0	0	0	0	0
chr1	34059729	34059730	16	0	16	0	0	0	0	0	0
chr1	34078671	34078672	12	0	12	0	0	0	0	0	0
chr1	34170730	34170745	392	-14	378	0	0	0	0	0	0
chr1	34209319	34209320	12	0	12	0	0	0	0	0	0
chr1	34219840	34219842	281	-1	280	0	0	0	0	0	0
chr1	34271226	34271227	10	0	10	0	0	0	0	0	0
chr1	34271255	34271256	12	0	12	0	0	0	0	0	0
chr1	34297611	34297612	14	0	14	0	0	0	0	0	0
chr1	34303805	34303806	12	0	12	0	0	0	0	0	0
chr1	34323906	34323907	12	0	12	0	0	0	0	0	0
chr1	34411233	34411234	14	0	14	0	0	0	0	0	0
chr1	34464022	34464023	16	0	16	0	0	0	0	0	0
chr1	34482594	34482595	10	0	10	0	0	0	0	0	0
chr1	34515537	34515538	26	0	26	0	0	0	0	0	0
chr1	34539683	34539684	14	0	14	0	0	0	0	0	0
chr1	34541465	34541476	917	10	927	0	0	0	0	0	0
chr1	34565370	34565371	10	0	10	0	0	0	0	0	0
chr1	34583014	34583015	13	0	13	0	0	0	0	0	0
chr1	34623949	34623950	13	0	13	0	0	0	0	0	0
chr1	34723296	34723297	11	0	11	0	0	0	0	0	0
chr1	34741243	34741244	14	0	14	0	0	0	0	0	0
chr1	34756714	34756715	15	0	15	0	0	0	0	0	0
chr1	34783200	34783201	16	0	16	0	0	0	1	0	0
chr1	34839163	34839164	18	0	18	0	0	0	0	0	0
chr1	34839207	34839208	10	0	10	0	0	0	0	0	0
chr1	34847923	34847924	13	0	13	0	0	0	0	0	0
chr1	34881715	34881716	10	0	10	0	0	0	0	0	0
chr1	34896616	34896617	10	0	10	1	0	0	0	0	0
chr1	34941973	34941974	12	0	12	0	0	0	0	0	0
chr1	34942070	34942071	16	0	16	0	0	0	0	0	0
chr1	34968075	34968076	40	0	40	0	1	0	0	0	0
chr1	34975952	34975953	14	0	14	0	0	0	0	1	0
chr1	34992680	34992681	27	0	27	0	0	0	0	0	0
chr1	34995006	34995007	31	0	31	0	0	0	0	0	0
chr1	34995091	34995092	31	0	31	0	0	0	0	0	0
chr1	35015723	35015732	454	-8	446	0	0	0	0	0	0
chr1	35039355	35039356	12	0	12	0	0	0	0	0	0
chr1	35117044	35117046	12	1	13	0	0	0	0	0	0
[truncated: 125,729 more rows]
