# Supplementary material for: Towards a reference genome that captures global genetic diversity
Source: Nat Commun. 2020 Oct 30;11:5482. doi: 10.1038/s41467-020-19311-w (PMC7599213; doi:10.1038/s41467-020-19311-w)
Supplement: Supplementary file 8 — Data 6 [file 41467_2020_19311_MOESM8_ESM.xlsx]

## Sheet: Table_S9
Supplementary Data 6: Genotype distributions of the four NUIs illustrated in Figure 3
Sample	Region	Population_ID	Country	GT_chr11_56998537_OR9G1	GT_chr13_103121740_METTL21C	GT_chr20_37022056_MROH8	GT_chr22_51108628_SHANK3**	chr22_51108628_SHANK3_normalized_coverage_1x
LP6005441-DNA_A03	Oceania	Bougainville	PapuaNewGuinea	0/0:64:PASS:176,0:90,0:86,0:0,171,809	0/1:48:PASS:96,18:43,6:53,12:55,0,336	0/0:68:PASS:160,0:87,0:73,0:0,207,959	0/0:42:PASS:144,0:72,0:72,0:0,130,606	0.552165
LP6005441-DNA_A12	America	Surui	Brazil	0/0:67:PASS:196,0:80,0:116,0:0,150,719	0/0:92:PASS:240,0:124,0:116,0:0,253,1168	0/0:63:PASS:151,0:52,0:99,0:0,198,929	0/0:35:PASS:138,0:67,0:71,0:0,107,515	0.506333
LP6005441-DNA_B03	Oceania	Bougainville	PapuaNewGuinea	0/0:65:PASS:167,0:69,0:98,0:0,177,839	0/1:65:PASS:93,34:49,16:44,18:227,0,257	0/0:54:PASS:145,0:72,0:73,0:0,154,677	0/0:44:PASS:147,0:91,0:56,0:0,137,637	0.46966
LP6005441-DNA_B04	America	Piapoco	Colombia	0/0:70:PASS:197,0:106,0:91,0:0,226,1049	0/1:49:PASS:72,26:29,8:43,18:167,0,223	0/0:61:PASS:153,0:92,0:61,0:0,182,843	0/0:39:PASS:151,0:94,0:57,0:0,127,536	0.614828
LP6005441-DNA_B09	EastAsia	Naxi	China	0/0:72:PASS:215,0:99,0:116,0:0,226,1049	0/0:73:PASS:181,0:63,0:118,0:0,204,958	0/0:47:PASS:128,0:91,0:37,0:0,146,647	0/0:47:....:183,0:95,0:88,0:0,146,692	0.628875
LP6005441-DNA_C02	WestEurasia	Basque	France	0/0:65:PASS:179,0:78,0:101,0:0,181,843	0/0:79:PASS:202,0:85,0:117,0:0,247,1139	0/0:80:PASS:212,0:101,0:111,0:0,253,1168	0/0:33:PASS:107,0:62,0:45,0:0,101,487	0.484767
LP6005441-DNA_C07	SouthAsia	Makrani	Pakistan	0/0:75:PASS:208,0:106,0:102,0:0,184,869	0/1:66:PASS:104,30:41,10:63,20:142,0,348	0/0:85:PASS:226,0:114,0:112,0:0,260,1198	0/0:42:PASS:138,0:91,0:47,0:0,131,608	0.66225
LP6005441-DNA_D06	EastAsia	Japanese	Japan	0/0:60:PASS:175,0:78,0:97,0:0,161,753	0/0:61:PASS:168,0:68,0:100,0:0,179,840	0/0:47:PASS:111,0:75,0:36,0:0,146,692	0/0:45:PASS:135,0:80,0:55,0:0,140,662	0.326776
LP6005441-DNA_D07	SouthAsia	Makrani	Pakistan	0/0:64:PASS:177,0:95,0:82,0:0,149,695	1/1:50:PASS:0,67:0,44:0,23:749,156,0	0/0:88:PASS:205,0:136,0:69,0:0,282,1288	0/0:42:PASS:143,0:70,0:73,0:0,131,608	0.603901
LP6005441-DNA_D10	SouthAsia	Pathan	Pakistan	0/0:68:PASS:177,0:89,0:88,0:0,212,988	0/0:88:PASS:229,0:104,0:125,0:0,281,1288	0/0:68:PASS:171,0:71,0:100,0:0,212,988	0/0:37:PASS:128,0:79,0:49,0:0,127,490	0.376451
LP6005441-DNA_E10	America	Pima	Mexico	0/0:61:PASS:174,0:80,0:94,0:0,183,845	0/0:68:PASS:174,0:86,0:88,0:0,186,871	0/0:72:PASS:178,0:85,0:93,0:0,232,1078	0/0:34:PASS:113,0:57,0:56,0:0,114,477	0.422929
LP6005441-DNA_F02	WestEurasia	BedouinB	Israel(Negev)	0/0:65:PASS:169,0:81,0:88,0:0,192,900	0/0:60:PASS:164,0:74,0:90,0:0,181,843	0/0:66:PASS:174,0:84,0:90,0:0,205,959	0/0:49:PASS:172,0:79,0:93,0:0,151,674	0.622627
LP6005441-DNA_F03	SouthAsia	Burusho	Pakistan	0/0:65:PASS:200,0:87,0:113,0:0,178,839	0/0:84:PASS:233,0:110,0:123,0:0,220,1019	0/0:58:PASS:143,0:70,0:73,0:0,185,869	0/0:30:PASS:86,0:29,0:57,0:0,102,419	0.368698
LP6005441-DNA_F07	Africa	Mandenka	Senegal	0/0:50:PASS:151,0:93,0:58,0:0,144,620	0/0:47:PASS:124,0:67,0:57,0:0,142,618	0/0:60:PASS:150,0:87,0:63,0:0,192,899	0/0:40:....:126,0:35,0:91,0:0,139,431	0.559068
LP6005441-DNA_F08	CentralAsiaSiberia	Mongola	China	0/0:74:PASS:198,0:96,0:102,0:0,211,989	0/0:78:PASS:211,0:104,0:107,0:0,225,1049	0/0:54:PASS:144,0:76,0:68,0:0,169,808	0/0:42:PASS:131,0:59,0:72,0:0,142,551	0.531822
LP6005441-DNA_F09	EastAsia	Oroqen	China	0/0:69:PASS:201,0:97,0:104,0:0,184,868	0/1:70:PASS:110,39:61,21:49,18:212,0,280	0/0:60:PASS:143,0:77,0:66,0:0,191,898	0/0:47:PASS:150,0:89,0:61,0:0,144,597	0.650374
LP6005441-DNA_G03	EastAsia	Cambodian	Cambodia	0/0:53:PASS:149,0:68,0:81,0:0,149,604	0/0:78:PASS:200,0:89,0:111,0:0,184,869	0/0:57:PASS:149,0:80,0:69,0:0,179,840	0/0:57:PASS:200,0:87,0:113,0:0,175,813	0.632208
LP6005441-DNA_H02	Africa	Biaka	Central African Republic	0/0:60:PASS:163,0:85,0:78,0:0,183,845	0/0:60:PASS:166,0:69,0:97,0:0,175,791	0/0:62:PASS:159,0:65,0:94,0:0,179,819	0/0:44:....:136,0:61,0:75,0:0,139,618	0.610149
LP6005441-DNA_H05	EastAsia	Hezhen	China	0/0:79:PASS:211,0:100,0:111,0:0,254,1169	0/0:73:PASS:187,0:82,0:105,0:0,233,1079	0/0:53:PASS:128,0:64,0:64,0:0,165,781	0/0:31:PASS:106,0:42,0:64,0:0,95,457	0.443514
LP6005441-DNA_H07	America	Mayan	Mexico	0/0:76:PASS:209,0:101,0:108,0:0,176,838	0/0:71:PASS:186,0:99,0:87,0:0,225,1049	0/0:94:PASS:229,0:110,0:119,0:0,301,1378	0/0:55:PASS:187,0:105,0:82,0:0,170,787	0.690569
LP6005441-DNA_H08	Africa	Mozabite	Algeria	0/0:72:PASS:195,0:91,0:104,0:0,212,989	0/0:62:PASS:173,0:94,0:79,0:0,180,841	0/0:44:PASS:112,0:51,0:61,0:0,137,613	0/0:28:....:97,0:49,0:48,0:0,116,352	0.481472
LP6005441-DNA_H11	SouthAsia	Sindhi	Pakistan	0/0:72:PASS:202,0:80,0:122,0:0,185,869	0/0:57:PASS:149,0:74,0:75,0:0,173,811	0/0:58:PASS:143,0:87,0:56,0:0,179,840	0/0:44:PASS:144,0:75,0:69,0:0,137,613	0.488713
LP6005442-DNA_A03	WestEurasia	Bulgarian	Bulgaria	0/0:77:PASS:198,0:105,0:93,0:0,246,1138	0/0:89:PASS:231,0:119,0:112,0:0,246,1138	0/0:64:PASS:169,0:78,0:91,0:0,183,845	0/0:33:PASS:87,0:36,0:51,0:0,128,426	0.446719
LP6005442-DNA_B04	WestEurasia	Georgian	Georgia	0/0:62:PASS:179,0:81,0:98,0:0,176,815	0/1:53:PASS:109,21:60,11:49,10:64,0,208	0/0:113:PASS:284,0:170,0:114,0:0,337,1528	0/0:43:PASS:159,0:60,0:99,0:0,138,569	0.543636
LP6005442-DNA_B10	Africa	Esan	Nigeria	0/0:85:PASS:224,0:102,0:122,0:0,240,1108	0/0:78:PASS:203,0:104,0:99,0:0,240,1108	0/0:57:PASS:149,0:81,0:68,0:0,174,813	0/0:37:PASS:146,0:76,0:70,0:0,114,545	0.424702
LP6005442-DNA_B11	WestEurasia	Spanish	Spain	0/0:49:PASS:140,0:72,0:68,0:0,151,675	0/0:89:PASS:231,0:129,0:102,0:0,274,1258	0/0:77:PASS:184,0:93,0:91,0:0,226,1049	0/0:43:....:164,0:93,0:71,0:0,139,570	0.769264
LP6005442-DNA_D09	Africa	Somali	Kenya	0/0:56:PASS:146,0:70,0:76,0:0,178,839	0/0:63:PASS:188,0:83,0:105,0:0,169,784	0/0:58:PASS:144,0:76,0:68,0:0,171,786	0/0:41:PASS:125,0:67,0:58,0:0,127,604	0.435497
LP6005442-DNA_E12	CentralAsiaSiberia	Tubalar	Russia	0/0:74:PASS:202,0:78,0:124,0:0,205,958	0/0:69:PASS:175,0:96,0:79,0:0,178,839	0/0:58:PASS:148,0:81,0:67,0:0,180,841	0/0:30:PASS:114,0:65,0:49,0:0,101,420	0.39656
LP6005442-DNA_F10	WestEurasia	English	England	0/0:68:PASS:193,0:90,0:103,0:0,172,789	0/0:80:PASS:219,0:120,0:99,0:0,232,1079	0/0:51:PASS:135,0:75,0:60,0:0,158,660	0/0:40:PASS:117,0:50,0:67,0:0,134,544	0.47445
LP6005442-DNA_G09	SouthAsia	Bengali	Bangladesh	0/0:74:PASS:206,0:104,0:102,0:0,197,929	0/0:78:PASS:224,0:103,0:121,0:0,239,1109	0/0:74:PASS:185,0:95,0:90,0:0,218,1019	0/0:45:PASS:146,0:69,0:77,0:0,141,643	0.430808
LP6005442-DNA_H09	SouthAsia	Bengali	Bangladesh	0/0:52:PASS:144,0:63,0:81,0:0,153,719	0/0:66:PASS:168,0:90,0:78,0:0,209,959	0/0:60:PASS:143,0:100,0:43,0:0,167,779	0/0:38:PASS:128,0:64,0:64,0:0,117,522	0.4226
LP6005442-DNA_H12	CentralAsiaSiberia	Ulchi	Russia	0/0:73:PASS:197,0:103,0:94,0:0,169,809	0/0:41:PASS:113,0:54,0:59,0:0,130,585	0/0:78:PASS:198,0:92,0:106,0:0,232,1078	0/0:33:PASS:114,0:60,0:54,0:0,101,487	0.445005
LP6005443-DNA_A03	CentralAsiaSiberia	Aleut	Russia	0/0:79:PASS:228,0:116,0:112,0:0,210,989	0/1:66:PASS:128,20:63,13:65,7:56,0,463	0/0:69:PASS:181,0:79,0:102,0:0,212,991	0/0:40:PASS:133,0:75,0:58,0:0,131,564	0.406415
LP6005443-DNA_A08	Oceania	Papuan	PapuaNewGuinea	0/0:73:PASS:201,0:100,0:101,0:0,217,1018	0/0:76:PASS:199,0:110,0:89,0:0,239,1109	0/0:71:PASS:199,0:96,0:103,0:0,225,1049	0/0:31:PASS:101,0:66,0:35,0:0,135,380	0.501315
LP6005443-DNA_A12	America	Zapotec	Mexico	0/0:74:PASS:205,0:107,0:98,0:0,183,869	0/0:66:PASS:190,0:92,0:98,0:0,190,876	0/0:92:PASS:244,0:130,0:114,0:0,259,1199	0/0:32:PASS:115,0:50,0:65,0:0,99,465	0.405662
LP6005443-DNA_B07	EastAsia	Thai	Thailand	0/0:65:PASS:163,0:73,0:90,0:0,170,741	0/1:57:PASS:111,19:65,4:46,15:88,0,394	0/0:53:PASS:138,0:74,0:64,0:0,165,759	0/0:42:PASS:166,0:71,0:95,0:0,152,516	0.439037
LP6005443-DNA_C03	CentralAsiaSiberia	Chukchi	Russia	0/0:73:PASS:200,0:113,0:87,0:0,218,1020	0/0:85:PASS:223,0:100,0:123,0:0,272,1258	0/0:49:PASS:127,0:58,0:69,0:0,151,723	0/0:32:....:112,0:44,0:68,0:0,112,440	0.402968
LP6005443-DNA_D02	CentralAsiaSiberia	Yakut	Russia	0/0:67:PASS:185,0:95,0:90,0:0,188,852	0/0:97:PASS:266,0:165,0:101,0:0,313,1438	0/0:97:PASS:244,0:114,0:130,0:0,272,1258	0/0:35:PASS:109,0:55,0:54,0:0,106,517	0.534307
LP6005443-DNA_D03	CentralAsiaSiberia	Eskimo_Chaplin	Russia	0/0:80:PASS:229,0:99,0:130,0:0,141,689	0/0:67:PASS:185,0:92,0:93,0:0,211,990	0/0:39:PASS:118,0:56,0:62,0:0,125,558	0/0:43:PASS:144,0:78,0:66,0:0,143,576	0.455989
LP6005443-DNA_D05	CentralAsiaSiberia	Tlingit	Russia	0/0:88:PASS:253,0:97,0:156,0:0,286,1318	1/1:62:PASS:0,77:0,33:0,44:929,196,0	0/0:68:PASS:163,0:69,0:94,0:0,207,963	0/0:48:PASS:166,0:97,0:69,0:0,153,655	0.797041
LP6005443-DNA_D06	EastAsia	Korean	Korea	0/0:64:PASS:186,0:67,0:119,0:0,194,903	0/0:73:PASS:209,0:101,0:108,0:0,218,1019	0/0:83:PASS:203,0:92,0:111,0:0,245,1138	0/0:38:PASS:127,0:44,0:83,0:0,130,516	0.528382
LP6005443-DNA_D08	Oceania	Papuan	PapuaNewGuinea	0/0:87:PASS:243,0:110,0:133,0:0,226,1049	0/0:62:PASS:155,0:82,0:73,0:0,172,788	0/0:61:PASS:154,0:78,0:76,0:0,191,899	0/0:43:PASS:142,0:78,0:64,0:0,133,634	0.49516
LP6005443-DNA_E08	Oceania	Papuan	PapuaNewGuinea	0/0:60:PASS:163,0:108,0:55,0:0,166,779	0/1:34:PASS:58,15:36,5:22,10:55,0,169	0/0:52:PASS:149,0:64,0:85,0:0,160,750	0/0:41:PASS:135,0:68,0:67,0:0,121,458	0.437016
LP6005443-DNA_E10	WestEurasia	North_Ossetian	Russia	0/0:85:PASS:236,0:133,0:103,0:0,239,1109	0/0:87:PASS:233,0:105,0:128,0:0,267,1228	0/0:74:PASS:186,0:89,0:97,0:0,218,1018	0/0:70:PASS:243,0:119,0:124,0:0,218,1018	0.753587
LP6005443-DNA_E11	America	Mixe	Mexico	0/0:70:PASS:186,0:102,0:84,0:0,224,1048	0/0:67:PASS:176,0:115,0:61,0:0,211,990	0/0:88:PASS:244,0:135,0:109,0:0,251,1168	0/0:45:PASS:143,0:75,0:68,0:0,148,604	0.598762
LP6005443-DNA_F01	EastAsia	She	China	0/0:84:PASS:225,0:115,0:110,0:0,210,989	0/0:74:PASS:203,0:110,0:93,0:0,213,992	0/0:65:PASS:155,0:91,0:64,0:0,200,934	0/0:34:....:109,0:45,0:64,0:0,126,455	0.48613
LP6005443-DNA_F08	Oceania	Papuan	PapuaNewGuinea	0/0:79:PASS:214,0:116,0:98,0:0,232,1078	0/1:67:PASS:85,46:50,18:35,28:314,0,218	0/0:60:PASS:164,0:90,0:74,0:0,186,872	0/0:51:....:172,0:88,0:84,0:0,156,703	0.47806
LP6005443-DNA_G02	Africa	BantuTswana	BotswanaOrNamibia	0/0:69:PASS:188,0:97,0:91,0:0,218,1018	0/0:73:PASS:201,0:107,0:94,0:0,190,899	0/0:52:PASS:142,0:71,0:71,0:0,163,779	0/0:36:PASS:129,0:57,0:72,0:0,126,489	0.367469
LP6005443-DNA_G04	CentralAsiaSiberia	Mansi	Russia	0/0:73:PASS:201,0:124,0:77,0:0,190,900	0/0:68:PASS:204,0:79,0:125,0:0,195,905	0/0:58:PASS:161,0:107,0:54,0:0,178,818	0/0:43:PASS:163,0:83,0:80,0:0,143,576	0.424841
LP6005443-DNA_G05	EastAsia	Ami	Taiwan	0/0:83:PASS:230,0:103,0:127,0:0,217,1018	0/0:76:PASS:200,0:113,0:87,0:0,245,1139	0/0:73:PASS:184,0:104,0:80,0:0,212,991	0/0:41:PASS:127,0:56,0:71,0:0,131,587	0.379516
LP6005443-DNA_G11	America	Mixtec	Mexico	0/0:78:PASS:204,0:102,0:102,0:0,232,1079	0/0:83:PASS:210,0:94,0:116,0:0,225,1049	0/0:65:PASS:153,0:72,0:81,0:0,205,960	0/0:51:PASS:151,0:54,0:97,0:0,158,752	0.448795
LP6005443-DNA_H07	Oceania	Papuan	PapuaNewGuinea	0/0:71:PASS:195,0:95,0:100,0:0,175,793	0/0:79:PASS:206,0:118,0:88,0:0,237,1108	0/0:84:PASS:205,0:109,0:96,0:0,244,1138	0/0:29:PASS:91,0:41,0:50,0:0,85,429	0.334826
LP6005519-DNA_A05	SouthAsia	Relli	India	0/0:68:PASS:199,0:91,0:108,0:0,190,876	0/0:83:PASS:226,0:126,0:100,0:0,245,1138	0/0:44:PASS:99,0:32,0:67,0:0,137,639	0/0:48:....:164,0:78,0:86,0:0,150,698	0.430874
LP6005519-DNA_F04	SouthAsia	Mala	India	0/0:80:PASS:229,0:121,0:108,0:0,182,869	0/0:80:PASS:205,0:93,0:112,0:0,224,1049	0/0:67:PASS:166,0:89,0:77,0:0,211,990	0/0:56:....:194,0:84,0:110,0:0,174,815	0.559025
LP6005519-DNA_G04	SouthAsia	Madiga	India	0/0:70:PASS:191,0:108,0:83,0:0,166,738	0/0:71:PASS:195,0:104,0:91,0:0,224,1049	0/0:64:PASS:156,0:66,0:90,0:0,188,851	0/0:41:PASS:151,0:101,0:50,0:0,126,605	0.550034
LP6005592-DNA_C02	EastAsia	Japanese	Japan	0/0:81:PASS:232,0:124,0:108,0:0,223,1048	0/0:84:PASS:240,0:98,0:142,0:0,209,989	0/0:95:PASS:232,0:86,0:146,0:0,292,1348	0/0:45:PASS:138,0:67,0:71,0:0,141,645	0.453346
LP6005592-DNA_C03	Africa	Mbuti	Congo	0/0:57:PASS:148,0:89,0:59,0:0,166,758	0/0:70:PASS:182,0:68,0:114,0:0,212,989	0/0:48:PASS:123,0:64,0:59,0:0,148,695	0/0:29:PASS:92,0:38,0:54,0:0,101,400	0.38578
LP6005592-DNA_F01	WestEurasia	Iraqi_Jew	Iraq	0/0:68:PASS:187,0:87,0:100,0:0,205,959	1/1:56:PASS:0,69:0,30:0,39:839,177,0	0/0:52:PASS:144,0:70,0:74,0:0,164,779	0/0:42:PASS:157,0:72,0:85,0:0,130,607	0.464434
LP6005592-DNA_H03	Oceania	Hawaiian	USA	0/0:81:PASS:218,0:87,0:131,0:0,218,1019	0/0:76:PASS:204,0:108,0:96,0:0,225,1049	0/0:59:PASS:156,0:66,0:90,0:0,169,739	0/0:27:PASS:85,0:61,0:24,0:0,79,398	0.436383
LP6005677-DNA_A03	WestEurasia	Turkish	Turkey	0/0:77:PASS:203,0:97,0:106,0:0,239,1109	0/0:84:PASS:222,0:77,0:145,0:0,253,1168	0/0:65:PASS:156,0:79,0:77,0:0,205,959	0/0:19:PASS:57,0:25,0:32,0:0,65,273	0.293467
LP6005677-DNA_B02	CentralAsiaSiberia	Kyrgyz	Kyrgyzystan	0/0:81:PASS:233,0:103,0:130,0:0,251,1168	0/0:80:PASS:217,0:107,0:110,0:0,251,1168	0/0:83:PASS:216,0:92,0:124,0:0,231,1079	0/0:9:GQ:41,0:15,0:26,0:0,43,270	0.218256
LP6005677-DNA_D03	Africa	Khomani_San	SouthAfrica	0/0:96:PASS:279,0:115,0:164,0:0,240,1108	0/0:96:PASS:247,0:108,0:139,0:0,282,1288	0/0:48:PASS:121,0:67,0:54,0:0,148,695	0/0:22:PASS:77,0:44,0:33,0:0,94,289	0.339633
LP6005677-DNA_E01	America	Quechua	Peru	0/0:78:PASS:216,0:116,0:100,0:0,182,868	0/0:62:PASS:158,0:88,0:70,0:0,185,848	0/0:68:PASS:157,0:82,0:75,0:0,217,1018	0/0:30:....:98,0:41,0:57,0:0,134,364	0.369523
LP6005677-DNA_F01	America	Quechua	Peru	0/0:70:PASS:201,0:93,0:108,0:0,108,539	0/0:63:PASS:161,0:57,0:104,0:0,169,785	0/0:51:PASS:120,0:52,0:68,0:0,157,726	1/1:1:BP_NO_GT:6,0:0,0:6,0:10,0,40	0.00420567
LP6007068-DNA_A01	WestEurasia	Crete	Greece	0/0:71:PASS:194,0:117,0:77,0:0,225,1048	0/0:65:PASS:172,0:89,0:83,0:0,193,901	0/0:40:PASS:91,0:28,0:63,0:0,125,580	1/1:0:NO_VALID_GT,UNMATCHED:0,0:0,0:0,0:.,.,.	0
SS6004473	Africa	Ju_hoan_North	Namibia	0/0:73:PASS:190,0:121,0:69,0:0,233,1079	0/0:73:PASS:197,0:104,0:93,0:0,233,1079	0/0:37:PASS:99,0:55,0:44,0:0,114,545	1/1:0:NO_VALID_GT,UNMATCHED:0,0:0,0:0,0:.,.,.	0.002205
SS6004475	Africa	Yoruba	Nigeria	0/0:58:PASS:164,0:116,0:48,0:0,157,681	0/0:67:PASS:168,0:95,0:73,0:0,178,840	0/0:44:PASS:122,0:43,0:79,0:0,135,659	1/1:0:NO_VALID_GT,UNMATCHED:0,0:0,0:0,0:.,.,.	0
SS6004476	America	Karitiana	Brazil	0/0:66:PASS:184,0:96,0:88,0:0,137,659	0/0:69:PASS:171,0:93,0:78,0:0,171,808	0/0:51:PASS:115,0:58,0:57,0:0,159,750	1/1:0:NO_VALID_GT,UNMATCHED:0,0:0,0:0,0:.,.,.	0.00854477
SS6004477	Oceania	Australian	Australia	0/0:74:PASS:194,0:108,0:86,0:0,240,1109	1/1:46:PASS:0,55:0,27:0,28:689,142,0	0/0:79:PASS:175,0:106,0:69,0:0,240,1109	1/1:0:NO_VALID_GT,UNMATCHED:0,0:0,0:0,0:.,.,.	0
SS6004478	Oceania	Australian	Australia	0/0:87:PASS:243,0:153,0:90,0:0,226,1049	0/0:81:PASS:217,0:108,0:109,0:0,219,1019	0/0:24:PASS:80,0:16,0:64,0:0,66,360	1/1:0:NO_VALID_GT,UNMATCHED:0,0:0,0:0,0:.,.,.	0.0134559
0/0 = Homozygous NUI
0/1 = Heterozygous NUI
1/1 = Homozygous no NUI
** Problematic genotypes
