# Supplementary material for: Towards a reference genome that captures global genetic diversity
Source: Nat Commun. 2020 Oct 30;11:5482. doi: 10.1038/s41467-020-19311-w (PMC7599213; doi:10.1038/s41467-020-19311-w)
Supplement: Supplementary file 9 — Data 7 [file 41467_2020_19311_MOESM9_ESM.xlsx]

## Sheet: Table_S10
Suppelmentary Data 7: SGDP Unmapped reads analysis
Sample ID (Illumina)	Sample ID (Collaborator)	Region	DNA Source	total unmapped reads (core hg38)	quality-filtered unmapped reads (core hg38)	quality-contamination-filtered unmapped reads (core hg38)	total unmapped reads (diversity ref)	gained reads (diversity ref)	Recovery rate	lost reads (diversity ref)
LP6005441-DNA_F07	HGDP00915	Africa	Genomic_from_cell_lines	7234816	3340717	1957595	6861081	340798	0.17409	49536
LP6005441-DNA_H02	HGDP00461	Africa	Genomic_from_cell_lines	7073275	3025918	1715301	6628970	403557	0.235269	60043
LP6005441-DNA_H08	HGDP01274	Africa	Genomic_from_cell_lines	7908287	2594108	1639216	7109379	386298	0.23566	49336
LP6005442-DNA_B10	HG02943	Africa	Genomic_from_cell_lines	18216619	13003901	2759690	17839609	349672	0.126707	57898
LP6005442-DNA_D09	Ayodo_81S	Africa	Genomic_from_blood	7570413	2169497	1322933	6768754	430364	0.325311	59409
LP6005443-DNA_G02	HGDP01030	Africa	Genomic_from_cell_lines	18711225	14066001	3268753	18248710	435499	0.133231	81886
LP6005592-DNA_C03	HGDP00474	Africa	Genomic_from_cell_lines	25335407	20498011	3748240	24913129	399578	0.106604	60607
LP6005677-DNA_D03	SA0342	Africa	Genomic_from_saliva	39839840	30960571	2661288	39389568	402093	0.1511	62844
SS6004473	HGDP01036	Africa	Genomic_from_cell_lines	18452929	14634956	3273359	18036178	402388	0.122928	63469
SS6004475	HGDP00936	Africa	Genomic_from_cell_lines	19015388	15916993	3767169	18597904	405484	0.107636	61507
LP6005441-DNA_A12	HGDP00846	America	Genomic_from_cell_lines	7612627	3478031	1964275	7250958	337790	0.171967	45391
LP6005441-DNA_B04	HGDP00706	America	Genomic_from_cell_lines	19011750	4706166	2888182	15355638	894738	0.309793	60361
LP6005441-DNA_E10	HGDP01047	America	Genomic_from_cell_lines	11564293	6308198	2336749	11167906	388428	0.166226	57536
LP6005441-DNA_H07	HGDP00857	America	Genomic_from_cell_lines	13293295	6326005	4170155	12896978	364892	0.0875008	62220
LP6005443-DNA_A12	zapo0098	America	Genomic_from_cell_lines	18390304	14104052	3039865	17973132	394497	0.129775	55427
LP6005443-DNA_E11	mixe0002	America	Genomic_from_cell_lines	22165619	15947446	2775806	21773396	376515	0.135642	56986
LP6005443-DNA_G11	mixa0099	America	Genomic_from_cell_lines	22102067	17164438	3336355	21707843	383106	0.114828	54135
LP6005677-DNA_E01	NA11200	America	Genomic_from_cell_lines	31243911	15533658	3360449	30800230	387344	0.115266	74515
LP6005677-DNA_F01	NA11201	America	Genomic_from_cell_lines	22207112	16797052	2558241	21852363	337371	0.131876	52436
SS6004476	HGDP01015	America	Genomic_from_cell_lines	18511948	15748722	3439693	18156391	338243	0.0983352	51297
LP6005441-DNA_F08	HGDP01223	CentralAsiaSiberia	Genomic_from_cell_lines	4919086	1620605	963113	4234092	393897	0.408983	55917
LP6005442-DNA_E12	Tuba9	CentralAsiaSiberia	Genomic_from_blood	14917335	10920568	2118051	14553985	346189	0.163447	48902
LP6005442-DNA_H12	Ul31	CentralAsiaSiberia	Genomic_from_blood	16809266	13170595	2350234	16433253	350435	0.149106	46795
LP6005443-DNA_A03	Ale22	CentralAsiaSiberia	Genomic_from_blood	15514419	13036641	3297753	15101696	408989	0.124021	58370
LP6005443-DNA_C03	Sir19	CentralAsiaSiberia	Genomic_from_blood	19352158	11916739	2475540	18929548	397175	0.16044	59367
LP6005443-DNA_D02	HGDP00951	CentralAsiaSiberia	Genomic_from_cell_lines	21627618	15559948	3208110	21201332	389985	0.121562	58413
LP6005443-DNA_D03	Esk29	CentralAsiaSiberia	Genomic_from_blood	19854356	14031742	2924953	19433000	402537	0.137622	62249
LP6005443-DNA_D05	Ale14	CentralAsiaSiberia	Genomic_from_blood	25475704	17339183	2956313	25057723	380137	0.128585	73007
LP6005443-DNA_G04	Mansi41	CentralAsiaSiberia	Genomic_from_blood	22564401	16767979	2825587	22155142	391786	0.138656	80969
LP6005677-DNA_B02	Bishkek28440	CentralAsiaSiberia	Genomic_from_blood	17984334	13404317	2771631	17549415	395589	0.142728	61048
LP6005441-DNA_B09	HGDP01345	EastAsia	Genomic_from_cell_lines	27371086	4078073	2645448	26886224	428877	0.162119	100156
LP6005441-DNA_D06	HGDP00773	EastAsia	Genomic_from_cell_lines	31837810	11677187	5804466	31307889	357842	0.0616494	69943
LP6005441-DNA_F09	HGDP01211	EastAsia	Genomic_from_cell_lines	5987137	2473726	1265801	5671729	323153	0.255295	66125
LP6005441-DNA_G03	HGDP00717	EastAsia	Genomic_from_cell_lines	9629949	3502999	2166156	7805543	626425	0.289187	56687
LP6005441-DNA_H05	HGDP01242	EastAsia	Genomic_from_cell_lines	14253208	8202416	2519653	13865345	330275	0.13108	59156
LP6005443-DNA_B07	CHI-034	EastAsia	Genomic_from_cell_lines	23558849	12473231	2742589	23149210	362537	0.132188	62134
LP6005443-DNA_D06	ND19394	EastAsia	Genomic_from_cell_lines	16904026	10781936	2557062	16492251	384636	0.150421	78088
LP6005443-DNA_F01	HGDP01333	EastAsia	Genomic_from_cell_lines	33956034	22981642	3650660	31365772	539334	0.147736	74674
LP6005443-DNA_G05	NA13616	EastAsia	Genomic_from_cell_lines	23178355	16581876	3271771	22756543	396986	0.121337	56995
LP6005592-DNA_C02	NA18940	EastAsia	Genomic_from_cell_lines	20223688	13325521	3015318	18994974	592011	0.196335	66704
LP6005441-DNA_A03	HGDP00656	Oceania	Genomic_from_cell_lines	12748878	3662851	2326626	12354286	319480	0.137315	58750
LP6005441-DNA_B03	HGDP00660	Oceania	Genomic_from_cell_lines	14190115	3857077	2484050	13779409	331067	0.133277	59946
LP6005443-DNA_A08	HGDP00549	Oceania	Genomic_from_cell_lines	25897941	18858776	3540194	25484771	397324	0.112232	78119
LP6005443-DNA_D08	HGDP00552	Oceania	Genomic_from_cell_lines	26452845	19165473	3173536	26089532	359513	0.113285	89588
LP6005443-DNA_E08	HGDP00554	Oceania	Genomic_from_cell_lines	26132140	19985866	3141704	25816300	294352	0.0936918	57431
LP6005443-DNA_F08	HGDP00551	Oceania	Genomic_from_cell_lines	26695048	19601417	3912792	26273695	382993	0.0978823	66244
LP6005443-DNA_H07	HGDP00540	Oceania	Genomic_from_cell_lines	25959548	17279519	3451538	25543716	379630	0.109989	62186
LP6005592-DNA_H03	NA17385	Oceania	Genomic_from_cell_lines	31112556	12476087	2778004	30677766	383291	0.137974	92211
SS6004477	IHW9193	Oceania	Genomic_from_cell_lines	16271054	13463115	2613816	15879167	385933	0.147651	64805
SS6004478	IHW9118	Oceania	Genomic_from_cell_lines	16544463	13737909	3301781	16006729	404865	0.12262	60112
LP6005441-DNA_C07	HGDP00160	SouthAsia	Genomic_from_cell_lines	8605603	4128875	2667010	8218172	374073	0.140259	58957
LP6005441-DNA_D07	HGDP00157	SouthAsia	Genomic_from_cell_lines	9378764	4053533	2327007	9033783	325199	0.13975	53505
LP6005441-DNA_D10	HGDP00232	SouthAsia	Genomic_from_cell_lines	6696982	2317757	1430339	6347384	341750	0.238929	53487
LP6005441-DNA_F03	HGDP00338	SouthAsia	Genomic_from_cell_lines	12742274	4029835	2435291	9666122	880010	0.361357	58357
LP6005441-DNA_H11	HGDP00195	SouthAsia	Genomic_from_cell_lines	10691427	3113680	1753574	10351668	317756	0.181205	55116
LP6005442-DNA_G09	HG03006	SouthAsia	Genomic_from_cell_lines	16199695	10392725	3055769	15762425	399271	0.130661	88013
LP6005442-DNA_H09	HG03007	SouthAsia	Genomic_from_cell_lines	5691681	2483376	1143324	5350369	277001	0.242277	53380
LP6005519-DNA_A05	R3	SouthAsia	Genomic_from_blood	27373629	21601239	3807790	26319983	529822	0.139142	78140
LP6005519-DNA_F04	ML3	SouthAsia	Genomic_from_blood	24829266	18950370	3793106	24396366	400100	0.105481	61378
LP6005519-DNA_G04	M4	SouthAsia	Genomic_from_blood	21507786	15754424	2899689	21098402	394550	0.136066	77934
LP6005441-DNA_C02	HGDP01364	WestEurasia	Genomic_from_cell_lines	22339269	6455082	4593446	21845370	385806	0.0839905	77207
LP6005441-DNA_F02	HGDP00650	WestEurasia	Genomic_from_cell_lines	11354755	3908834	2256270	10935707	343476	0.152232	60983
LP6005442-DNA_A03	BulgarianB4	WestEurasia	Genomic_from_blood	8947183	4358433	2452711	8517287	400010	0.163089	61052
LP6005442-DNA_B04	mg27	WestEurasia	Genomic_from_blood	12505135	7108955	2211041	12105282	350454	0.158502	74966
LP6005442-DNA_B11	HG01504	WestEurasia	Genomic_from_cell_lines	10367410	6084331	1594798	9978421	332683	0.208605	67013
LP6005442-DNA_F10	HG00128	WestEurasia	Genomic_from_cell_lines	25005638	19097495	3030362	24619672	361835	0.119403	60421
LP6005443-DNA_E10	NorthOssetia12	WestEurasia	Genomic_from_blood	25497928	17980803	3540309	25085102	350175	0.0989109	63179
LP6005592-DNA_F01	IraqiJew1771	WestEurasia	Genomic_from_cell_lines	32819287	14436501	2902907	29088202	675566	0.232721	69660
LP6005677-DNA_A03	Kayseri24424	WestEurasia	Genomic_from_blood	18855793	14418764	2644886	18476898	350881	0.132664	56779
LP6007068-DNA_A01	TZ-11	WestEurasia	Genomic_from_blood	18673979	14641253	2743286	18077999	393792	0.143548	61902
