# Supplementary material for: Towards a reference genome that captures global genetic diversity
Source: Nat Commun. 2020 Oct 30;11:5482. doi: 10.1038/s41467-020-19311-w (PMC7599213; doi:10.1038/s41467-020-19311-w)
Supplement: Supplementary file 10 — Data 8 [file 41467_2020_19311_MOESM10_ESM.xlsx]

## Sheet: Table_S11
Supplementary Data 8: Novel SNPs and indels identified by GATK HaplotypeCaller in the NUIs among 70 SGDP samples
Sample	Population	SNP_count	Indel_count
LP6005441-DNA_A03	Oceania	24764	10426
LP6005441-DNA_A12	America	24111	10399
LP6005441-DNA_B03	Oceania	27168	11079
LP6005441-DNA_B04	America	25657	10144
LP6005441-DNA_B09	EastAsia	25505	11077
LP6005441-DNA_C02	WestEurasia	26834	11440
LP6005441-DNA_C07	SouthAsia	29267	11881
LP6005441-DNA_D06	EastAsia	27297	11023
LP6005441-DNA_D07	SouthAsia	26776	11169
LP6005441-DNA_D10	SouthAsia	27749	11915
LP6005441-DNA_E10	America	26632	11662
LP6005441-DNA_F02	WestEurasia	26879	11483
LP6005441-DNA_F03	SouthAsia	28254	11938
LP6005441-DNA_F07	Africa	31851	11885
LP6005441-DNA_F08	CentralAsiaSiberia	27736	12003
LP6005441-DNA_F09	EastAsia	25960	10442
LP6005441-DNA_G03	EastAsia	26537	11996
LP6005441-DNA_H02	Africa	34590	13597
LP6005441-DNA_H05	EastAsia	25748	10679
LP6005441-DNA_H07	America	27643	11511
LP6005441-DNA_H08	Africa	28565	11402
LP6005441-DNA_H11	SouthAsia	26635	10303
LP6005442-DNA_A03	WestEurasia	28060	11595
LP6005442-DNA_B04	WestEurasia	28085	11011
LP6005442-DNA_B10	Africa	32011	12062
LP6005442-DNA_B11	WestEurasia	28455	11945
LP6005442-DNA_D09	Africa	30519	12036
LP6005442-DNA_E12	CentralAsiaSiberia	27361	11381
LP6005442-DNA_F10	WestEurasia	28021	11824
LP6005442-DNA_G09	SouthAsia	29004	12138
LP6005442-DNA_H09	SouthAsia	24528	9253
LP6005442-DNA_H12	CentralAsiaSiberia	26972	11508
LP6005443-DNA_A03	CentralAsiaSiberia	26449	11548
LP6005443-DNA_A08	Oceania	27798	11432
LP6005443-DNA_A12	America	27943	11584
LP6005443-DNA_B07	EastAsia	27024	10240
LP6005443-DNA_C03	CentralAsiaSiberia	27610	10880
LP6005443-DNA_D02	CentralAsiaSiberia	28147	12156
LP6005443-DNA_D03	CentralAsiaSiberia	26038	10554
LP6005443-DNA_D05	CentralAsiaSiberia	28385	11554
LP6005443-DNA_D06	EastAsia	26224	10369
LP6005443-DNA_D08	Oceania	26477	10387
LP6005443-DNA_E08	Oceania	23047	8804
LP6005443-DNA_E10	WestEurasia	28050	11402
LP6005443-DNA_E11	America	27273	12109
LP6005443-DNA_F01	EastAsia	27336	11398
LP6005443-DNA_F08	Oceania	28106	11280
LP6005443-DNA_G02	Africa	33482	12540
LP6005443-DNA_G04	CentralAsiaSiberia	27315	11458
LP6005443-DNA_G05	EastAsia	26558	10889
LP6005443-DNA_G11	America	27296	11719
LP6005443-DNA_H07	Oceania	27420	11561
LP6005519-DNA_A05	SouthAsia	29224	11710
LP6005519-DNA_F04	SouthAsia	28895	11893
LP6005519-DNA_G04	SouthAsia	28026	11508
LP6005592-DNA_C02	EastAsia	28329	11957
LP6005592-DNA_C03	Africa	33826	12693
LP6005592-DNA_F01	WestEurasia	26566	10180
LP6005592-DNA_H03	Oceania	26341	10397
LP6005677-DNA_A03	WestEurasia	27172	11014
LP6005677-DNA_B02	CentralAsiaSiberia	27559	11330
LP6005677-DNA_D03	Africa	34435	12333
LP6005677-DNA_E01	America	25407	10483
LP6005677-DNA_F01	America	24757	10869
LP6007068-DNA_A01	WestEurasia	26279	9929
SS6004473	Africa	31870	10757
SS6004475	Africa	30337	10847
SS6004476	America	21850	8761
SS6004477	Oceania	26576	10139
SS6004478	Oceania	25484	10470
