# Supplementary material for: Towards a reference genome that captures global genetic diversity
Source: Nat Commun. 2020 Oct 30;11:5482. doi: 10.1038/s41467-020-19311-w (PMC7599213; doi:10.1038/s41467-020-19311-w)
Supplement: Supplementary file 11 — Data 9 [file 41467_2020_19311_MOESM11_ESM.xlsx]

## Sheet: Table_S12
Supplementary Data 9: Significant gene ontology terms by tissue types using previously unmapped RNA-Seq reads
Gene Ontology Term	Fisher P value	GO category	Adjusted P	-log P	Tissue
receptor metabolic process	0.0046	BP	1	0	adipose_tissue
positive regulation of ERK1 and ERK2 cascade	0.0046	BP	1	0	adipose_tissue
regulation of ERK1 and ERK2 cascade	0.0091	BP	1	0	adipose_tissue
ERK1 and ERK2 cascade	0.0101	BP	1	0	adipose_tissue
carboxylic acid transport	0.0128	BP	1	0	adipose_tissue
organic acid transport	0.0135	BP	1	0	adipose_tissue
lipid transport	0.0179	BP	1	0	adipose_tissue
receptor-mediated endocytosis	0.0205	BP	1	0	adipose_tissue
lipid localization	0.0214	BP	1	0	adipose_tissue
positive regulation of cytokine production	0.0237	BP	1	0	adipose_tissue
organic anion transport	0.0281	BP	1	0	adipose_tissue
sensory perception	0.0291	BP	1	0	adipose_tissue
peptidyl-tyrosine phosphorylation	0.0351	BP	1	0	adipose_tissue
positive regulation of MAPK cascade	0.0351	BP	1	0	adipose_tissue
peptidyl-tyrosine modification	0.0362	BP	1	0	adipose_tissue
small molecule biosynthetic process	0.0391	BP	1	0	adipose_tissue
anion transport	0.0457	BP	1	0	adipose_tissue
regulation of vesicle-mediated transport	0.0495	BP	1	0	adipose_tissue
lipid particle	0.0028	CC	0.9744	0.0112627	adipose_tissue
integral component of membrane	0.0241	CC	1	0	adipose_tissue
intrinsic component of membrane	0.0276	CC	1	0	adipose_tissue
membrane part	0.0403	CC	1	0	adipose_tissue
cargo receptor activity	0.0015	MF	0.5115	0.291154	adipose_tissue
growth factor binding	0.0071	MF	1	0	adipose_tissue
carbohydrate binding	0.0115	MF	1	0	adipose_tissue
transmembrane transporter activity	0.0251	MF	1	0	adipose_tissue
receptor activity	0.0315	MF	1	0	adipose_tissue
molecular transducer activity	0.0315	MF	1	0	adipose_tissue
transporter activity	0.0478	MF	1	0	adipose_tissue
cellular ketone metabolic process	0.00052	BP	1	0	adrenal_gland
cellular aldehyde metabolic process	0.00064	BP	1	0	adrenal_gland
liver development	0.00205	BP	1	0	adrenal_gland
hepaticobiliary system development	0.00224	BP	1	0	adrenal_gland
response to inorganic substance	0.00276	BP	1	0	adrenal_gland
steroid biosynthetic process	0.00291	BP	1	0	adrenal_gland
sterol metabolic process	0.00369	BP	1	0	adrenal_gland
hormone metabolic process	0.00397	BP	1	0	adrenal_gland
response to metal ion	0.0041	BP	1	0	adrenal_gland
cellular response to metal ion	0.00458	BP	1	0	adrenal_gland
organic hydroxy compound biosynthetic process	0.00525	BP	1	0	adrenal_gland
bone development	0.00597	BP	1	0	adrenal_gland
response to hypoxia	0.0065	BP	1	0	adrenal_gland
response to decreased oxygen levels	0.00729	BP	1	0	adrenal_gland
single-organism cellular process	0.00838	BP	1	0	adrenal_gland
response to oxygen levels	0.00874	BP	1	0	adrenal_gland
cellular response to inorganic substance	0.00991	BP	1	0	adrenal_gland
C-terminal protein amino acid modification	0.01175	BP	1	0	adrenal_gland
spinal cord development	0.01175	BP	1	0	adrenal_gland
regulation of fatty acid metabolic process	0.01292	BP	1	0	adrenal_gland
transmission of nerve impulse	0.01292	BP	1	0	adrenal_gland
regulation of hormone levels	0.01296	BP	1	0	adrenal_gland
response to drug	0.01336	BP	1	0	adrenal_gland
multicellular organismal signaling	0.01444	BP	1	0	adrenal_gland
skeletal system development	0.01461	BP	1	0	adrenal_gland
system process	0.01476	BP	1	0	adrenal_gland
lipid biosynthetic process	0.015	BP	1	0	adrenal_gland
regulation of calcium ion-dependent exocytosis	0.01672	BP	1	0	adrenal_gland
post-translational protein modification	0.01672	BP	1	0	adrenal_gland
steroid metabolic process	0.01708	BP	1	0	adrenal_gland
small molecule biosynthetic process	0.01831	BP	1	0	adrenal_gland
single-organism biosynthetic process	0.01844	BP	1	0	adrenal_gland
endothelial cell differentiation	0.01949	BP	1	0	adrenal_gland
blood circulation	0.02036	BP	1	0	adrenal_gland
circulatory system process	0.0209	BP	1	0	adrenal_gland
response to vitamin	0.02094	BP	1	0	adrenal_gland
chemical homeostasis	0.02315	BP	1	0	adrenal_gland
regulation of system process	0.0237	BP	1	0	adrenal_gland
neurological system process	0.02512	BP	1	0	adrenal_gland
regulation of phosphatase activity	0.02555	BP	1	0	adrenal_gland
response to estradiol	0.02717	BP	1	0	adrenal_gland
collagen metabolic process	0.02717	BP	1	0	adrenal_gland
regulation of vesicle-mediated transport	0.028	BP	1	0	adrenal_gland
metal ion homeostasis	0.02865	BP	1	0	adrenal_gland
response to chemical	0.02897	BP	1	0	adrenal_gland
single-organism process	0.02915	BP	1	0	adrenal_gland
protein lipidation	0.03053	BP	1	0	adrenal_gland
regulation of cellular ketone metabolic process	0.03053	BP	1	0	adrenal_gland
multicellular organismal macromolecule metabolic process	0.03053	BP	1	0	adrenal_gland
regulation of body fluid levels	0.03134	BP	1	0	adrenal_gland
endothelium development	0.03227	BP	1	0	adrenal_gland
sister chromatid cohesion	0.03227	BP	1	0	adrenal_gland
calcium ion regulated exocytosis	0.03227	BP	1	0	adrenal_gland
lipoprotein biosynthetic process	0.03227	BP	1	0	adrenal_gland
negative regulation of epithelial cell proliferation	0.03227	BP	1	0	adrenal_gland
regulation of calcium ion transmembrane transport	0.03405	BP	1	0	adrenal_gland
response to hormone	0.03466	BP	1	0	adrenal_gland
response to stimulus	0.03738	BP	1	0	adrenal_gland
multicellular organism metabolic process	0.03772	BP	1	0	adrenal_gland
regulation of lipid biosynthetic process	0.03772	BP	1	0	adrenal_gland
regulation of reactive oxygen species metabolic process	0.03772	BP	1	0	adrenal_gland
negative regulation of cell proliferation	0.03871	BP	1	0	adrenal_gland
fatty acid biosynthetic process	0.03961	BP	1	0	adrenal_gland
regulation of regulated secretory pathway	0.03961	BP	1	0	adrenal_gland
regulation of dephosphorylation	0.04154	BP	1	0	adrenal_gland
receptor metabolic process	0.0435	BP	1	0	adrenal_gland
cation homeostasis	0.04442	BP	1	0	adrenal_gland
cellular response to stimulus	0.04499	BP	1	0	adrenal_gland
sensory perception of mechanical stimulus	0.04549	BP	1	0	adrenal_gland
inorganic ion homeostasis	0.047	BP	1	0	adrenal_gland
cellular calcium ion homeostasis	0.04986	BP	1	0	adrenal_gland
gland development	0.04986	BP	1	0	adrenal_gland
transport vesicle membrane	0.0076	CC	1	0	adrenal_gland
transport vesicle	0.0418	CC	1	0	adrenal_gland
heparin binding	0.0037	MF	1	0	adrenal_gland
transition metal ion binding	0.0051	MF	1	0	adrenal_gland
glycosaminoglycan binding	0.0076	MF	1	0	adrenal_gland
sulfur compound binding	0.0116	MF	1	0	adrenal_gland
monooxygenase activity	0.0118	MF	1	0	adrenal_gland
growth factor activity	0.0151	MF	1	0	adrenal_gland
heme binding	0.02	MF	1	0	adrenal_gland
potassium channel activity	0.0214	MF	1	0	adrenal_gland
tetrapyrrole binding	0.0214	MF	1	0	adrenal_gland
iron ion binding	0.0286	MF	1	0	adrenal_gland
metal ion binding	0.0395	MF	1	0	adrenal_gland
potassium ion transmembrane transporter activity	0.0435	MF	1	0	adrenal_gland
oxidoreductase activity, acting on paired donors, with incorporation or reduction of molecular oxyge...	0.0435	MF	1	0	adrenal_gland
cation binding	0.0436	MF	1	0	adrenal_gland
oxidoreductase activity	0.0472	MF	1	0	adrenal_gland
protein heterodimerization activity	0.0487	MF	1	0	adrenal_gland
blood circulation	0.0049	BP	1	0	bladder
circulatory system process	0.005	BP	1	0	bladder
regulation of blood circulation	0.0182	BP	1	0	bladder
muscle contraction	0.0263	BP	1	0	bladder
regulation of endopeptidase activity	0.0263	BP	1	0	bladder
regulation of peptidase activity	0.0274	BP	1	0	bladder
leukocyte activation	0.0417	BP	1	0	bladder
muscle system process	0.0454	BP	1	0	bladder
neutrophil activation involved in immune response	0.0481	BP	1	0	bladder
neutrophil degranulation	0.0481	BP	1	0	bladder
neutrophil mediated immunity	0.0495	BP	1	0	bladder
neutrophil activation	0.0495	BP	1	0	bladder
transition metal ion binding	0.0024	MF	0.8184	0.0870344	bladder
serine-type endopeptidase activity	0.0056	MF	1	0	bladder
serine-type peptidase activity	0.0073	MF	1	0	bladder
serine hydrolase activity	0.008	MF	1	0	bladder
zinc ion binding	0.0086	MF	1	0	bladder
endopeptidase activity	0.0287	MF	1	0	bladder
protein localization to endoplasmic reticulum	0.0012	BP	1	0	bone_marrow
nucleosome organization	0.0034	BP	1	0	bone_marrow
mitotic spindle organization	0.0051	BP	1	0	bone_marrow
microtubule cytoskeleton organization involved in mitosis	0.0051	BP	1	0	bone_marrow
nuclear chromosome segregation	0.0097	BP	1	0	bone_marrow
protein localization to membrane	0.0112	BP	1	0	bone_marrow
chromatin assembly	0.0139	BP	1	0	bone_marrow
ribonucleoprotein complex biogenesis	0.0139	BP	1	0	bone_marrow
sister chromatid segregation	0.0142	BP	1	0	bone_marrow
programmed cell death	0.0178	BP	1	0	bone_marrow
protein localization to organelle	0.0192	BP	1	0	bone_marrow
spindle organization	0.0204	BP	1	0	bone_marrow
apoptotic process	0.021	BP	1	0	bone_marrow
chromosome segregation	0.0213	BP	1	0	bone_marrow
chromosome organization	0.0215	BP	1	0	bone_marrow
ribosome biogenesis	0.0273	BP	1	0	bone_marrow
cell death	0.0293	BP	1	0	bone_marrow
chromatin assembly or disassembly	0.0303	BP	1	0	bone_marrow
positive regulation of dendrite development	0.0303	BP	1	0	bone_marrow
establishment of protein localization to organelle	0.0321	BP	1	0	bone_marrow
leukocyte mediated immunity	0.0325	BP	1	0	bone_marrow
neutrophil activation involved in immune response	0.0329	BP	1	0	bone_marrow
neutrophil degranulation	0.0329	BP	1	0	bone_marrow
establishment of protein localization to membrane	0.0338	BP	1	0	bone_marrow
single-organism membrane organization	0.0346	BP	1	0	bone_marrow
neutrophil mediated immunity	0.0355	BP	1	0	bone_marrow
neutrophil activation	0.0355	BP	1	0	bone_marrow
vascular process in circulatory system	0.0362	BP	1	0	bone_marrow
peptidyl-tyrosine dephosphorylation	0.0362	BP	1	0	bone_marrow
regulation of dendritic spine development	0.0362	BP	1	0	bone_marrow
granulocyte activation	0.0382	BP	1	0	bone_marrow
viral transcription	0.0394	BP	1	0	bone_marrow
positive regulation of multicellular organismal process	0.0426	BP	1	0	bone_marrow
DNA packaging	0.0427	BP	1	0	bone_marrow
translational initiation	0.0427	BP	1	0	bone_marrow
positive regulation of neuron differentiation	0.0432	BP	1	0	bone_marrow
positive regulation of cell communication	0.044	BP	1	0	bone_marrow
positive regulation of signaling	0.0449	BP	1	0	bone_marrow
peptidyl-serine phosphorylation	0.0458	BP	1	0	bone_marrow
apoptotic mitochondrial changes	0.0462	BP	1	0	bone_marrow
histone modification	0.0467	BP	1	0	bone_marrow
peptidyl-lysine modification	0.0467	BP	1	0	bone_marrow
protein-DNA complex subunit organization	0.0477	BP	1	0	bone_marrow
protein targeting to membrane	0.0498	BP	1	0	bone_marrow
sister chromatid cohesion	0.0498	BP	1	0	bone_marrow
viral gene expression	0.0498	BP	1	0	bone_marrow
regulation of peptidyl-serine phosphorylation	0.0498	BP	1	0	bone_marrow
specific granule	0.0044	CC	1	0	bone_marrow
ribosome	0.0049	CC	1	0	bone_marrow
azurophil granule lumen	0.0136	CC	1	0	bone_marrow
intracellular ribonucleoprotein complex	0.0307	CC	1	0	bone_marrow
ribonucleoprotein complex	0.0307	CC	1	0	bone_marrow
non-motile cilium	0.0386	CC	1	0	bone_marrow
integral component of endoplasmic reticulum membrane	0.0418	CC	1	0	bone_marrow
chromosomal region	0.0485	CC	1	0	bone_marrow
transporter activity	0.0051	MF	1	0	bone_marrow
substrate-specific transporter activity	0.0075	MF	1	0	bone_marrow
histone binding	0.0156	MF	1	0	bone_marrow
protein tyrosine phosphatase activity	0.0388	MF	1	0	bone_marrow
lipid transporter activity	0.0388	MF	1	0	bone_marrow
phosphatase regulator activity	0.0388	MF	1	0	bone_marrow
transmembrane transporter activity	0.0446	MF	1	0	bone_marrow
peptide transporter activity	0.0454	MF	1	0	bone_marrow
substrate-specific transmembrane transporter activity	0.0497	MF	1	0	bone_marrow
positive regulation of cytoskeleton organization	0.00016	BP	0.344	0.463442	blood_vessel
ameboidal-type cell migration	0.00017	BP	0.36533	0.437315	blood_vessel
regulation of smooth muscle cell migration	0.0002	BP	0.4296	0.366936	blood_vessel
smooth muscle cell migration	0.00036	BP	0.77292	0.111865	blood_vessel
muscle cell migration	0.0004	BP	0.8584	0.0663103	blood_vessel
regulation of actin filament bundle assembly	0.00045	BP	0.96525	0.0153602	blood_vessel
regulation of tube size	0.00045	BP	0.96525	0.0153602	blood_vessel
regulation of tube diameter	0.00045	BP	0.96525	0.0153602	blood_vessel
regulation of blood vessel size	0.00045	BP	0.96525	0.0153602	blood_vessel
regulation of blood vessel diameter	0.00045	BP	0.96525	0.0153602	blood_vessel
response to wounding	0.00062	BP	1	0	blood_vessel
organelle assembly	0.00064	BP	1	0	blood_vessel
vascular process in circulatory system	0.0007	BP	1	0	blood_vessel
regulation of anatomical structure size	0.00072	BP	1	0	blood_vessel
blood circulation	0.00078	BP	1	0	blood_vessel
circulatory system process	0.00081	BP	1	0	blood_vessel
cell-substrate junction assembly	0.00084	BP	1	0	blood_vessel
regulation of blood circulation	0.00087	BP	1	0	blood_vessel
substrate adhesion-dependent cell spreading	0.00092	BP	1	0	blood_vessel
regulation of system process	0.00096	BP	1	0	blood_vessel
regulation of cell migration	0.00104	BP	1	0	blood_vessel
inner ear development	0.0011	BP	1	0	blood_vessel
positive regulation of cellular component biogenesis	0.00117	BP	1	0	blood_vessel
regulation of cell motility	0.00147	BP	1	0	blood_vessel
regulation of muscle contraction	0.00151	BP	1	0	blood_vessel
ear development	0.00163	BP	1	0	blood_vessel
muscle contraction	0.00181	BP	1	0	blood_vessel
cell adhesion	0.00188	BP	1	0	blood_vessel
positive regulation of supramolecular fiber organization	0.00188	BP	1	0	blood_vessel
biological adhesion	0.00194	BP	1	0	blood_vessel
regulation of actin cytoskeleton organization	0.00212	BP	1	0	blood_vessel
wound healing	0.00214	BP	1	0	blood_vessel
regulation of locomotion	0.0022	BP	1	0	blood_vessel
regulation of cell morphogenesis	0.00246	BP	1	0	blood_vessel
regulation of cellular component movement	0.0025	BP	1	0	blood_vessel
positive regulation of organelle organization	0.00266	BP	1	0	blood_vessel
negative regulation of multicellular organismal process	0.00278	BP	1	0	blood_vessel
muscle cell proliferation	0.00293	BP	1	0	blood_vessel
regulation of response to wounding	0.00293	BP	1	0	blood_vessel
actin filament bundle assembly	0.00311	BP	1	0	blood_vessel
actin filament bundle organization	0.00329	BP	1	0	blood_vessel
platelet activation	0.00347	BP	1	0	blood_vessel
cellular component morphogenesis	0.00348	BP	1	0	blood_vessel
regulation of actin filament-based process	0.00365	BP	1	0	blood_vessel
regulation of localization	0.00379	BP	1	0	blood_vessel
glucose metabolic process	0.00387	BP	1	0	blood_vessel
cell-substrate adhesion	0.00403	BP	1	0	blood_vessel
actomyosin structure organization	0.00429	BP	1	0	blood_vessel
regulation of multicellular organismal process	0.00438	BP	1	0	blood_vessel
positive regulation of cell morphogenesis involved in differentiation	0.00474	BP	1	0	blood_vessel
cell migration	0.00484	BP	1	0	blood_vessel
actin filament organization	0.00486	BP	1	0	blood_vessel
muscle system process	0.00531	BP	1	0	blood_vessel
actin cytoskeleton organization	0.00544	BP	1	0	blood_vessel
sensory organ development	0.00547	BP	1	0	blood_vessel
regulation of cytoskeleton organization	0.00547	BP	1	0	blood_vessel
regulation of cell adhesion	0.00556	BP	1	0	blood_vessel
regulation of hormone secretion	0.00572	BP	1	0	blood_vessel
regulation of muscle system process	0.00572	BP	1	0	blood_vessel
myofibril assembly	0.00617	BP	1	0	blood_vessel
regulation of stress fiber assembly	0.00617	BP	1	0	blood_vessel
autophagosome organization	0.00617	BP	1	0	blood_vessel
cellular component assembly	0.00638	BP	1	0	blood_vessel
hexose metabolic process	0.00653	BP	1	0	blood_vessel
vasoconstriction	0.00679	BP	1	0	blood_vessel
negative regulation of blood vessel diameter	0.00679	BP	1	0	blood_vessel
cell junction assembly	0.0071	BP	1	0	blood_vessel
system process	0.00723	BP	1	0	blood_vessel
positive regulation of cell development	0.00742	BP	1	0	blood_vessel
cell motility	0.0085	BP	1	0	blood_vessel
localization of cell	0.0085	BP	1	0	blood_vessel
hormone secretion	0.00901	BP	1	0	blood_vessel
monosaccharide metabolic process	0.00935	BP	1	0	blood_vessel
hormone transport	0.00935	BP	1	0	blood_vessel
proteoglycan metabolic process	0.00956	BP	1	0	blood_vessel
cellular component biogenesis	0.00968	BP	1	0	blood_vessel
cell morphogenesis	0.00976	BP	1	0	blood_vessel
heart development	0.01003	BP	1	0	blood_vessel
tissue development	0.01018	BP	1	0	blood_vessel
morphogenesis of a polarized epithelium	0.01032	BP	1	0	blood_vessel
contractile actin filament bundle assembly	0.01032	BP	1	0	blood_vessel
stress fiber assembly	0.01032	BP	1	0	blood_vessel
actin filament-based process	0.01041	BP	1	0	blood_vessel
positive regulation of cell differentiation	0.01041	BP	1	0	blood_vessel
epidermis development	0.0108	BP	1	0	blood_vessel
smooth muscle contraction	0.0111	BP	1	0	blood_vessel
positive regulation of hormone secretion	0.0111	BP	1	0	blood_vessel
ephrin receptor signaling pathway	0.0111	BP	1	0	blood_vessel
positive regulation of chemotaxis	0.0111	BP	1	0	blood_vessel
cell-substrate adherens junction assembly	0.01191	BP	1	0	blood_vessel
focal adhesion assembly	0.01191	BP	1	0	blood_vessel
positive regulation of secretion by cell	0.01197	BP	1	0	blood_vessel
positive regulation of intracellular signal transduction	0.01282	BP	1	0	blood_vessel
muscle structure development	0.01319	BP	1	0	blood_vessel
protein heterooligomerization	0.01361	BP	1	0	blood_vessel
cell junction organization	0.01365	BP	1	0	blood_vessel
regulation of cellular component biogenesis	0.01393	BP	1	0	blood_vessel
regulation of secretion by cell	0.01406	BP	1	0	blood_vessel
regulation of supramolecular fiber organization	0.01408	BP	1	0	blood_vessel
positive regulation of secretion	0.01453	BP	1	0	blood_vessel
striated muscle tissue development	0.01498	BP	1	0	blood_vessel
regulation of embryonic development	0.01541	BP	1	0	blood_vessel
muscle organ development	0.01545	BP	1	0	blood_vessel
positive regulation of cellular component organization	0.0159	BP	1	0	blood_vessel
adherens junction assembly	0.01634	BP	1	0	blood_vessel
single-organism organelle organization	0.01672	BP	1	0	blood_vessel
cellular component assembly involved in morphogenesis	0.0173	BP	1	0	blood_vessel
muscle tissue development	0.01738	BP	1	0	blood_vessel
regulation of secretion	0.01795	BP	1	0	blood_vessel
cytoskeleton organization	0.01829	BP	1	0	blood_vessel
locomotion	0.01846	BP	1	0	blood_vessel
circulatory system development	0.01847	BP	1	0	blood_vessel
regulation of response to external stimulus	0.01938	BP	1	0	blood_vessel
supramolecular fiber organization	0.01975	BP	1	0	blood_vessel
female pregnancy	0.02032	BP	1	0	blood_vessel
positive regulation of cell-substrate adhesion	0.02032	BP	1	0	blood_vessel
regulation of smooth muscle cell proliferation	0.02032	BP	1	0	blood_vessel
regulation of developmental process	0.02075	BP	1	0	blood_vessel
regulation of cell morphogenesis involved in differentiation	0.02107	BP	1	0	blood_vessel
activation of MAPK activity	0.02137	BP	1	0	blood_vessel
smooth muscle cell proliferation	0.02137	BP	1	0	blood_vessel
regulation of chemotaxis	0.02137	BP	1	0	blood_vessel
positive regulation of multicellular organismal process	0.02169	BP	1	0	blood_vessel
blood coagulation	0.0222	BP	1	0	blood_vessel
coagulation	0.0222	BP	1	0	blood_vessel
muscle cell differentiation	0.02336	BP	1	0	blood_vessel
regulation of anatomical structure morphogenesis	0.02359	BP	1	0	blood_vessel
single organism cell adhesion	0.02368	BP	1	0	blood_vessel
hemostasis	0.02395	BP	1	0	blood_vessel
positive regulation of neuron differentiation	0.02395	BP	1	0	blood_vessel
striated muscle cell development	0.02465	BP	1	0	blood_vessel
regulation of wound healing	0.02465	BP	1	0	blood_vessel
positive regulation of cell migration	0.02516	BP	1	0	blood_vessel
regulation of protein secretion	0.02516	BP	1	0	blood_vessel
single-multicellular organism process	0.02644	BP	1	0	blood_vessel
cell recognition	0.02695	BP	1	0	blood_vessel
regulation of peptide secretion	0.02704	BP	1	0	blood_vessel
positive regulation of cell adhesion	0.02704	BP	1	0	blood_vessel
regulation of hormone levels	0.02768	BP	1	0	blood_vessel
signal release	0.02768	BP	1	0	blood_vessel
positive regulation of cell motility	0.02768	BP	1	0	blood_vessel
vacuole organization	0.02813	BP	1	0	blood_vessel
single-organism carbohydrate metabolic process	0.02833	BP	1	0	blood_vessel
animal organ development	0.02912	BP	1	0	blood_vessel
organic hydroxy compound transport	0.02933	BP	1	0	blood_vessel
multi-multicellular organism process	0.02933	BP	1	0	blood_vessel
cellular response to hypoxia	0.02933	BP	1	0	blood_vessel
positive regulation of cell projection organization	0.02966	BP	1	0	blood_vessel
positive regulation of cellular component movement	0.02966	BP	1	0	blood_vessel
anatomical structure development	0.0298	BP	1	0	blood_vessel
positive regulation of locomotion	0.03034	BP	1	0	blood_vessel
positive regulation of MAPK cascade	0.03102	BP	1	0	blood_vessel
positive regulation of neurogenesis	0.03102	BP	1	0	blood_vessel
regulation of cell size	0.0318	BP	1	0	blood_vessel
muscle cell development	0.0318	BP	1	0	blood_vessel
striated muscle contraction	0.03306	BP	1	0	blood_vessel
cellular response to decreased oxygen levels	0.03306	BP	1	0	blood_vessel
cell development	0.03347	BP	1	0	blood_vessel
multicellular organism development	0.03375	BP	1	0	blood_vessel
adherens junction organization	0.03434	BP	1	0	blood_vessel
sulfur compound biosynthetic process	0.03434	BP	1	0	blood_vessel
regulation of insulin secretion	0.03434	BP	1	0	blood_vessel
cell differentiation	0.0356	BP	1	0	blood_vessel
positive regulation of developmental process	0.03604	BP	1	0	blood_vessel
phospholipid metabolic process	0.03604	BP	1	0	blood_vessel
cellular response to oxygen levels	0.03696	BP	1	0	blood_vessel
movement of cell or subcellular component	0.0376	BP	1	0	blood_vessel
regulation of phosphatidylinositol 3-kinase signaling	0.0383	BP	1	0	blood_vessel
cardiac muscle tissue development	0.03966	BP	1	0	blood_vessel
regulation of peptide hormone secretion	0.03966	BP	1	0	blood_vessel
regulation of cellular component organization	0.03973	BP	1	0	blood_vessel
system development	0.04028	BP	1	0	blood_vessel
regeneration	0.04104	BP	1	0	blood_vessel
positive regulation of protein secretion	0.04243	BP	1	0	blood_vessel
regulation of cell projection assembly	0.04243	BP	1	0	blood_vessel
positive regulation of protein phosphorylation	0.04285	BP	1	0	blood_vessel
regulation of organelle organization	0.04334	BP	1	0	blood_vessel
insulin secretion	0.04385	BP	1	0	blood_vessel
protein secretion	0.04391	BP	1	0	blood_vessel
regulation of multicellular organismal development	0.04412	BP	1	0	blood_vessel
regulation of cell development	0.04526	BP	1	0	blood_vessel
positive regulation of peptide secretion	0.04528	BP	1	0	blood_vessel
phosphatidylinositol 3-kinase signaling	0.04528	BP	1	0	blood_vessel
positive regulation of MAP kinase activity	0.04528	BP	1	0	blood_vessel
positive regulation of developmental growth	0.04528	BP	1	0	blood_vessel
single-organism developmental process	0.0454	BP	1	0	blood_vessel
positive regulation of nervous system development	0.04642	BP	1	0	blood_vessel
cell morphogenesis involved in differentiation	0.04713	BP	1	0	blood_vessel
carbohydrate metabolic process	0.04728	BP	1	0	blood_vessel
tissue morphogenesis	0.04728	BP	1	0	blood_vessel
intracellular signal transduction	0.04768	BP	1	0	blood_vessel
regulation of cell shape	0.04819	BP	1	0	blood_vessel
regulation of heart contraction	0.04967	BP	1	0	blood_vessel
peptide secretion	0.04989	BP	1	0	blood_vessel
stress fiber	0.00028	CC	0.09744	1.01126	blood_vessel
actin filament bundle	0.00028	CC	0.09744	1.01126	blood_vessel
contractile actin filament bundle	0.00028	CC	0.09744	1.01126	blood_vessel
actomyosin	0.00046	CC	0.1587	0.799423	blood_vessel
actin cytoskeleton	0.00245	CC	0.8428	0.0742755	blood_vessel
sarcomere	0.00527	CC	1	0	blood_vessel
myofibril	0.00604	CC	1	0	blood_vessel
contractile fiber part	0.00631	CC	1	0	blood_vessel
contractile fiber	0.00659	CC	1	0	blood_vessel
cell-substrate adherens junction	0.00715	CC	1	0	blood_vessel
focal adhesion	0.00715	CC	1	0	blood_vessel
cell-substrate junction	0.00774	CC	1	0	blood_vessel
ruffle membrane	0.01282	CC	1	0	blood_vessel
collagen trimer	0.01368	CC	1	0	blood_vessel
non-motile cilium	0.01457	CC	1	0	blood_vessel
actin filament	0.01549	CC	1	0	blood_vessel
adherens junction	0.01715	CC	1	0	blood_vessel
early endosome membrane	0.01739	CC	1	0	blood_vessel
anchoring junction	0.02039	CC	1	0	blood_vessel
extracellular space	0.02675	CC	1	0	blood_vessel
Z disc	0.02827	CC	1	0	blood_vessel
I band	0.03071	CC	1	0	blood_vessel
leading edge membrane	0.03451	CC	1	0	blood_vessel
cytoskeletal part	0.03705	CC	1	0	blood_vessel
extracellular matrix	0.04765	CC	1	0	blood_vessel
supramolecular fiber	0.04767	CC	1	0	blood_vessel
supramolecular complex	0.0496	CC	1	0	blood_vessel
supramolecular polymer	0.0496	CC	1	0	blood_vessel
ruffle	0.04991	CC	1	0	blood_vessel
structural molecule activity	0.0015	MF	0.5115	0.291154	blood_vessel
actin binding	0.0111	MF	1	0	blood_vessel
protein heterodimerization activity	0.0237	MF	1	0	blood_vessel
protein complex binding	0.0391	MF	1	0	blood_vessel
actin filament binding	0.0434	MF	1	0	blood_vessel
myeloid leukocyte activation	1.3e-08	BP	2.795e-05	4.55362	blood
cell activation involved in immune response	2e-08	BP	4.298e-05	4.36673	blood
leukocyte activation involved in immune response	2e-08	BP	4.298e-05	4.36673	blood
neutrophil activation involved in immune response	2.8e-08	BP	6.0116e-05	4.22101	blood
neutrophil degranulation	2.8e-08	BP	6.0116e-05	4.22101	blood
neutrophil mediated immunity	3.2e-08	BP	6.864e-05	4.16342	blood
neutrophil activation	3.2e-08	BP	6.864e-05	4.16342	blood
granulocyte activation	3.7e-08	BP	7.9291e-05	4.10078	blood
leukocyte degranulation	6.6e-08	BP	0.000141372	3.84964	blood
myeloid cell activation involved in immune response	7.1e-08	BP	0.000152011	3.81812	blood
myeloid leukocyte mediated immunity	7.1e-08	BP	0.000152011	3.81812	blood
leukocyte activation	2.96e-07	BP	0.000633144	3.1985	blood
leukocyte mediated immunity	6.96e-07	BP	0.00148805	2.82738	blood
cell activation	1.111e-06	BP	0.00237421	2.62448	blood
regulated exocytosis	1.558e-06	BP	0.00332789	2.47783	blood
immune effector process	2.519e-06	BP	0.00537806	2.26937	blood
immune response	3.73e-06	BP	0.00795982	2.0991	blood
immune system process	4.351e-06	BP	0.00928068	2.03242	blood
exocytosis	5.241e-06	BP	0.0111738	1.9518	blood
secretion by cell	0.0002	BP	0.4262	0.370387	blood
secretion	0.00037	BP	0.7881	0.103419	blood
single-organism transport	0.00111	BP	1	0	blood
release of sequestered calcium ion into cytosol	0.00115	BP	1	0	blood
regulation of sequestering of calcium ion	0.00115	BP	1	0	blood
negative regulation of sequestering of calcium ion	0.00115	BP	1	0	blood
actin cytoskeleton reorganization	0.00125	BP	1	0	blood
sequestering of calcium ion	0.00125	BP	1	0	blood
regulation of myeloid cell differentiation	0.00147	BP	1	0	blood
calcium ion transmembrane import into cytosol	0.00147	BP	1	0	blood
calcium ion import into cytosol	0.00147	BP	1	0	blood
multicellular organismal homeostasis	0.00158	BP	1	0	blood
sequestering of metal ion	0.00159	BP	1	0	blood
single-organism localization	0.00171	BP	1	0	blood
integrin-mediated signaling pathway	0.00172	BP	1	0	blood
calcium ion transport into cytosol	0.00185	BP	1	0	blood
tissue homeostasis	0.00244	BP	1	0	blood
cytosolic calcium ion transport	0.00244	BP	1	0	blood
negative regulation of homeostatic process	0.00352	BP	1	0	blood
calcium ion import	0.00372	BP	1	0	blood
vesicle-mediated transport	0.00395	BP	1	0	blood
leukocyte differentiation	0.00443	BP	1	0	blood
regulation of ion homeostasis	0.00562	BP	1	0	blood
regulation of cytoskeleton organization	0.00641	BP	1	0	blood
positive regulation of JAK-STAT cascade	0.00671	BP	1	0	blood
positive regulation of STAT cascade	0.00671	BP	1	0	blood
positive regulation of reactive oxygen species metabolic process	0.00671	BP	1	0	blood
response to reactive oxygen species	0.00675	BP	1	0	blood
regulation of reactive oxygen species biosynthetic process	0.00738	BP	1	0	blood
regulation of homeostatic process	0.0078	BP	1	0	blood
regulation of release of sequestered calcium ion into cytosol	0.00809	BP	1	0	blood
positive regulation of cytosolic calcium ion concentration	0.00835	BP	1	0	blood
protein polymerization	0.00835	BP	1	0	blood
regulation of hemopoiesis	0.00869	BP	1	0	blood
reactive oxygen species biosynthetic process	0.00883	BP	1	0	blood
regulation of phospholipid metabolic process	0.00883	BP	1	0	blood
positive regulation of growth	0.01015	BP	1	0	blood
regulation of calcium ion transport into cytosol	0.01039	BP	1	0	blood
regulation of oxidoreductase activity	0.01039	BP	1	0	blood
regulation of immune system process	0.01143	BP	1	0	blood
regulation of cytosolic calcium ion concentration	0.01175	BP	1	0	blood
positive regulation of immune system process	0.01187	BP	1	0	blood
response to hydrogen peroxide	0.01206	BP	1	0	blood
response to ethanol	0.01206	BP	1	0	blood
homeostatic process	0.01239	BP	1	0	blood
erythrocyte differentiation	0.01294	BP	1	0	blood
regulation of calcium ion import	0.01294	BP	1	0	blood
mitotic spindle organization	0.01384	BP	1	0	blood
microtubule cytoskeleton organization involved in mitosis	0.01384	BP	1	0	blood
myeloid cell differentiation	0.0144	BP	1	0	blood
toll-like receptor signaling pathway	0.01478	BP	1	0	blood
erythrocyte homeostasis	0.01478	BP	1	0	blood
calcium ion transmembrane transport	0.01487	BP	1	0	blood
maintenance of location	0.01634	BP	1	0	blood
defense response to bacterium	0.01672	BP	1	0	blood
cellular protein complex assembly	0.01703	BP	1	0	blood
anatomical structure homeostasis	0.01736	BP	1	0	blood
regulation of JAK-STAT cascade	0.01773	BP	1	0	blood
regulation of STAT cascade	0.01773	BP	1	0	blood
leukocyte migration	0.01842	BP	1	0	blood
myeloid cell homeostasis	0.01983	BP	1	0	blood
regulation of calcium ion transmembrane transport	0.01983	BP	1	0	blood
regulation of actin cytoskeleton organization	0.02007	BP	1	0	blood
response to purine-containing compound	0.02203	BP	1	0	blood
leukocyte chemotaxis	0.02203	BP	1	0	blood
regulation of reactive oxygen species metabolic process	0.02203	BP	1	0	blood
hemopoiesis	0.02244	BP	1	0	blood
vascular endothelial growth factor receptor signaling pathway	0.02316	BP	1	0	blood
response to calcium ion	0.02316	BP	1	0	blood
skeletal muscle organ development	0.02316	BP	1	0	blood
cellular calcium ion homeostasis	0.02363	BP	1	0	blood
JAK-STAT cascade	0.02432	BP	1	0	blood
STAT cascade	0.02432	BP	1	0	blood
calcium ion homeostasis	0.02488	BP	1	0	blood
hematopoietic or lymphoid organ development	0.02688	BP	1	0	blood
cellular divalent inorganic cation homeostasis	0.02751	BP	1	0	blood
pattern recognition receptor signaling pathway	0.02794	BP	1	0	blood
myeloid leukocyte differentiation	0.02919	BP	1	0	blood
spindle organization	0.02919	BP	1	0	blood
calcium ion transport	0.02957	BP	1	0	blood
regulation of actin filament-based process	0.02957	BP	1	0	blood
response to oxidative stress	0.03027	BP	1	0	blood
divalent inorganic cation homeostasis	0.03171	BP	1	0	blood
positive regulation of cell growth	0.03176	BP	1	0	blood
regulation of actin filament polymerization	0.03176	BP	1	0	blood
positive regulation of peptidyl-tyrosine phosphorylation	0.03176	BP	1	0	blood
immune system development	0.03183	BP	1	0	blood
hexose transport	0.03308	BP	1	0	blood
monosaccharide transport	0.03308	BP	1	0	blood
glucose transport	0.03308	BP	1	0	blood
calcium-mediated signaling	0.03308	BP	1	0	blood
actin filament polymerization	0.03442	BP	1	0	blood
response to alcohol	0.03442	BP	1	0	blood
positive regulation of cytoskeleton organization	0.03578	BP	1	0	blood
divalent metal ion transport	0.03781	BP	1	0	blood
divalent inorganic cation transport	0.03781	BP	1	0	blood
cellular response to tumor necrosis factor	0.03856	BP	1	0	blood
carbohydrate transport	0.03999	BP	1	0	blood
cellular metal ion homeostasis	0.04025	BP	1	0	blood
regulation of protein polymerization	0.04143	BP	1	0	blood
cell chemotaxis	0.04143	BP	1	0	blood
defense response	0.04206	BP	1	0	blood
regulation of actin polymerization or depolymerization	0.04289	BP	1	0	blood
response to glucose	0.04437	BP	1	0	blood
regulation of actin filament length	0.04437	BP	1	0	blood
cellular response to acid chemical	0.04437	BP	1	0	blood
response to hexose	0.04587	BP	1	0	blood
regulation of calcium ion transport	0.04587	BP	1	0	blood
inflammatory response	0.04713	BP	1	0	blood
response to mechanical stimulus	0.04739	BP	1	0	blood
response to tumor necrosis factor	0.04739	BP	1	0	blood
homeostasis of number of cells	0.04739	BP	1	0	blood
response to monosaccharide	0.04893	BP	1	0	blood
immune response-activating signal transduction	0.04894	BP	1	0	blood
tertiary granule membrane	2.3e-09	CC	8.004e-07	6.09669	blood
tertiary granule	3e-09	CC	1.041e-06	5.98255	blood
specific granule	2.237e-07	CC	7.74002e-05	4.11126	blood
specific granule membrane	6.879e-07	CC	0.000237325	3.62466	blood
secretory granule membrane	7.082e-07	CC	0.000243621	3.61329	blood
secretory granule	1.7346e-06	CC	0.000594968	3.22551	blood
secretory vesicle	6.9062e-06	CC	0.00236192	2.62673	blood
ficolin-1-rich granule membrane	0.00023	CC	0.07843	1.10552	blood
cytoplasmic vesicle membrane	0.00027	CC	0.0918	1.03716	blood
cytoplasmic vesicle part	0.00034	CC	0.11526	0.938321	blood
vesicle membrane	0.00035	CC	0.1183	0.927015	blood
primary lysosome	0.00126	CC	0.42462	0.372	blood
azurophil granule	0.00126	CC	0.42462	0.372	blood
vacuolar part	0.00166	CC	0.5561	0.254847	blood
whole membrane	0.00337	CC	1	0	blood
plasma membrane	0.0036	CC	1	0	blood
lytic vacuole	0.00374	CC	1	0	blood
lysosome	0.00374	CC	1	0	blood
cell periphery	0.00491	CC	1	0	blood
vacuole	0.00573	CC	1	0	blood
plasma membrane receptor complex	0.00709	CC	1	0	blood
azurophil granule lumen	0.0074	CC	1	0	blood
cytoplasmic vesicle	0.00771	CC	1	0	blood
intracellular vesicle	0.00779	CC	1	0	blood
intracellular organelle	0.02093	CC	1	0	blood
vacuolar lumen	0.02096	CC	1	0	blood
lysosomal membrane	0.02372	CC	1	0	blood
lytic vacuole membrane	0.02372	CC	1	0	blood
receptor complex	0.02968	CC	1	0	blood
vacuolar membrane	0.03039	CC	1	0	blood
integral component of plasma membrane	0.03052	CC	1	0	blood
spindle pole	0.03052	CC	1	0	blood
intrinsic component of plasma membrane	0.03333	CC	1	0	blood
neuronal cell body	0.03406	CC	1	0	blood
bounding membrane of organelle	0.03434	CC	1	0	blood
growth cone	0.04444	CC	1	0	blood
cell body	0.04819	CC	1	0	blood
site of polarized growth	0.04901	CC	1	0	blood
enhancer binding	0.0089	MF	1	0	blood
ligand-gated cation channel activity	0.0113	MF	1	0	blood
RNA polymerase II transcription factor binding	0.02	MF	1	0	blood
ligand-gated ion channel activity	0.0233	MF	1	0	blood
ligand-gated channel activity	0.0233	MF	1	0	blood
substrate-specific transporter activity	0.0281	MF	1	0	blood
SH3 domain binding	0.0281	MF	1	0	blood
transcriptional activator activity, RNA polymerase II core promoter proximal region sequence-specifi...	0.0417	MF	1	0	blood
transporter activity	0.0495	MF	1	0	blood
chemical synaptic transmission	1.2e-07	BP	0.000258	3.58838	brain
anterograde trans-synaptic signaling	1.2e-07	BP	0.000258	3.58838	brain
synaptic signaling	1.2e-07	BP	0.000258	3.58838	brain
trans-synaptic signaling	1.2e-07	BP	0.000258	3.58838	brain
neurotransmitter secretion	2.9e-07	BP	0.00062234	3.20597	brain
signal release from synapse	2.9e-07	BP	0.00062234	3.20597	brain
presynaptic process involved in chemical synaptic transmission	4.8e-07	BP	0.00102912	2.98753	brain
neurotransmitter transport	7.7e-07	BP	0.00165011	2.78249	brain
regulation of neurotransmitter levels	1.04e-06	BP	0.00222768	2.65215	brain
positive regulation of synapse assembly	1.847e-05	BP	0.0395443	1.40292	brain
nervous system development	3.428e-05	BP	0.0733592	1.13455	brain
regulation of synapse structure or activity	4.247e-05	BP	0.0908433	1.04171	brain
single-organism membrane fusion	4.505e-05	BP	0.0963169	1.0163	brain
synaptic vesicle cycle	4.843e-05	BP	0.103495	0.985081	brain
regulation of synapse assembly	5.091e-05	BP	0.108744	0.963596	brain
synaptic vesicle exocytosis	7.213e-05	BP	0.153998	0.812486	brain
organelle fusion	7.312e-05	BP	0.156038	0.806769	brain
vesicle fusion	8.91e-05	BP	0.19005	0.721131	brain
organelle membrane fusion	0.00011	BP	0.23452	0.62982	brain
membrane fusion	0.00011	BP	0.23452	0.62982	brain
neuron development	0.00013	BP	0.2769	0.557677	brain
calcium ion regulated exocytosis	0.00013	BP	0.2769	0.557677	brain
synaptic vesicle localization	0.00014	BP	0.29792	0.5259	brain
generation of neurons	0.00014	BP	0.29792	0.5259	brain
neuron projection development	0.00017	BP	0.36142	0.441988	brain
neuron differentiation	0.00019	BP	0.40375	0.393887	brain
single-organism membrane organization	0.00021	BP	0.44604	0.350626	brain
signal release	0.00023	BP	0.48829	0.311322	brain
neurogenesis	0.0003	BP	0.6366	0.196133	brain
regulation of synapse organization	0.00037	BP	0.78477	0.105258	brain
regulation of calcium ion-dependent exocytosis	0.00041	BP	0.8692	0.0608803	brain
modulation of synaptic transmission	0.00041	BP	0.8692	0.0608803	brain
regulation of nervous system development	0.00054	BP	1	0	brain
positive regulation of synaptic transmission	0.00058	BP	1	0	brain
vesicle localization	0.00061	BP	1	0	brain
synapse assembly	0.0007	BP	1	0	brain
cell-cell signaling	0.00074	BP	1	0	brain
positive regulation of nervous system development	0.00089	BP	1	0	brain
synaptic vesicle transport	0.00102	BP	1	0	brain
establishment of synaptic vesicle localization	0.00102	BP	1	0	brain
vesicle-mediated transport in synapse	0.00102	BP	1	0	brain
positive regulation of cellular component biogenesis	0.00103	BP	1	0	brain
regulation of vesicle-mediated transport	0.00108	BP	1	0	brain
regulation of exocytosis	0.00121	BP	1	0	brain
protein lipidation	0.00141	BP	1	0	brain
excitatory postsynaptic potential	0.00141	BP	1	0	brain
lipoprotein biosynthetic process	0.00158	BP	1	0	brain
protein localization to membrane	0.00176	BP	1	0	brain
synapse organization	0.00195	BP	1	0	brain
regulation of biological quality	0.00236	BP	1	0	brain
regulation of regulated secretory pathway	0.0024	BP	1	0	brain
neuron projection morphogenesis	0.00253	BP	1	0	brain
regulation of secretion by cell	0.00255	BP	1	0	brain
cell projection organization	0.00258	BP	1	0	brain
chemical synaptic transmission, postsynaptic	0.00265	BP	1	0	brain
establishment of vesicle localization	0.00288	BP	1	0	brain
cell projection morphogenesis	0.0031	BP	1	0	brain
C-terminal protein amino acid modification	0.00315	BP	1	0	brain
regulation of neurotransmitter transport	0.00315	BP	1	0	brain
regulation of cellular component biogenesis	0.0035	BP	1	0	brain
dicarboxylic acid transport	0.00364	BP	1	0	brain
regulation of vesicle fusion	0.00364	BP	1	0	brain
regulation of secretion	0.00399	BP	1	0	brain
cell part morphogenesis	0.00402	BP	1	0	brain
organelle localization	0.00476	BP	1	0	brain
regulation of postsynaptic membrane potential	0.00485	BP	1	0	brain
post-translational protein modification	0.00536	BP	1	0	brain
positive regulation of exocytosis	0.00536	BP	1	0	brain
positive regulation of cellular component organization	0.00597	BP	1	0	brain
membrane organization	0.00597	BP	1	0	brain
positive regulation of secretion by cell	0.00719	BP	1	0	brain
protein localization to cell periphery	0.00719	BP	1	0	brain
cell morphogenesis	0.00759	BP	1	0	brain
lipoprotein metabolic process	0.00805	BP	1	0	brain
vesicle organization	0.00868	BP	1	0	brain
positive regulation of secretion	0.00968	BP	1	0	brain
regulation of cellular component organization	0.00996	BP	1	0	brain
acid secretion	0.01008	BP	1	0	brain
protein heterooligomerization	0.01008	BP	1	0	brain
neurological system process	0.01069	BP	1	0	brain
nitrogen compound transport	0.01157	BP	1	0	brain
cell development	0.01189	BP	1	0	brain
amino acid transport	0.01205	BP	1	0	brain
developmental maturation	0.01312	BP	1	0	brain
regulation of multicellular organismal development	0.01437	BP	1	0	brain
learning or memory	0.01464	BP	1	0	brain
cellular component morphogenesis	0.01476	BP	1	0	brain
establishment of protein localization to membrane	0.01633	BP	1	0	brain
axonogenesis	0.01666	BP	1	0	brain
plasma membrane organization	0.01699	BP	1	0	brain
learning	0.0179	BP	1	0	brain
cell morphogenesis involved in neuron differentiation	0.01957	BP	1	0	brain
single-organism organelle organization	0.02052	BP	1	0	brain
axon development	0.02213	BP	1	0	brain
regulation of cell projection organization	0.02354	BP	1	0	brain
cognition	0.02393	BP	1	0	brain
positive regulation of multicellular organismal process	0.02535	BP	1	0	brain
single-organism behavior	0.0255	BP	1	0	brain
system development	0.02554	BP	1	0	brain
regulation of multicellular organismal process	0.02562	BP	1	0	brain
behavior	0.02715	BP	1	0	brain
protein localization to plasma membrane	0.02728	BP	1	0	brain
regulation of transport	0.02851	BP	1	0	brain
establishment of organelle localization	0.02952	BP	1	0	brain
negative regulation of cell projection organization	0.03002	BP	1	0	brain
single-multicellular organism process	0.03036	BP	1	0	brain
positive regulation of transport	0.03065	BP	1	0	brain
cellular localization	0.03177	BP	1	0	brain
regulation of synaptic plasticity	0.03358	BP	1	0	brain
membrane docking	0.03545	BP	1	0	brain
regulation of synaptic transmission, glutamatergic	0.03612	BP	1	0	brain
long-term synaptic potentiation	0.03612	BP	1	0	brain
establishment of localization	0.03658	BP	1	0	brain
establishment of localization in cell	0.03729	BP	1	0	brain
negative regulation of neuron differentiation	0.03736	BP	1	0	brain
regulation of membrane potential	0.0375	BP	1	0	brain
organic substance transport	0.03896	BP	1	0	brain
ammonium transport	0.04307	BP	1	0	brain
regulation of localization	0.04341	BP	1	0	brain
transport	0.04444	BP	1	0	brain
regulation of neuron differentiation	0.04446	BP	1	0	brain
monovalent inorganic cation transport	0.04461	BP	1	0	brain
positive regulation of developmental process	0.0457	BP	1	0	brain
multicellular organism development	0.04589	BP	1	0	brain
vesicle-mediated transport to the plasma membrane	0.04672	BP	1	0	brain
response to glucose	0.04771	BP	1	0	brain
response to hexose	0.04993	BP	1	0	brain
neuron part	7.8e-07	CC	0.00027144	3.56633	brain
synapse	3.74e-06	CC	0.00129778	2.8868	brain
synapse part	4.96e-06	CC	0.00171616	2.76544	brain
neuron projection	6.83e-06	CC	0.00235635	2.62776	brain
presynapse	1.841e-05	CC	0.00633304	2.19839	brain
synaptic membrane	2.686e-05	CC	0.00921298	2.0356	brain
synaptic vesicle	3.269e-05	CC	0.01118	1.95156	brain
exocytic vesicle	6.214e-05	CC	0.0211897	1.67387	brain
axon	7.921e-05	CC	0.0269314	1.56974	brain
cell projection	0.0003	CC	0.1017	0.992679	brain
clathrin-coated vesicle membrane	0.00034	CC	0.11492	0.939604	brain
axon part	0.00034	CC	0.11492	0.939604	brain
presynaptic membrane	0.00044	CC	0.14784	0.830208	brain
cell junction	0.00045	CC	0.15075	0.821743	brain
plasma membrane bounded cell projection	0.00047	CC	0.15698	0.804156	brain
transport vesicle	0.0005	CC	0.1665	0.778586	brain
somatodendritic compartment	0.00059	CC	0.19588	0.70801	brain
plasma membrane	0.00082	CC	0.27142	0.566358	brain
transport vesicle membrane	0.00084	CC	0.2772	0.557207	brain
cell periphery	0.0014	CC	0.4606	0.336676	brain
neuron projection terminus	0.00145	CC	0.4756	0.322758	brain
plasma membrane region	0.0016	CC	0.5232	0.281332	brain
coated vesicle membrane	0.00164	CC	0.53464	0.271939	brain
clathrin-coated vesicle	0.00236	CC	0.767	0.115205	brain
cell body	0.00305	CC	0.9882	0.00515515	brain
membrane part	0.00331	CC	1	0	brain
plasma membrane part	0.00442	CC	1	0	brain
cell projection part	0.00482	CC	1	0	brain
voltage-gated potassium channel complex	0.00632	CC	1	0	brain
potassium channel complex	0.00632	CC	1	0	brain
neuronal cell body	0.00661	CC	1	0	brain
axon terminus	0.00704	CC	1	0	brain
membrane	0.00756	CC	1	0	brain
coated vesicle	0.00762	CC	1	0	brain
postsynaptic membrane	0.00762	CC	1	0	brain
anchored component of membrane	0.0078	CC	1	0	brain
secretory granule membrane	0.00924	CC	1	0	brain
intrinsic component of membrane	0.01114	CC	1	0	brain
cation channel complex	0.02026	CC	1	0	brain
myelin sheath	0.02668	CC	1	0	brain
postsynapse	0.02827	CC	1	0	brain
intrinsic component of organelle membrane	0.0371	CC	1	0	brain
ion channel complex	0.03901	CC	1	0	brain
cytoplasmic vesicle membrane	0.03972	CC	1	0	brain
whole membrane	0.04558	CC	1	0	brain
vesicle membrane	0.0478	CC	1	0	brain
SNARE binding	0.0017	MF	0.5797	0.236797	brain
syntaxin binding	0.0047	MF	1	0	brain
ion channel regulator activity	0.0047	MF	1	0	brain
phosphatidylinositol bisphosphate binding	0.0059	MF	1	0	brain
protein C-terminus binding	0.0092	MF	1	0	brain
channel regulator activity	0.0142	MF	1	0	brain
phospholipid binding	0.0238	MF	1	0	brain
phosphatidylinositol phosphate binding	0.0284	MF	1	0	brain
clathrin binding	0.0432	MF	1	0	brain
modified amino acid binding	0.0465	MF	1	0	brain
G-protein coupled receptor activity	0.048	MF	1	0	brain
reactive oxygen species metabolic process	0.019	BP	1	0	breast
oxidation-reduction process	0.046	BP	1	0	breast
oxidoreductase activity	0.01	MF	1	0	breast
cell projection assembly	0.0097	BP	1	0	esophagus
epidermal cell differentiation	0.011	BP	1	0	esophagus
regulation of cell projection assembly	0.0122	BP	1	0	esophagus
actomyosin structure organization	0.0127	BP	1	0	esophagus
regulation of Rho protein signal transduction	0.0131	BP	1	0	esophagus
cellular component assembly	0.0156	BP	1	0	esophagus
Rho protein signal transduction	0.0179	BP	1	0	esophagus
organelle assembly	0.0183	BP	1	0	esophagus
cellular component biogenesis	0.0206	BP	1	0	esophagus
cytoskeleton organization	0.022	BP	1	0	esophagus
epidermis development	0.0238	BP	1	0	esophagus
regulation of Ras protein signal transduction	0.0261	BP	1	0	esophagus
immune response-activating cell surface receptor signaling pathway	0.037	BP	1	0	esophagus
plasma membrane organization	0.0377	BP	1	0	esophagus
regulation of cell-cell adhesion	0.0391	BP	1	0	esophagus
immune response-regulating cell surface receptor signaling pathway	0.0457	BP	1	0	esophagus
positive regulation of cell projection organization	0.0479	BP	1	0	esophagus
Ras protein signal transduction	0.0494	BP	1	0	esophagus
melanosome	0.0028	CC	0.9744	0.0112627	esophagus
pigment granule	0.0028	CC	0.9744	0.0112627	esophagus
ruffle membrane	0.0032	CC	1	0	esophagus
cytosol	0.0034	CC	1	0	esophagus
leading edge membrane	0.0091	CC	1	0	esophagus
ruffle	0.0134	CC	1	0	esophagus
supramolecular fiber	0.0291	CC	1	0	esophagus
supramolecular complex	0.0301	CC	1	0	esophagus
supramolecular polymer	0.0301	CC	1	0	esophagus
cytoskeletal part	0.0321	CC	1	0	esophagus
cell projection membrane	0.0325	CC	1	0	esophagus
extracellular exosome	0.0438	CC	1	0	esophagus
extracellular organelle	0.0446	CC	1	0	esophagus
extracellular vesicle	0.0446	CC	1	0	esophagus
phosphatidylinositol phosphate binding	0.0066	MF	1	0	esophagus
lipid binding	0.0093	MF	1	0	esophagus
phosphatidylinositol binding	0.016	MF	1	0	esophagus
protein binding	0.0292	MF	1	0	esophagus
cadherin binding	0.0348	MF	1	0	esophagus
phospholipid binding	0.037	MF	1	0	esophagus
O-glycan processing	0.0028	BP	1	0	colon
immune response-activating cell surface receptor signaling pathway	0.0031	BP	1	0	colon
regulation of cell growth	0.0036	BP	1	0	colon
immune response-regulating cell surface receptor signaling pathway	0.0043	BP	1	0	colon
innate immune response activating cell surface receptor signaling pathway	0.0045	BP	1	0	colon
stimulatory C-type lectin receptor signaling pathway	0.0045	BP	1	0	colon
tissue remodeling	0.0048	BP	1	0	colon
protein O-linked glycosylation	0.006	BP	1	0	colon
embryonic morphogenesis	0.0069	BP	1	0	colon
immune response-activating signal transduction	0.0072	BP	1	0	colon
cell growth	0.008	BP	1	0	colon
immune response-regulating signaling pathway	0.0092	BP	1	0	colon
activation of immune response	0.0093	BP	1	0	colon
cellular biosynthetic process	0.0097	BP	1	0	colon
cellular macromolecule biosynthetic process	0.0113	BP	1	0	colon
organic substance biosynthetic process	0.0115	BP	1	0	colon
biosynthetic process	0.0124	BP	1	0	colon
embryonic organ morphogenesis	0.0131	BP	1	0	colon
regulation of growth	0.0135	BP	1	0	colon
regulation of defense response	0.0137	BP	1	0	colon
macromolecule biosynthetic process	0.0142	BP	1	0	colon
positive regulation of immune response	0.0151	BP	1	0	colon
carbohydrate derivative biosynthetic process	0.0158	BP	1	0	colon
innate immune response-activating signal transduction	0.0194	BP	1	0	colon
activation of innate immune response	0.0205	BP	1	0	colon
protein glycosylation	0.0244	BP	1	0	colon
macromolecule glycosylation	0.0244	BP	1	0	colon
glycosylation	0.0244	BP	1	0	colon
positive regulation of innate immune response	0.0249	BP	1	0	colon
regulation of lipid metabolic process	0.0273	BP	1	0	colon
regulation of immune response	0.0281	BP	1	0	colon
positive regulation of immune system process	0.0305	BP	1	0	colon
embryonic organ development	0.0311	BP	1	0	colon
regulation of translation	0.0343	BP	1	0	colon
embryo development	0.0349	BP	1	0	colon
regulation of innate immune response	0.0364	BP	1	0	colon
glycoprotein biosynthetic process	0.0377	BP	1	0	colon
blood coagulation	0.0391	BP	1	0	colon
positive regulation of defense response	0.0391	BP	1	0	colon
coagulation	0.0391	BP	1	0	colon
hemostasis	0.0413	BP	1	0	colon
regulation of cellular amide metabolic process	0.0413	BP	1	0	colon
growth	0.0437	BP	1	0	colon
negative regulation of cell cycle	0.0457	BP	1	0	colon
Golgi lumen	0.0042	CC	1	0	colon
Golgi apparatus part	0.0438	CC	1	0	colon
anion binding	0.048	MF	1	0	colon
regulation of nuclear division	0.0039	BP	1	0	cervix_uteri
negative regulation of cell growth	0.004	BP	1	0	cervix_uteri
negative regulation of growth	0.0064	BP	1	0	cervix_uteri
protein ubiquitination	0.0091	BP	1	0	cervix_uteri
protein modification by small protein conjugation	0.0136	BP	1	0	cervix_uteri
positive regulation of macromolecule metabolic process	0.0156	BP	1	0	cervix_uteri
positive regulation of cellular metabolic process	0.0175	BP	1	0	cervix_uteri
negative regulation of molecular function	0.0185	BP	1	0	cervix_uteri
positive regulation of transcription from RNA polymerase II promoter	0.0194	BP	1	0	cervix_uteri
positive regulation of proteolysis	0.0204	BP	1	0	cervix_uteri
protein modification by small protein conjugation or removal	0.0224	BP	1	0	cervix_uteri
positive regulation of metabolic process	0.0232	BP	1	0	cervix_uteri
regulation of cell growth	0.0233	BP	1	0	cervix_uteri
sensory organ development	0.0314	BP	1	0	cervix_uteri
regulation of cell cycle process	0.0395	BP	1	0	cervix_uteri
cell growth	0.0395	BP	1	0	cervix_uteri
positive regulation of transcription, DNA-templated	0.0412	BP	1	0	cervix_uteri
positive regulation of nucleic acid-templated transcription	0.0412	BP	1	0	cervix_uteri
positive regulation of RNA biosynthetic process	0.0437	BP	1	0	cervix_uteri
apoptotic signaling pathway	0.0449	BP	1	0	cervix_uteri
midbrain development	0.0462	BP	1	0	cervix_uteri
ear morphogenesis	0.0462	BP	1	0	cervix_uteri
odontogenesis of dentin-containing tooth	0.0462	BP	1	0	cervix_uteri
intrinsic apoptotic signaling pathway by p53 class mediator	0.0462	BP	1	0	cervix_uteri
positive regulation of response to DNA damage stimulus	0.0462	BP	1	0	cervix_uteri
positive regulation of RNA metabolic process	0.0466	BP	1	0	cervix_uteri
nuclear division	0.0471	BP	1	0	cervix_uteri
spermatid differentiation	0.0484	BP	1	0	cervix_uteri
regulation of ubiquitin-protein transferase activity	0.0484	BP	1	0	cervix_uteri
regulation of chromosome segregation	0.0484	BP	1	0	cervix_uteri
negative regulation of protein modification by small protein conjugation or removal	0.0484	BP	1	0	cervix_uteri
positive regulation of intrinsic apoptotic signaling pathway	0.0484	BP	1	0	cervix_uteri
cullin-RING ubiquitin ligase complex	0.0029	CC	1	0	cervix_uteri
nucleus	0.0053	CC	1	0	cervix_uteri
ubiquitin ligase complex	0.0096	CC	1	0	cervix_uteri
T-tubule	0.0466	CC	1	0	cervix_uteri
transcriptional activator activity, RNA polymerase II transcription regulatory region sequence-speci...	0.011	MF	1	0	cervix_uteri
RNA polymerase II transcription factor activity, sequence-specific DNA binding	0.048	MF	1	0	cervix_uteri
transmembrane transport	0.001	BP	1	0	kidney
excretion	0.0011	BP	1	0	kidney
ion transport	0.0017	BP	1	0	kidney
O-glycan processing	0.0019	BP	1	0	kidney
innate immune response activating cell surface receptor signaling pathway	0.0031	BP	1	0	kidney
stimulatory C-type lectin receptor signaling pathway	0.0031	BP	1	0	kidney
ion transmembrane transport	0.0036	BP	1	0	kidney
protein O-linked glycosylation	0.0041	BP	1	0	kidney
anion transport	0.0042	BP	1	0	kidney
organic hydroxy compound transport	0.0057	BP	1	0	kidney
sulfur compound biosynthetic process	0.0068	BP	1	0	kidney
carbohydrate derivative biosynthetic process	0.0092	BP	1	0	kidney
anion transmembrane transport	0.0097	BP	1	0	kidney
innate immune response-activating signal transduction	0.0135	BP	1	0	kidney
activation of innate immune response	0.0143	BP	1	0	kidney
monosaccharide metabolic process	0.0151	BP	1	0	kidney
protein glycosylation	0.0171	BP	1	0	kidney
macromolecule glycosylation	0.0171	BP	1	0	kidney
glycosylation	0.0171	BP	1	0	kidney
positive regulation of innate immune response	0.0175	BP	1	0	kidney
sulfur compound metabolic process	0.0205	BP	1	0	kidney
small molecule metabolic process	0.0244	BP	1	0	kidney
regulation of innate immune response	0.0256	BP	1	0	kidney
immune response-activating cell surface receptor signaling pathway	0.0261	BP	1	0	kidney
glycoprotein biosynthetic process	0.0266	BP	1	0	kidney
positive regulation of defense response	0.0276	BP	1	0	kidney
organic anion transport	0.0281	BP	1	0	kidney
single-organism metabolic process	0.0291	BP	1	0	kidney
cation transport	0.0306	BP	1	0	kidney
immune response-regulating cell surface receptor signaling pathway	0.0323	BP	1	0	kidney
single-organism carbohydrate metabolic process	0.0329	BP	1	0	kidney
glycoprotein metabolic process	0.0373	BP	1	0	kidney
small molecule biosynthetic process	0.0391	BP	1	0	kidney
carbohydrate derivative metabolic process	0.0403	BP	1	0	kidney
monovalent inorganic cation transport	0.0426	BP	1	0	kidney
immune response-activating signal transduction	0.0451	BP	1	0	kidney
carbohydrate metabolic process	0.0476	BP	1	0	kidney
integral component of membrane	0.0004	CC	0.1392	0.856361	kidney
intrinsic component of membrane	0.00048	CC	0.16656	0.778429	kidney
integral component of plasma membrane	0.0025	CC	0.865	0.0629839	kidney
intrinsic component of plasma membrane	0.00274	CC	0.9453	0.0244303	kidney
Golgi lumen	0.0035	CC	1	0	kidney
membrane part	0.00374	CC	1	0	kidney
extracellular exosome	0.00589	CC	1	0	kidney
extracellular organelle	0.00602	CC	1	0	kidney
plasma membrane part	0.00602	CC	1	0	kidney
extracellular vesicle	0.00602	CC	1	0	kidney
apical plasma membrane	0.01684	CC	1	0	kidney
extracellular region part	0.02257	CC	1	0	kidney
apical part of cell	0.02912	CC	1	0	kidney
cell periphery	0.03637	CC	1	0	kidney
extracellular region	0.04105	CC	1	0	kidney
ion transmembrane transporter activity	5.6e-05	MF	0.019096	1.71906	kidney
substrate-specific transmembrane transporter activity	7.6e-05	MF	0.02584	1.58771	kidney
transmembrane transporter activity	0.00013	MF	0.04407	1.35586	kidney
substrate-specific transporter activity	0.00021	MF	0.07098	1.14886	kidney
anion transmembrane transporter activity	0.00039	MF	0.13143	0.881305	kidney
transporter activity	0.00043	MF	0.14448	0.840192	kidney
active transmembrane transporter activity	0.00107	MF	0.35845	0.445571	kidney
organic anion transmembrane transporter activity	0.00334	MF	1	0	kidney
cation transmembrane transporter activity	0.00583	MF	1	0	kidney
secondary active transmembrane transporter activity	0.00767	MF	1	0	kidney
monovalent inorganic cation transmembrane transporter activity	0.01532	MF	1	0	kidney
inorganic cation transmembrane transporter activity	0.04189	MF	1	0	kidney
ATPase binding	0.04863	MF	1	0	kidney
O-glycan processing	5.9e-05	BP	0.12685	0.89671	fallopian_tube
innate immune response activating cell surface receptor signaling pathway	0.00012	BP	0.25788	0.588582	fallopian_tube
stimulatory C-type lectin receptor signaling pathway	0.00012	BP	0.25788	0.588582	fallopian_tube
protein O-linked glycosylation	0.00019	BP	0.40793	0.389414	fallopian_tube
innate immune response-activating signal transduction	0.00115	BP	1	0	fallopian_tube
activation of innate immune response	0.00125	BP	1	0	fallopian_tube
cellular biosynthetic process	0.00163	BP	1	0	fallopian_tube
protein glycosylation	0.00164	BP	1	0	fallopian_tube
macromolecule glycosylation	0.00164	BP	1	0	fallopian_tube
glycosylation	0.00164	BP	1	0	fallopian_tube
carbohydrate derivative biosynthetic process	0.00164	BP	1	0	fallopian_tube
positive regulation of innate immune response	0.0017	BP	1	0	fallopian_tube
organic substance biosynthetic process	0.00199	BP	1	0	fallopian_tube
biosynthetic process	0.00217	BP	1	0	fallopian_tube
regulation of innate immune response	0.00304	BP	1	0	fallopian_tube
immune response-activating cell surface receptor signaling pathway	0.00313	BP	1	0	fallopian_tube
glycoprotein biosynthetic process	0.00322	BP	1	0	fallopian_tube
positive regulation of defense response	0.00341	BP	1	0	fallopian_tube
immune response-regulating cell surface receptor signaling pathway	0.00433	BP	1	0	fallopian_tube
glycoprotein metabolic process	0.0054	BP	1	0	fallopian_tube
immune response-activating signal transduction	0.0072	BP	1	0	fallopian_tube
immune response-regulating signaling pathway	0.00915	BP	1	0	fallopian_tube
activation of immune response	0.00933	BP	1	0	fallopian_tube
cellular macromolecule biosynthetic process	0.01129	BP	1	0	fallopian_tube
carbohydrate derivative metabolic process	0.01205	BP	1	0	fallopian_tube
negative regulation of apoptotic signaling pathway	0.01224	BP	1	0	fallopian_tube
defense response	0.01303	BP	1	0	fallopian_tube
regulation of defense response	0.0137	BP	1	0	fallopian_tube
macromolecule biosynthetic process	0.01418	BP	1	0	fallopian_tube
positive regulation of immune response	0.01507	BP	1	0	fallopian_tube
positive regulation of response to stimulus	0.01631	BP	1	0	fallopian_tube
innate immune response	0.01651	BP	1	0	fallopian_tube
nucleobase-containing compound biosynthetic process	0.01929	BP	1	0	fallopian_tube
heterocycle biosynthetic process	0.02105	BP	1	0	fallopian_tube
aromatic compound biosynthetic process	0.02116	BP	1	0	fallopian_tube
organic cyclic compound biosynthetic process	0.02441	BP	1	0	fallopian_tube
regulation of immune response	0.02814	BP	1	0	fallopian_tube
positive regulation of biological process	0.02929	BP	1	0	fallopian_tube
positive regulation of immune system process	0.03053	BP	1	0	fallopian_tube
regulation of apoptotic signaling pathway	0.03367	BP	1	0	fallopian_tube
regulation of transcription, DNA-templated	0.03544	BP	1	0	fallopian_tube
cellular nitrogen compound biosynthetic process	0.03623	BP	1	0	fallopian_tube
immune system process	0.03637	BP	1	0	fallopian_tube
regulation of nucleic acid-templated transcription	0.03658	BP	1	0	fallopian_tube
regulation of RNA biosynthetic process	0.03755	BP	1	0	fallopian_tube
anatomical structure formation involved in morphogenesis	0.04121	BP	1	0	fallopian_tube
angiogenesis	0.04126	BP	1	0	fallopian_tube
transcription, DNA-templated	0.04224	BP	1	0	fallopian_tube
regulation of RNA metabolic process	0.0431	BP	1	0	fallopian_tube
nucleic acid-templated transcription	0.04331	BP	1	0	fallopian_tube
positive regulation of transcription from RNA polymerase II promoter	0.04373	BP	1	0	fallopian_tube
circulatory system development	0.04545	BP	1	0	fallopian_tube
organic substance metabolic process	0.04667	BP	1	0	fallopian_tube
RNA biosynthetic process	0.04709	BP	1	0	fallopian_tube
Golgi lumen	0.00011	CC	0.03828	1.41703	fallopian_tube
early endosome	0.03311	CC	1	0	fallopian_tube
nuclear speck	0.03503	CC	1	0	fallopian_tube
Golgi apparatus part	0.04382	CC	1	0	fallopian_tube
sequence-specific DNA binding	0.0033	MF	1	0	fallopian_tube
transcriptional activator activity, RNA polymerase II transcription regulatory region sequence-speci...	0.0201	MF	1	0	fallopian_tube
nucleic acid binding transcription factor activity	0.0472	MF	1	0	fallopian_tube
transcription factor activity, sequence-specific DNA binding	0.0472	MF	1	0	fallopian_tube
multicellular organismal signaling	5.9e-05	BP	0.12685	0.89671	heart
regulation of blood circulation	0.00014	BP	0.30086	0.521636	heart
cardiac conduction	0.0002	BP	0.4296	0.366936	heart
striated muscle contraction	0.00031	BP	0.66557	0.176806	heart
C-terminal protein amino acid modification	0.00033	BP	0.70818	0.149856	heart
post-translational protein modification	0.00058	BP	1	0	heart
regulation of cardiac muscle contraction	0.00058	BP	1	0	heart
regulation of striated muscle contraction	0.00065	BP	1	0	heart
regulation of heart contraction	0.00074	BP	1	0	heart
heart contraction	0.00112	BP	1	0	heart
heart process	0.00118	BP	1	0	heart
protein lipidation	0.00149	BP	1	0	heart
lipoprotein biosynthetic process	0.00163	BP	1	0	heart
blood circulation	0.00168	BP	1	0	heart
circulatory system process	0.00174	BP	1	0	heart
cardiac ventricle development	0.00192	BP	1	0	heart
cardiac muscle contraction	0.00192	BP	1	0	heart
regulation of system process	0.00206	BP	1	0	heart
response to calcium ion	0.00225	BP	1	0	heart
actin-mediated cell contraction	0.00225	BP	1	0	heart
regulation of muscle contraction	0.00243	BP	1	0	heart
muscle contraction	0.00334	BP	1	0	heart
cardiac chamber development	0.0039	BP	1	0	heart
muscle cell development	0.00415	BP	1	0	heart
muscle structure development	0.00426	BP	1	0	heart
action potential	0.00467	BP	1	0	heart
system process	0.00496	BP	1	0	heart
actin filament-based movement	0.00552	BP	1	0	heart
lipoprotein metabolic process	0.00583	BP	1	0	heart
myofibril assembly	0.00845	BP	1	0	heart
muscle organ morphogenesis	0.00845	BP	1	0	heart
muscle tissue morphogenesis	0.00845	BP	1	0	heart
cell communication involved in cardiac conduction	0.00845	BP	1	0	heart
regulation of action potential	0.00845	BP	1	0	heart
regulation of cardiac conduction	0.00845	BP	1	0	heart
response to inorganic substance	0.00901	BP	1	0	heart
regulation of muscle system process	0.00902	BP	1	0	heart
cardiac ventricle morphogenesis	0.0093	BP	1	0	heart
transmission of nerve impulse	0.0093	BP	1	0	heart
muscle system process	0.00955	BP	1	0	heart
cardiac muscle cell contraction	0.01206	BP	1	0	heart
neurological system process	0.01248	BP	1	0	heart
regulation of heart rate	0.01408	BP	1	0	heart
cardiac muscle cell action potential	0.01623	BP	1	0	heart
cardiac chamber morphogenesis	0.01736	BP	1	0	heart
regulation of cation transmembrane transport	0.01741	BP	1	0	heart
heart development	0.01769	BP	1	0	heart
response to metal ion	0.01801	BP	1	0	heart
actin filament-based process	0.02054	BP	1	0	heart
animal organ morphogenesis	0.02309	BP	1	0	heart
striated muscle tissue development	0.02317	BP	1	0	heart
sister chromatid cohesion	0.02348	BP	1	0	heart
cellular component assembly involved in morphogenesis	0.02348	BP	1	0	heart
muscle organ development	0.02386	BP	1	0	heart
muscle tissue development	0.02676	BP	1	0	heart
sensory perception of sound	0.02751	BP	1	0	heart
regulation of metal ion transport	0.02752	BP	1	0	heart
mitotic sister chromatid segregation	0.03035	BP	1	0	heart
single-organism cellular process	0.03189	BP	1	0	heart
sensory perception of mechanical stimulus	0.03329	BP	1	0	heart
striated muscle cell development	0.03329	BP	1	0	heart
supramolecular fiber organization	0.03392	BP	1	0	heart
circulatory system development	0.03536	BP	1	0	heart
muscle cell differentiation	0.03568	BP	1	0	heart
cell-cell signaling	0.03655	BP	1	0	heart
inorganic cation transmembrane transport	0.03705	BP	1	0	heart
single-organism organelle organization	0.03939	BP	1	0	heart
neurotransmitter secretion	0.04113	BP	1	0	heart
calcium-mediated signaling	0.04113	BP	1	0	heart
skeletal system morphogenesis	0.04113	BP	1	0	heart
signal release from synapse	0.04113	BP	1	0	heart
Wnt signaling pathway	0.04207	BP	1	0	heart
cell-cell signaling by wnt	0.04207	BP	1	0	heart
presynaptic process involved in chemical synaptic transmission	0.04613	BP	1	0	heart
regulation of transport	0.04841	BP	1	0	heart
sarcomere	2.1e-06	CC	0.0007308	3.1362	heart
myofibril	2.8e-06	CC	0.0009716	3.01251	heart
contractile fiber part	3.1e-06	CC	0.0010726	2.96956	heart
contractile fiber	3.4e-06	CC	0.001173	2.9307	heart
Z disc	8.8e-06	CC	0.0030272	2.51896	heart
I band	1.1e-05	CC	0.003773	2.42331	heart
cation channel complex	0.0012	CC	0.4104	0.386793	heart
ion channel complex	0.0025	CC	0.8525	0.0693056	heart
transmembrane transporter complex	0.0035	CC	1	0	heart
transporter complex	0.0035	CC	1	0	heart
supramolecular fiber	0.0039	CC	1	0	heart
supramolecular complex	0.0041	CC	1	0	heart
supramolecular polymer	0.0041	CC	1	0	heart
voltage-gated potassium channel complex	0.013	CC	1	0	heart
potassium channel complex	0.013	CC	1	0	heart
anchored component of membrane	0.015	CC	1	0	heart
channel regulator activity	8.3e-05	MF	0.028303	1.54817	heart
kinase binding	0.00015	MF	0.051	1.29243	heart
ion channel regulator activity	0.00052	MF	0.17628	0.753797	heart
protein kinase binding	0.00059	MF	0.19942	0.700231	heart
cation channel activity	0.00263	MF	0.88631	0.0524144	heart
gated channel activity	0.00308	MF	1	0	heart
ion channel activity	0.00594	MF	1	0	heart
substrate-specific channel activity	0.00594	MF	1	0	heart
channel activity	0.00691	MF	1	0	heart
passive transmembrane transporter activity	0.00691	MF	1	0	heart
sulfur compound binding	0.00767	MF	1	0	heart
metal ion transmembrane transporter activity	0.00917	MF	1	0	heart
extracellular matrix structural constituent	0.01223	MF	1	0	heart
inorganic cation transmembrane transporter activity	0.01276	MF	1	0	heart
potassium channel activity	0.0161	MF	1	0	heart
monovalent inorganic cation transmembrane transporter activity	0.01628	MF	1	0	heart
cation transmembrane transporter activity	0.02242	MF	1	0	heart
ion channel binding	0.02774	MF	1	0	heart
heparin binding	0.03038	MF	1	0	heart
potassium ion transmembrane transporter activity	0.03312	MF	1	0	heart
calcium ion binding	0.03454	MF	1	0	heart
cytoskeletal protein binding	0.03771	MF	1	0	heart
zinc ion binding	0.0454	MF	1	0	heart
glycosaminoglycan binding	0.04814	MF	1	0	heart
ion transmembrane transporter activity	0.04852	MF	1	0	heart
single-organism metabolic process	6.4e-07	BP	0.001376	2.86138	liver
acute inflammatory response	1.044e-05	BP	0.0224356	1.64906	liver
carboxylic acid metabolic process	2.798e-05	BP	0.060101	1.22112	liver
protein metabolic process	3.003e-05	BP	0.0644744	1.19061	liver
positive regulation of response to stimulus	6.747e-05	BP	0.144791	0.83926	liver
oxoacid metabolic process	7.562e-05	BP	0.162205	0.789936	liver
organic acid metabolic process	8.709e-05	BP	0.186721	0.728807	liver
triglyceride metabolic process	0.00011	BP	0.23573	0.627585	liver
alpha-amino acid metabolic process	0.00015	BP	0.3213	0.493089	liver
organic substance metabolic process	0.00016	BP	0.34256	0.465263	liver
neutral lipid metabolic process	0.00019	BP	0.4066	0.390833	liver
acylglycerol metabolic process	0.00019	BP	0.4066	0.390833	liver
primary metabolic process	0.00025	BP	0.5345	0.272052	liver
regulation of response to stress	0.00027	BP	0.57699	0.238832	liver
small molecule metabolic process	0.00031	BP	0.66216	0.179037	liver
positive regulation of defense response	0.00043	BP	0.91805	0.0371337	liver
regulation of reactive oxygen species metabolic process	0.00043	BP	0.91805	0.0371337	liver
activation of immune response	0.00048	BP	1	0	liver
innate immune response-activating signal transduction	0.00056	BP	1	0	liver
metabolic process	0.00057	BP	1	0	liver
activation of innate immune response	0.00064	BP	1	0	liver
regulation of protein metabolic process	0.00064	BP	1	0	liver
defense response	0.00072	BP	1	0	liver
cellular amino acid metabolic process	0.00092	BP	1	0	liver
cellular ketone metabolic process	0.00101	BP	1	0	liver
positive regulation of innate immune response	0.00104	BP	1	0	liver
negative regulation of protein metabolic process	0.00104	BP	1	0	liver
regulation of reactive oxygen species biosynthetic process	0.00107	BP	1	0	liver
lipid transport	0.0011	BP	1	0	liver
regulation of defense response	0.00111	BP	1	0	liver
cellular amino acid catabolic process	0.00123	BP	1	0	liver
regulation of proteolysis	0.00128	BP	1	0	liver
positive regulation of immune response	0.00137	BP	1	0	liver
reactive oxygen species biosynthetic process	0.0014	BP	1	0	liver
positive regulation of immune system process	0.00142	BP	1	0	liver
organonitrogen compound catabolic process	0.00144	BP	1	0	liver
proteolysis	0.00149	BP	1	0	liver
negative regulation of intracellular protein transport	0.00159	BP	1	0	liver
negative regulation of hydrolase activity	0.00159	BP	1	0	liver
innate immune response	0.00167	BP	1	0	liver
lipid localization	0.00168	BP	1	0	liver
lipoprotein metabolic process	0.00172	BP	1	0	liver
single-organism catabolic process	0.00172	BP	1	0	liver
regulation of endopeptidase activity	0.00176	BP	1	0	liver
methylation	0.00185	BP	1	0	liver
regulation of peptidase activity	0.00194	BP	1	0	liver
O-glycan processing	0.00202	BP	1	0	liver
monocarboxylic acid metabolic process	0.00212	BP	1	0	liver
response to stress	0.00246	BP	1	0	liver
regulation of innate immune response	0.00257	BP	1	0	liver
regulation of response to stimulus	0.0027	BP	1	0	liver
regulation of protein transport	0.00289	BP	1	0	liver
negative regulation of cellular protein metabolic process	0.00298	BP	1	0	liver
negative regulation of intracellular transport	0.00306	BP	1	0	liver
regulation of peptide transport	0.00314	BP	1	0	liver
reactive oxygen species metabolic process	0.00345	BP	1	0	liver
innate immune response activating cell surface receptor signaling pathway	0.00403	BP	1	0	liver
stimulatory C-type lectin receptor signaling pathway	0.00403	BP	1	0	liver
regulation of cellular ketone metabolic process	0.00403	BP	1	0	liver
negative regulation of catabolic process	0.0043	BP	1	0	liver
negative regulation of epithelial cell proliferation	0.00439	BP	1	0	liver
organic acid biosynthetic process	0.00453	BP	1	0	liver
carboxylic acid biosynthetic process	0.00453	BP	1	0	liver
humoral immune response	0.00477	BP	1	0	liver
aging	0.00502	BP	1	0	liver
regulation of immune response	0.0052	BP	1	0	liver
regulation of establishment of protein localization	0.0052	BP	1	0	liver
adaptive immune response	0.00554	BP	1	0	liver
protein O-linked glycosylation	0.00602	BP	1	0	liver
negative regulation of cellular protein localization	0.00602	BP	1	0	liver
regulation of transport	0.0063	BP	1	0	liver
protein glycosylation	0.00733	BP	1	0	liver
macromolecule glycosylation	0.00733	BP	1	0	liver
glycosylation	0.00733	BP	1	0	liver
macromolecule metabolic process	0.00811	BP	1	0	liver
coenzyme metabolic process	0.00835	BP	1	0	liver
inflammatory response	0.00887	BP	1	0	liver
immune response-activating signal transduction	0.00944	BP	1	0	liver
regulation of cellular protein metabolic process	0.00977	BP	1	0	liver
negative regulation of multicellular organismal process	0.00991	BP	1	0	liver
organic substance transport	0.01027	BP	1	0	liver
regulation of immune system process	0.01086	BP	1	0	liver
adaptive immune response based on somatic recombination of immune receptors built from immunoglobuli...	0.01089	BP	1	0	liver
negative regulation of protein transport	0.01089	BP	1	0	liver
regulation of localization	0.01147	BP	1	0	liver
fatty acid metabolic process	0.01197	BP	1	0	liver
cofactor metabolic process	0.01197	BP	1	0	liver
monocarboxylic acid biosynthetic process	0.0122	BP	1	0	liver
negative regulation of establishment of protein localization	0.01289	BP	1	0	liver
immune response-regulating signaling pathway	0.01342	BP	1	0	liver
negative regulation of peptidase activity	0.01361	BP	1	0	liver
negative regulation of endopeptidase activity	0.01361	BP	1	0	liver
regulation of protein localization	0.014	BP	1	0	liver
regulation of protein phosphorylation	0.01416	BP	1	0	liver
organic acid catabolic process	0.01434	BP	1	0	liver
carboxylic acid catabolic process	0.01434	BP	1	0	liver
protein processing	0.0151	BP	1	0	liver
regulation of intracellular protein transport	0.01594	BP	1	0	liver
cellular amine metabolic process	0.01635	BP	1	0	liver
positive regulation of reactive oxygen species metabolic process	0.01635	BP	1	0	liver
glycoprotein biosynthetic process	0.01648	BP	1	0	liver
negative regulation of cell proliferation	0.01751	BP	1	0	liver
cellular aldehyde metabolic process	0.01796	BP	1	0	liver
immunoglobulin mediated immune response	0.01796	BP	1	0	liver
regulation of fatty acid metabolic process	0.01796	BP	1	0	liver
regulation of protein modification process	0.01862	BP	1	0	liver
cell surface receptor signaling pathway	0.01886	BP	1	0	liver
long-chain fatty acid metabolic process	0.01963	BP	1	0	liver
isoprenoid metabolic process	0.01963	BP	1	0	liver
cell aging	0.01963	BP	1	0	liver
B cell mediated immunity	0.01963	BP	1	0	liver
digestive system process	0.01963	BP	1	0	liver
protein homotetramerization	0.01963	BP	1	0	liver
homeostatic process	0.01972	BP	1	0	liver
cellular nitrogen compound catabolic process	0.02002	BP	1	0	liver
negative regulation of transport	0.02002	BP	1	0	liver
regulation of nucleocytoplasmic transport	0.02012	BP	1	0	liver
positive regulation of leukocyte migration	0.02137	BP	1	0	liver
amine metabolic process	0.02137	BP	1	0	liver
positive regulation of response to external stimulus	0.02197	BP	1	0	liver
positive regulation of inflammatory response	0.02316	BP	1	0	liver
lipid homeostasis	0.02316	BP	1	0	liver
regulation of inflammatory response	0.02392	BP	1	0	liver
protein maturation	0.02392	BP	1	0	liver
regulation of cellular response to growth factor stimulus	0.02392	BP	1	0	liver
regulation of phosphorylation	0.02399	BP	1	0	liver
positive regulation of biological process	0.0245	BP	1	0	liver
xenobiotic metabolic process	0.02502	BP	1	0	liver
cellular response to xenobiotic stimulus	0.02502	BP	1	0	liver
immune response	0.0263	BP	1	0	liver
response to xenobiotic stimulus	0.02694	BP	1	0	liver
regulation of receptor-mediated endocytosis	0.02694	BP	1	0	liver
steroid metabolic process	0.027	BP	1	0	liver
glycerolipid metabolic process	0.02764	BP	1	0	liver
regulation of response to external stimulus	0.02864	BP	1	0	liver
response to ethanol	0.02891	BP	1	0	liver
positive regulation of chemotaxis	0.02891	BP	1	0	liver
nucleocytoplasmic transport	0.02919	BP	1	0	liver
response to inorganic substance	0.02919	BP	1	0	liver
carbohydrate derivative biosynthetic process	0.02926	BP	1	0	liver
cellular protein metabolic process	0.02943	BP	1	0	liver
glycoprotein metabolic process	0.02999	BP	1	0	liver
nuclear transport	0.02999	BP	1	0	liver
organic substance catabolic process	0.0311	BP	1	0	liver
protein import into nucleus	0.03144	BP	1	0	liver
protein targeting to nucleus	0.03144	BP	1	0	liver
negative regulation of proteolysis	0.03144	BP	1	0	liver
positive regulation of signal transduction	0.03148	BP	1	0	liver
single-organism transport	0.03223	BP	1	0	liver
small molecule biosynthetic process	0.03245	BP	1	0	liver
single-organism nuclear import	0.03261	BP	1	0	liver
macromolecule localization	0.03414	BP	1	0	liver
nuclear import	0.03501	BP	1	0	liver
toll-like receptor signaling pathway	0.03517	BP	1	0	liver
negative regulation of catalytic activity	0.03595	BP	1	0	liver
regulation of epithelial cell proliferation	0.03624	BP	1	0	liver
positive regulation of protein metabolic process	0.03698	BP	1	0	liver
negative regulation of cellular response to growth factor stimulus	0.03737	BP	1	0	liver
negative regulation of cell motility	0.0375	BP	1	0	liver
negative regulation of apoptotic process	0.03813	BP	1	0	liver
negative regulation of programmed cell death	0.03887	BP	1	0	liver
single-organism cellular process	0.03929	BP	1	0	liver
negative regulation of phosphorylation	0.03958	BP	1	0	liver
defense response to bacterium	0.03961	BP	1	0	liver
protein import	0.04007	BP	1	0	liver
macromolecule methylation	0.04007	BP	1	0	liver
small molecule catabolic process	0.04007	BP	1	0	liver
protein homooligomerization	0.0414	BP	1	0	liver
macromolecule modification	0.0432	BP	1	0	liver
positive regulation of macromolecule metabolic process	0.04357	BP	1	0	liver
regulation of leukocyte migration	0.04425	BP	1	0	liver
single-organism localization	0.04541	BP	1	0	liver
regulation of chromosome organization	0.0455	BP	1	0	liver
negative regulation of cellular component movement	0.0455	BP	1	0	liver
regulation of cellular carbohydrate metabolic process	0.04664	BP	1	0	liver
pyridine nucleotide metabolic process	0.04664	BP	1	0	liver
nicotinamide nucleotide metabolic process	0.04664	BP	1	0	liver
protein tetramerization	0.04664	BP	1	0	liver
catabolic process	0.04752	BP	1	0	liver
positive regulation of cell communication	0.04757	BP	1	0	liver
positive regulation of signaling	0.04815	BP	1	0	liver
multicellular organismal homeostasis	0.04834	BP	1	0	liver
regulation of histone modification	0.04908	BP	1	0	liver
stem cell differentiation	0.04908	BP	1	0	liver
regulation of lipid metabolic process	0.04979	BP	1	0	liver
extracellular space	0.00014	CC	0.04872	1.31229	liver
Golgi lumen	0.00479	CC	1	0	liver
extracellular region	0.00527	CC	1	0	liver
blood microparticle	0.02199	CC	1	0	liver
myosin complex	0.03927	CC	1	0	liver
PML body	0.0417	CC	1	0	liver
receptor binding	0.0014	MF	0.4774	0.321118	liver
endopeptidase inhibitor activity	0.0029	MF	0.986	0.00612309	liver
peptidase inhibitor activity	0.0029	MF	0.986	0.00612309	liver
endopeptidase regulator activity	0.0029	MF	0.986	0.00612309	liver
identical protein binding	0.0033	MF	1	0	liver
peptidase regulator activity	0.0061	MF	1	0	liver
serine-type endopeptidase activity	0.0065	MF	1	0	liver
heparin binding	0.0075	MF	1	0	liver
enzyme inhibitor activity	0.0087	MF	1	0	liver
serine-type peptidase activity	0.0096	MF	1	0	liver
serine hydrolase activity	0.0108	MF	1	0	liver
protein homodimerization activity	0.0111	MF	1	0	liver
endopeptidase activity	0.0124	MF	1	0	liver
methyltransferase activity	0.0142	MF	1	0	liver
glycosaminoglycan binding	0.0149	MF	1	0	liver
transferase activity, transferring one-carbon groups	0.0157	MF	1	0	liver
sulfur compound binding	0.0225	MF	1	0	liver
transition metal ion binding	0.023	MF	1	0	liver
oxidoreductase activity, acting on CH-OH group of donors	0.024	MF	1	0	liver
carboxylic ester hydrolase activity	0.024	MF	1	0	liver
extracellular matrix structural constituent	0.0258	MF	1	0	liver
steroid hormone receptor binding	0.0297	MF	1	0	liver
oxidoreductase activity	0.0297	MF	1	0	liver
transcriptional activator activity, RNA polymerase II transcription regulatory region sequence-speci...	0.0307	MF	1	0	liver
heme binding	0.0317	MF	1	0	liver
tetrapyrrole binding	0.0337	MF	1	0	liver
dioxygenase activity	0.038	MF	1	0	liver
cytokine receptor binding	0.0425	MF	1	0	liver
peptidase activity, acting on L-amino acid peptides	0.0433	MF	1	0	liver
RNA polymerase II transcription factor binding	0.0448	MF	1	0	liver
iron ion binding	0.0448	MF	1	0	liver
peptidase activity	0.0463	MF	1	0	liver
carboxylic acid binding	0.0471	MF	1	0	liver
organic acid binding	0.0495	MF	1	0	liver
immune effector process	7.8e-07	BP	0.001677	2.77547	lung
cell activation involved in immune response	2.18e-06	BP	0.00468482	2.32931	lung
leukocyte activation involved in immune response	2.18e-06	BP	0.00468482	2.32931	lung
defense response	3.55e-06	BP	0.00762185	2.11794	lung
leukocyte mediated immunity	5.07e-06	BP	0.0108802	1.96336	lung
immune response	6.04e-06	BP	0.0129558	1.88754	lung
toll-like receptor signaling pathway	7.7e-06	BP	0.0165088	1.78228	lung
myeloid leukocyte activation	1.294e-05	BP	0.0277304	1.55704	lung
neutrophil activation involved in immune response	1.823e-05	BP	0.0390487	1.40839	lung
neutrophil degranulation	1.823e-05	BP	0.0390487	1.40839	lung
neutrophil mediated immunity	2.049e-05	BP	0.0438486	1.35804	lung
neutrophil activation	2.049e-05	BP	0.0438486	1.35804	lung
granulocyte activation	2.298e-05	BP	0.0491312	1.30864	lung
inflammatory response	2.572e-05	BP	0.0549636	1.25992	lung
cell activation	2.636e-05	BP	0.056305	1.24945	lung
immune system process	2.884e-05	BP	0.0615734	1.21061	lung
leukocyte degranulation	3.759e-05	BP	0.0802171	1.09573	lung
myeloid cell activation involved in immune response	3.961e-05	BP	0.0844881	1.0732	lung
myeloid leukocyte mediated immunity	3.961e-05	BP	0.0844881	1.0732	lung
pattern recognition receptor signaling pathway	4.225e-05	BP	0.0900347	1.04559	lung
leukocyte activation	4.25e-05	BP	0.090525	1.04323	lung
regulation of myeloid cell differentiation	0.00039	BP	0.83031	0.0807597	lung
cellular carbohydrate metabolic process	0.0004	BP	0.8512	0.0699684	lung
reproduction	0.00042	BP	0.89334	0.0489832	lung
reproductive process	0.00042	BP	0.89334	0.0489832	lung
regulated exocytosis	0.00049	BP	1	0	lung
innate immune response-activating signal transduction	0.00049	BP	1	0	lung
activation of innate immune response	0.00056	BP	1	0	lung
single-organism carbohydrate metabolic process	0.00061	BP	1	0	lung
multi-organism reproductive process	0.00066	BP	1	0	lung
positive regulation of innate immune response	0.00091	BP	1	0	lung
regulation of reactive oxygen species biosynthetic process	0.00099	BP	1	0	lung
negative regulation of hemopoiesis	0.00113	BP	1	0	lung
exocytosis	0.00128	BP	1	0	lung
reactive oxygen species biosynthetic process	0.0013	BP	1	0	lung
immune response-activating signal transduction	0.00152	BP	1	0	lung
carbohydrate metabolic process	0.00177	BP	1	0	lung
regulation of calcium ion transport	0.00178	BP	1	0	lung
cell surface receptor signaling pathway	0.0019	BP	1	0	lung
response to ethanol	0.00208	BP	1	0	lung
single-organism localization	0.00215	BP	1	0	lung
regulation of innate immune response	0.00228	BP	1	0	lung
immune response-regulating signaling pathway	0.00236	BP	1	0	lung
activation of immune response	0.00245	BP	1	0	lung
regulation of immune system process	0.00251	BP	1	0	lung
positive regulation of defense response	0.00272	BP	1	0	lung
single organism reproductive process	0.00399	BP	1	0	lung
regulation of hemopoiesis	0.00411	BP	1	0	lung
regulation of cellular carbohydrate metabolic process	0.00442	BP	1	0	lung
regulation of reactive oxygen species metabolic process	0.00518	BP	1	0	lung
positive regulation of immune system process	0.00529	BP	1	0	lung
positive regulation of protein ubiquitination	0.00559	BP	1	0	lung
positive regulation of immune response	0.00586	BP	1	0	lung
Notch signaling pathway	0.00601	BP	1	0	lung
integrin-mediated signaling pathway	0.00601	BP	1	0	lung
chemical synaptic transmission, postsynaptic	0.00601	BP	1	0	lung
sexual reproduction	0.00619	BP	1	0	lung
response to stimulus	0.00652	BP	1	0	lung
innate immune response	0.0069	BP	1	0	lung
negative regulation of immune system process	0.00696	BP	1	0	lung
regulation of carbohydrate metabolic process	0.0074	BP	1	0	lung
multi-organism process	0.00784	BP	1	0	lung
carbohydrate biosynthetic process	0.0079	BP	1	0	lung
positive regulation of protein modification by small protein conjugation or removal	0.0079	BP	1	0	lung
myeloid cell differentiation	0.00792	BP	1	0	lung
regulation of blood pressure	0.00843	BP	1	0	lung
multicellular organismal reproductive process	0.00893	BP	1	0	lung
positive regulation of cell growth	0.00897	BP	1	0	lung
multi-multicellular organism process	0.00897	BP	1	0	lung
positive regulation of peptidyl-tyrosine phosphorylation	0.00897	BP	1	0	lung
multicellular organism reproduction	0.00916	BP	1	0	lung
response to alcohol	0.01011	BP	1	0	lung
single-organism transport	0.01052	BP	1	0	lung
neuron-neuron synaptic transmission	0.01072	BP	1	0	lung
regulation of protein ubiquitination	0.01072	BP	1	0	lung
vesicle-mediated transport	0.01113	BP	1	0	lung
cellular response to tumor necrosis factor	0.01199	BP	1	0	lung
single-organism process	0.01212	BP	1	0	lung
regulation of metal ion transport	0.01219	BP	1	0	lung
cellular response to cytokine stimulus	0.01341	BP	1	0	lung
positive regulation of proteolysis	0.01357	BP	1	0	lung
cellular carbohydrate biosynthetic process	0.01554	BP	1	0	lung
positive regulation of JAK-STAT cascade	0.01554	BP	1	0	lung
positive regulation of STAT cascade	0.01554	BP	1	0	lung
positive regulation of reactive oxygen species metabolic process	0.01554	BP	1	0	lung
response to mechanical stimulus	0.01629	BP	1	0	lung
response to tumor necrosis factor	0.01629	BP	1	0	lung
negative regulation of protein modification by small protein conjugation or removal	0.01707	BP	1	0	lung
regulation of protein modification by small protein conjugation or removal	0.01708	BP	1	0	lung
regulation of immune response	0.01761	BP	1	0	lung
positive regulation of cellular metabolic process	0.01839	BP	1	0	lung
regulation of release of sequestered calcium ion into cytosol	0.01866	BP	1	0	lung
cellular protein complex assembly	0.01871	BP	1	0	lung
calcium ion transport	0.02007	BP	1	0	lung
secretion by cell	0.02028	BP	1	0	lung
regulation of tumor necrosis factor production	0.02032	BP	1	0	lung
positive regulation of response to external stimulus	0.02047	BP	1	0	lung
leukocyte differentiation	0.02068	BP	1	0	lung
regulation of defense response	0.02156	BP	1	0	lung
tumor necrosis factor production	0.02203	BP	1	0	lung
cellular polysaccharide metabolic process	0.02203	BP	1	0	lung
regulation of tumor necrosis factor superfamily cytokine production	0.02203	BP	1	0	lung
reactive oxygen species metabolic process	0.02323	BP	1	0	lung
regulation of proteolysis	0.02362	BP	1	0	lung
response to cytokine	0.02362	BP	1	0	lung
polysaccharide metabolic process	0.0238	BP	1	0	lung
regulation of calcium ion transport into cytosol	0.0238	BP	1	0	lung
regulation of interleukin-6 production	0.0238	BP	1	0	lung
regulation of oxidoreductase activity	0.0238	BP	1	0	lung
tumor necrosis factor superfamily cytokine production	0.0238	BP	1	0	lung
peptidyl-tyrosine phosphorylation	0.02462	BP	1	0	lung
regulation of peptidyl-tyrosine phosphorylation	0.02518	BP	1	0	lung
morphogenesis of a polarized epithelium	0.02563	BP	1	0	lung
hematopoietic progenitor cell differentiation	0.02563	BP	1	0	lung
polyol metabolic process	0.02563	BP	1	0	lung
spindle assembly	0.02563	BP	1	0	lung
regulation of DNA biosynthetic process	0.02563	BP	1	0	lung
hemopoiesis	0.0258	BP	1	0	lung
peptidyl-tyrosine modification	0.02602	BP	1	0	lung
positive regulation of biosynthetic process	0.02676	BP	1	0	lung
response to organic cyclic compound	0.02688	BP	1	0	lung
cytokine-mediated signaling pathway	0.02748	BP	1	0	lung
divalent metal ion transport	0.02748	BP	1	0	lung
divalent inorganic cation transport	0.02748	BP	1	0	lung
interleukin-6 production	0.02751	BP	1	0	lung
regulation of generation of precursor metabolites and energy	0.02751	BP	1	0	lung
alcohol metabolic process	0.02826	BP	1	0	lung
regulation of calcium ion import	0.02945	BP	1	0	lung
negative regulation of multicellular organismal process	0.02989	BP	1	0	lung
response to stress	0.03027	BP	1	0	lung
secretion	0.0307	BP	1	0	lung
positive regulation of metabolic process	0.03112	BP	1	0	lung
regulation of systemic arterial blood pressure	0.03144	BP	1	0	lung
mitotic spindle organization	0.03144	BP	1	0	lung
synaptic transmission, glutamatergic	0.03144	BP	1	0	lung
microtubule cytoskeleton organization involved in mitosis	0.03144	BP	1	0	lung
hematopoietic or lymphoid organ development	0.03182	BP	1	0	lung
protein metabolic process	0.03192	BP	1	0	lung
adaptive immune response	0.03268	BP	1	0	lung
positive regulation of growth	0.03268	BP	1	0	lung
blood circulation	0.03295	BP	1	0	lung
circulatory system process	0.03378	BP	1	0	lung
positive regulation of catalytic activity	0.03509	BP	1	0	lung
lymphocyte activation involved in immune response	0.03558	BP	1	0	lung
acute inflammatory response	0.03558	BP	1	0	lung
negative regulation of sequence-specific DNA binding transcription factor activity	0.03558	BP	1	0	lung
positive regulation of macromolecule metabolic process	0.03577	BP	1	0	lung
signal transduction	0.03607	BP	1	0	lung
lymphocyte differentiation	0.03622	BP	1	0	lung
positive regulation of molecular function	0.03688	BP	1	0	lung
positive regulation of transcription from RNA polymerase II promoter	0.03717	BP	1	0	lung
tumor necrosis factor-mediated signaling pathway	0.03772	BP	1	0	lung
defense response to bacterium	0.03772	BP	1	0	lung
response to organophosphorus	0.03772	BP	1	0	lung
immune system development	0.03866	BP	1	0	lung
positive regulation of macromolecule biosynthetic process	0.0398	BP	1	0	lung
regulation of JAK-STAT cascade	0.03991	BP	1	0	lung
excitatory postsynaptic potential	0.03991	BP	1	0	lung
regulation of STAT cascade	0.03991	BP	1	0	lung
regulation of cell differentiation	0.0403	BP	1	0	lung
regulation of endothelial cell migration	0.04215	BP	1	0	lung
positive regulation of endocytosis	0.04215	BP	1	0	lung
release of sequestered calcium ion into cytosol	0.04215	BP	1	0	lung
regulation of sequestering of calcium ion	0.04215	BP	1	0	lung
negative regulation of sequestering of calcium ion	0.04215	BP	1	0	lung
lipid transport	0.04254	BP	1	0	lung
renal system process	0.04444	BP	1	0	lung
sequestering of calcium ion	0.04444	BP	1	0	lung
regulation of calcium ion transmembrane transport	0.04444	BP	1	0	lung
multicellular organismal homeostasis	0.04521	BP	1	0	lung
regulation of catalytic activity	0.04666	BP	1	0	lung
regulation of morphogenesis of an epithelium	0.04677	BP	1	0	lung
regulation of catabolic process	0.04717	BP	1	0	lung
response to lipid	0.048	BP	1	0	lung
positive regulation of nucleobase-containing compound metabolic process	0.04887	BP	1	0	lung
regulation of cell-matrix adhesion	0.04915	BP	1	0	lung
female pregnancy	0.04915	BP	1	0	lung
positive regulation of cell-substrate adhesion	0.04915	BP	1	0	lung
response to purine-containing compound	0.04915	BP	1	0	lung
negative regulation of binding	0.04915	BP	1	0	lung
calcium ion transmembrane import into cytosol	0.04915	BP	1	0	lung
calcium ion import into cytosol	0.04915	BP	1	0	lung
cellular amide metabolic process	0.04968	BP	1	0	lung
regulation of body fluid levels	0.04981	BP	1	0	lung
secretory granule	1.1e-06	CC	0.0003828	3.41703	lung
specific granule	2.7e-06	CC	0.0009369	3.02831	lung
specific granule membrane	5.3e-06	CC	0.0018338	2.73665	lung
secretory vesicle	5.5e-06	CC	0.0018975	2.72182	lung
tertiary granule	3.09e-05	CC	0.0106296	1.97348	lung
tertiary granule membrane	4.11e-05	CC	0.0140973	1.85086	lung
secretory granule membrane	0.00013	CC	0.04446	1.35203	lung
cytoplasmic vesicle	0.00014	CC	0.04774	1.32112	lung
intracellular vesicle	0.00014	CC	0.04774	1.32112	lung
cytoplasmic part	0.0008	CC	0.2712	0.56671	lung
integral component of plasma membrane	0.00229	CC	0.77402	0.111248	lung
endomembrane system	0.00238	CC	0.80206	0.0957931	lung
intrinsic component of plasma membrane	0.00266	CC	0.89376	0.0487791	lung
membrane region	0.00462	CC	1	0	lung
endocytic vesicle	0.00504	CC	1	0	lung
cytoplasmic vesicle part	0.00734	CC	1	0	lung
plasma membrane part	0.00785	CC	1	0	lung
spindle	0.00914	CC	1	0	lung
membrane raft	0.00914	CC	1	0	lung
membrane microdomain	0.00914	CC	1	0	lung
cytoplasm	0.01115	CC	1	0	lung
whole membrane	0.01374	CC	1	0	lung
cytoplasmic vesicle membrane	0.01377	CC	1	0	lung
vesicle membrane	0.01658	CC	1	0	lung
intracellular	0.01769	CC	1	0	lung
membrane	0.01876	CC	1	0	lung
adherens junction	0.01886	CC	1	0	lung
clathrin-coated vesicle	0.0209	CC	1	0	lung
clathrin-coated endocytic vesicle	0.02207	CC	1	0	lung
anchoring junction	0.02308	CC	1	0	lung
endoplasmic reticulum membrane	0.02509	CC	1	0	lung
nuclear outer membrane-endoplasmic reticulum membrane network	0.02881	CC	1	0	lung
cell-substrate adherens junction	0.032	CC	1	0	lung
focal adhesion	0.032	CC	1	0	lung
cell-substrate junction	0.03438	CC	1	0	lung
primary lysosome	0.04131	CC	1	0	lung
azurophil granule	0.04131	CC	1	0	lung
coated vesicle	0.04213	CC	1	0	lung
cullin-RING ubiquitin ligase complex	0.0457	CC	1	0	lung
nucleus	0.04834	CC	1	0	lung
carbohydrate binding	0.0026	MF	0.8866	0.0522723	lung
G-protein coupled receptor binding	0.0104	MF	1	0	lung
transcriptional activator activity, RNA polymerase II core promoter proximal region sequence-specifi...	0.0116	MF	1	0	lung
enhancer binding	0.0184	MF	1	0	lung
transcriptional activator activity, RNA polymerase II transcription regulatory region sequence-speci...	0.0266	MF	1	0	lung
heat shock protein binding	0.0267	MF	1	0	lung
RNA polymerase II core promoter proximal region sequence-specific DNA binding	0.035	MF	1	0	lung
transcription factor activity, RNA polymerase II core promoter proximal region sequence-specific bin...	0.0385	MF	1	0	lung
receptor activity	0.0387	MF	1	0	lung
molecular transducer activity	0.0387	MF	1	0	lung
macromolecular complex binding	0.0393	MF	1	0	lung
core promoter proximal region sequence-specific DNA binding	0.0397	MF	1	0	lung
RNA polymerase II transcription factor binding	0.0404	MF	1	0	lung
core promoter proximal region DNA binding	0.0409	MF	1	0	lung
ligand-gated ion channel activity	0.047	MF	1	0	lung
ligand-gated channel activity	0.047	MF	1	0	lung
muscle contraction	5.4e-05	BP	0.1161	0.935168	muscle
muscle system process	0.00028	BP	0.60172	0.220606	muscle
muscle cell development	0.00044	BP	0.94512	0.024513	muscle
C-terminal protein amino acid modification	0.00046	BP	0.98762	0.00541012	muscle
system process	0.00062	BP	1	0	muscle
post-translational protein modification	0.00079	BP	1	0	muscle
protein lipidation	0.00203	BP	1	0	muscle
skeletal muscle tissue development	0.00203	BP	1	0	muscle
lipoprotein biosynthetic process	0.00222	BP	1	0	muscle
regulation of blood circulation	0.00243	BP	1	0	muscle
organelle assembly	0.00281	BP	1	0	muscle
skeletal muscle organ development	0.00306	BP	1	0	muscle
actin-mediated cell contraction	0.00306	BP	1	0	muscle
striated muscle cell development	0.00381	BP	1	0	muscle
actin filament-based movement	0.00745	BP	1	0	muscle
single-organism organelle organization	0.00768	BP	1	0	muscle
actin filament-based process	0.0078	BP	1	0	muscle
lipoprotein metabolic process	0.00786	BP	1	0	muscle
muscle cell differentiation	0.00823	BP	1	0	muscle
myofibril assembly	0.01037	BP	1	0	muscle
autophagosome organization	0.01037	BP	1	0	muscle
regulation of heart contraction	0.01106	BP	1	0	muscle
supramolecular fiber organization	0.01118	BP	1	0	muscle
multicellular organismal signaling	0.01209	BP	1	0	muscle
heart contraction	0.01492	BP	1	0	muscle
heart process	0.01553	BP	1	0	muscle
striated muscle cell differentiation	0.01615	BP	1	0	muscle
blood circulation	0.01633	BP	1	0	muscle
circulatory system process	0.01676	BP	1	0	muscle
regulation of system process	0.01905	BP	1	0	muscle
protein localization to cell periphery	0.02469	BP	1	0	muscle
cellular component assembly involved in morphogenesis	0.02862	BP	1	0	muscle
protein localization to membrane	0.02886	BP	1	0	muscle
striated muscle tissue development	0.03061	BP	1	0	muscle
muscle organ development	0.03151	BP	1	0	muscle
muscle structure development	0.0327	BP	1	0	muscle
sensory perception of sound	0.03348	BP	1	0	muscle
muscle tissue development	0.03526	BP	1	0	muscle
single-organism localization	0.03899	BP	1	0	muscle
sensory perception of mechanical stimulus	0.04044	BP	1	0	muscle
establishment of protein localization to membrane	0.04131	BP	1	0	muscle
plasma membrane organization	0.04236	BP	1	0	muscle
cardiac conduction	0.0441	BP	1	0	muscle
vacuole organization	0.04598	BP	1	0	muscle
sarcomere	1.3e-08	CC	4.524e-06	5.34448	muscle
myofibril	2e-08	CC	6.94e-06	5.15864	muscle
contractile fiber part	2.2e-08	CC	7.612e-06	5.1185	muscle
contractile fiber	2.5e-08	CC	8.625e-06	5.06424	muscle
I band	1.234e-06	CC	0.000424496	3.37213	muscle
Z disc	2.1134e-05	CC	0.00724896	2.13972	muscle
supramolecular fiber	5.7396e-05	CC	0.0196294	1.70709	muscle
supramolecular complex	6.3519e-05	CC	0.02166	1.66434	muscle
supramolecular polymer	6.3519e-05	CC	0.02166	1.66434	muscle
myosin complex	8.1589e-05	CC	0.0276587	1.55817	muscle
cytoskeletal part	0.0051	CC	1	0	muscle
sarcolemma	0.0053	CC	1	0	muscle
actin cytoskeleton	0.0089	CC	1	0	muscle
sarcoplasm	0.012	CC	1	0	muscle
T-tubule	0.012	CC	1	0	muscle
voltage-gated potassium channel complex	0.0181	CC	1	0	muscle
potassium channel complex	0.0181	CC	1	0	muscle
anchored component of membrane	0.0208	CC	1	0	muscle
microtubule associated complex	0.03	CC	1	0	muscle
cytoskeleton	0.0363	CC	1	0	muscle
myelin sheath	0.0481	CC	1	0	muscle
cytoskeletal protein binding	0.0011	MF	0.3751	0.425853	muscle
kinase binding	0.0026	MF	0.884	0.0535477	muscle
motor activity	0.004	MF	1	0	muscle
actin binding	0.0058	MF	1	0	muscle
ion channel regulator activity	0.0151	MF	1	0	muscle
calmodulin binding	0.0173	MF	1	0	muscle
enzyme binding	0.0178	MF	1	0	muscle
inorganic cation transmembrane transporter activity	0.0214	MF	1	0	muscle
potassium channel activity	0.0214	MF	1	0	muscle
monovalent inorganic cation transmembrane transporter activity	0.0243	MF	1	0	muscle
structural molecule activity	0.0273	MF	1	0	muscle
cation channel activity	0.0308	MF	1	0	muscle
channel regulator activity	0.0317	MF	1	0	muscle
gated channel activity	0.0344	MF	1	0	muscle
cation transmembrane transporter activity	0.0367	MF	1	0	muscle
protein binding	0.0398	MF	1	0	muscle
potassium ion transmembrane transporter activity	0.0435	MF	1	0	muscle
axon development	0.0036	BP	1	0	nerve
cell morphogenesis involved in differentiation	0.0041	BP	1	0	nerve
protein dephosphorylation	0.0042	BP	1	0	nerve
regulation of striated muscle tissue development	0.0052	BP	1	0	nerve
regulation of muscle organ development	0.0058	BP	1	0	nerve
regulation of muscle tissue development	0.0058	BP	1	0	nerve
peptidyl-tyrosine dephosphorylation	0.0079	BP	1	0	nerve
neuron development	0.008	BP	1	0	nerve
response to glucocorticoid	0.0086	BP	1	0	nerve
cell-substrate junction assembly	0.0094	BP	1	0	nerve
skeletal muscle tissue development	0.0103	BP	1	0	nerve
axonogenesis	0.0109	BP	1	0	nerve
neuron projection development	0.0119	BP	1	0	nerve
response to corticosteroid	0.0121	BP	1	0	nerve
cell morphogenesis involved in neuron differentiation	0.0123	BP	1	0	nerve
peptidyl-threonine phosphorylation	0.014	BP	1	0	nerve
peptidyl-threonine modification	0.0151	BP	1	0	nerve
skeletal muscle organ development	0.0151	BP	1	0	nerve
neuron projection morphogenesis	0.0178	BP	1	0	nerve
cell projection morphogenesis	0.0207	BP	1	0	nerve
dephosphorylation	0.022	BP	1	0	nerve
cell projection organization	0.0225	BP	1	0	nerve
neuron differentiation	0.0231	BP	1	0	nerve
response to inorganic substance	0.0235	BP	1	0	nerve
response to metal ion	0.024	BP	1	0	nerve
cell part morphogenesis	0.025	BP	1	0	nerve
cellular response to growth factor stimulus	0.0281	BP	1	0	nerve
synapse assembly	0.0281	BP	1	0	nerve
cell development	0.0283	BP	1	0	nerve
cell junction organization	0.0292	BP	1	0	nerve
adherens junction organization	0.0296	BP	1	0	nerve
cell morphogenesis	0.0298	BP	1	0	nerve
response to growth factor	0.0303	BP	1	0	nerve
midbrain development	0.0306	BP	1	0	nerve
protein localization to endoplasmic reticulum	0.0306	BP	1	0	nerve
nervous system development	0.0327	BP	1	0	nerve
cell surface receptor signaling pathway	0.0328	BP	1	0	nerve
neuron apoptotic process	0.0329	BP	1	0	nerve
regulation of organ morphogenesis	0.0363	BP	1	0	nerve
generation of neurons	0.0383	BP	1	0	nerve
positive regulation of synapse assembly	0.0397	BP	1	0	nerve
cell differentiation	0.0423	BP	1	0	nerve
cellular polysaccharide metabolic process	0.0429	BP	1	0	nerve
response to steroid hormone	0.0457	BP	1	0	nerve
polysaccharide metabolic process	0.0462	BP	1	0	nerve
regulation of calcium ion transport into cytosol	0.0462	BP	1	0	nerve
regulation of oxidoreductase activity	0.0462	BP	1	0	nerve
clathrin-dependent endocytosis	0.0462	BP	1	0	nerve
establishment of protein localization to membrane	0.0472	BP	1	0	nerve
morphogenesis of a polarized epithelium	0.0496	BP	1	0	nerve
hematopoietic progenitor cell differentiation	0.0496	BP	1	0	nerve
triglyceride metabolic process	0.0496	BP	1	0	nerve
negative regulation of ion transport	0.0496	BP	1	0	nerve
endothelial cell differentiation	0.0496	BP	1	0	nerve
regulation of receptor-mediated endocytosis	0.0496	BP	1	0	nerve
cellular component morphogenesis	0.0497	BP	1	0	nerve
cullin-RING ubiquitin ligase complex	0.015	CC	1	0	nerve
myelin sheath	0.023	CC	1	0	nerve
extracellular matrix	0.042	CC	1	0	nerve
protein tyrosine phosphatase activity	0.0074	MF	1	0	nerve
receptor activity	0.0267	MF	1	0	nerve
molecular transducer activity	0.0267	MF	1	0	nerve
phosphoprotein phosphatase activity	0.0331	MF	1	0	nerve
glycosaminoglycan binding	0.0331	MF	1	0	nerve
receptor binding	0.0371	MF	1	0	nerve
transmembrane receptor activity	0.048	MF	1	0	nerve
structural molecule activity	0.0487	MF	1	0	nerve
regulation of JAK-STAT cascade	0.011	BP	1	0	ovary
regulation of STAT cascade	0.011	BP	1	0	ovary
JAK-STAT cascade	0.017	BP	1	0	ovary
STAT cascade	0.017	BP	1	0	ovary
peptidyl-serine phosphorylation	0.026	BP	1	0	ovary
peptidyl-serine modification	0.03	BP	1	0	ovary
protein localization to endoplasmic reticulum	0.032	BP	1	0	ovary
positive regulation of cell cycle arrest	0.032	BP	1	0	ovary
positive regulation of reactive oxygen species metabolic process	0.032	BP	1	0	ovary
negative regulation of cellular catabolic process	0.033	BP	1	0	ovary
regulation of cell motility	0.033	BP	1	0	ovary
regulation of calcium-mediated signaling	0.035	BP	1	0	ovary
regulation of reactive oxygen species biosynthetic process	0.035	BP	1	0	ovary
cell cycle arrest	0.036	BP	1	0	ovary
regulation of myeloid leukocyte differentiation	0.038	BP	1	0	ovary
regulation of cell cycle arrest	0.038	BP	1	0	ovary
regulation of calcium ion transmembrane transporter activity	0.038	BP	1	0	ovary
negative regulation of hemopoiesis	0.038	BP	1	0	ovary
regulation of protein phosphorylation	0.04	BP	1	0	ovary
chromosome localization	0.041	BP	1	0	ovary
establishment of chromosome localization	0.041	BP	1	0	ovary
reactive oxygen species biosynthetic process	0.041	BP	1	0	ovary
female gonad development	0.044	BP	1	0	ovary
regulation of calcium ion-dependent exocytosis	0.044	BP	1	0	ovary
positive regulation of ion transmembrane transporter activity	0.044	BP	1	0	ovary
digestive system development	0.044	BP	1	0	ovary
organelle assembly	0.047	BP	1	0	ovary
regulation of locomotion	0.047	BP	1	0	ovary
development of primary female sexual characteristics	0.048	BP	1	0	ovary
cullin-RING ubiquitin ligase complex	0.014	CC	1	0	ovary
proteinaceous extracellular matrix	0.018	CC	1	0	ovary
extracellular matrix	0.039	CC	1	0	ovary
transmembrane receptor protein kinase activity	0.00075	MF	0.25575	0.592184	ovary
transmembrane receptor protein tyrosine kinase activity	0.00472	MF	1	0	ovary
signal transducer activity, downstream of receptor	0.02574	MF	1	0	ovary
growth factor binding	0.02574	MF	1	0	ovary
protein kinase activity	0.04409	MF	1	0	ovary
protein tyrosine kinase activity	0.04645	MF	1	0	ovary
anatomical structure formation involved in morphogenesis	9.4e-05	BP	0.2021	0.694434	prostate
anatomical structure morphogenesis	0.00088	BP	1	0	prostate
cellular component morphogenesis	0.00105	BP	1	0	prostate
morphogenesis of embryonic epithelium	0.00154	BP	1	0	prostate
regulation of innate immune response	0.00668	BP	1	0	prostate
angiogenesis	0.00851	BP	1	0	prostate
actomyosin structure organization	0.00915	BP	1	0	prostate
cell morphogenesis	0.0102	BP	1	0	prostate
myofibril assembly	0.01037	BP	1	0	prostate
supramolecular fiber organization	0.01118	BP	1	0	prostate
neural tube closure	0.01141	BP	1	0	prostate
tube closure	0.01141	BP	1	0	prostate
innate immune response	0.01197	BP	1	0	prostate
primary neural tube formation	0.01249	BP	1	0	prostate
regulation of release of sequestered calcium ion into cytosol	0.01249	BP	1	0	prostate
protein maturation	0.01263	BP	1	0	prostate
neural tube formation	0.01478	BP	1	0	prostate
cell junction assembly	0.01492	BP	1	0	prostate
circulatory system development	0.01517	BP	1	0	prostate
embryonic epithelial tube formation	0.01598	BP	1	0	prostate
regulation of calcium ion transport into cytosol	0.01598	BP	1	0	prostate
epithelial tube morphogenesis	0.01678	BP	1	0	prostate
tissue migration	0.01678	BP	1	0	prostate
hematopoietic progenitor cell differentiation	0.01723	BP	1	0	prostate
regulation of lymphocyte mediated immunity	0.01723	BP	1	0	prostate
O-glycan processing	0.01723	BP	1	0	prostate
regulation of DNA biosynthetic process	0.01723	BP	1	0	prostate
embryonic morphogenesis	0.01811	BP	1	0	prostate
B cell differentiation	0.01852	BP	1	0	prostate
epithelial tube formation	0.01852	BP	1	0	prostate
blood vessel morphogenesis	0.01905	BP	1	0	prostate
cell-substrate adherens junction assembly	0.01985	BP	1	0	prostate
focal adhesion assembly	0.01985	BP	1	0	prostate
regulation of calcium ion import	0.01985	BP	1	0	prostate
lymphocyte differentiation	0.02089	BP	1	0	prostate
tissue morphogenesis	0.02101	BP	1	0	prostate
tube morphogenesis	0.02162	BP	1	0	prostate
cell-cell junction organization	0.02162	BP	1	0	prostate
protein dephosphorylation	0.02237	BP	1	0	prostate
tube formation	0.02262	BP	1	0	prostate
protein glycosylation	0.02313	BP	1	0	prostate
macromolecule glycosylation	0.02313	BP	1	0	prostate
glycosylation	0.02313	BP	1	0	prostate
positive regulation of innate immune response	0.0239	BP	1	0	prostate
lymphocyte activation involved in immune response	0.02407	BP	1	0	prostate
neural tube development	0.02407	BP	1	0	prostate
regulation of MAP kinase activity	0.02469	BP	1	0	prostate
cell-substrate junction assembly	0.02555	BP	1	0	prostate
lymphocyte activation	0.02588	BP	1	0	prostate
myeloid cell differentiation	0.02631	BP	1	0	prostate
innate immune response activating cell surface receptor signaling pathway	0.02706	BP	1	0	prostate
stimulatory C-type lectin receptor signaling pathway	0.02706	BP	1	0	prostate
adherens junction assembly	0.02706	BP	1	0	prostate
regulation of lipid metabolic process	0.02714	BP	1	0	prostate
cell junction organization	0.02799	BP	1	0	prostate
cellular component assembly involved in morphogenesis	0.02862	BP	1	0	prostate
release of sequestered calcium ion into cytosol	0.02862	BP	1	0	prostate
regulation of sequestering of calcium ion	0.02862	BP	1	0	prostate
negative regulation of sequestering of calcium ion	0.02862	BP	1	0	prostate
cellular developmental process	0.02957	BP	1	0	prostate
positive regulation of immune system process	0.02982	BP	1	0	prostate
humoral immune response	0.0302	BP	1	0	prostate
embryonic limb morphogenesis	0.0302	BP	1	0	prostate
embryonic appendage morphogenesis	0.0302	BP	1	0	prostate
sequestering of calcium ion	0.0302	BP	1	0	prostate
regulation of calcium ion transmembrane transport	0.0302	BP	1	0	prostate
negative regulation of cell proliferation	0.03139	BP	1	0	prostate
defense response	0.03228	BP	1	0	prostate
cell morphogenesis involved in differentiation	0.03237	BP	1	0	prostate
muscle contraction	0.03243	BP	1	0	prostate
calcium ion transmembrane import into cytosol	0.03348	BP	1	0	prostate
calcium ion import into cytosol	0.03348	BP	1	0	prostate
regulation of leukocyte mediated immunity	0.03517	BP	1	0	prostate
protein O-linked glycosylation	0.03517	BP	1	0	prostate
sequestering of metal ion	0.03517	BP	1	0	prostate
morphogenesis of a branching epithelium	0.03517	BP	1	0	prostate
multicellular organismal process	0.03574	BP	1	0	prostate
blood vessel development	0.03683	BP	1	0	prostate
integrin-mediated signaling pathway	0.0369	BP	1	0	prostate
appendage morphogenesis	0.03865	BP	1	0	prostate
limb morphogenesis	0.03865	BP	1	0	prostate
calcium ion transport into cytosol	0.03865	BP	1	0	prostate
vasculature development	0.03974	BP	1	0	prostate
lung development	0.04044	BP	1	0	prostate
striated muscle cell development	0.04044	BP	1	0	prostate
regulation of defense response	0.04049	BP	1	0	prostate
biological regulation	0.04059	BP	1	0	prostate
immune response-activating cell surface receptor signaling pathway	0.04131	BP	1	0	prostate
regulation of biological process	0.04193	BP	1	0	prostate
regulation of response to stress	0.04196	BP	1	0	prostate
glycoprotein biosynthetic process	0.04236	BP	1	0	prostate
tissue development	0.04272	BP	1	0	prostate
cardiovascular system development	0.04279	BP	1	0	prostate
regulation of proteolysis	0.04357	BP	1	0	prostate
cell differentiation	0.04366	BP	1	0	prostate
morphogenesis of a branching structure	0.0441	BP	1	0	prostate
respiratory tube development	0.0441	BP	1	0	prostate
positive regulation of defense response	0.04452	BP	1	0	prostate
positive regulation of immune response	0.04516	BP	1	0	prostate
B cell activation	0.04598	BP	1	0	prostate
appendage development	0.04598	BP	1	0	prostate
limb development	0.04598	BP	1	0	prostate
cytosolic calcium ion transport	0.04598	BP	1	0	prostate
regulation of primary metabolic process	0.0467	BP	1	0	prostate
hemopoiesis	0.04678	BP	1	0	prostate
carbohydrate derivative biosynthetic process	0.0476	BP	1	0	prostate
cell development	0.04994	BP	1	0	prostate
myosin complex	6.3e-05	CC	0.021924	1.65908	prostate
actin cytoskeleton	0.0067	CC	1	0	prostate
Golgi lumen	0.0251	CC	1	0	prostate
serine-type endopeptidase activity	0.0033	MF	1	0	prostate
serine-type peptidase activity	0.0048	MF	1	0	prostate
structural molecule activity	0.0053	MF	1	0	prostate
serine hydrolase activity	0.0055	MF	1	0	prostate
protein complex binding	0.0064	MF	1	0	prostate
actin filament binding	0.0093	MF	1	0	prostate
transcriptional activator activity, RNA polymerase II transcription regulatory region sequence-speci...	0.0161	MF	1	0	prostate
macromolecular complex binding	0.0166	MF	1	0	prostate
phosphoprotein binding	0.02	MF	1	0	prostate
cytoskeletal protein binding	0.0201	MF	1	0	prostate
actin binding	0.029	MF	1	0	prostate
endopeptidase activity	0.0335	MF	1	0	prostate
G-protein coupled receptor signaling pathway	0.0038	BP	1	0	pituitary
regulation of multicellular organism growth	0.004	BP	1	0	pituitary
multicellular organism growth	0.0047	BP	1	0	pituitary
hematopoietic progenitor cell differentiation	0.0085	BP	1	0	pituitary
adenylate cyclase-modulating G-protein coupled receptor signaling pathway	0.0126	BP	1	0	pituitary
peptidyl-tyrosine dephosphorylation	0.0126	BP	1	0	pituitary
embryonic organ morphogenesis	0.0138	BP	1	0	pituitary
G-protein coupled receptor signaling pathway, coupled to cyclic nucleotide second messenger	0.0151	BP	1	0	pituitary
regulation of cAMP metabolic process	0.0192	BP	1	0	pituitary
G1/S transition of mitotic cell cycle	0.0193	BP	1	0	pituitary
tube development	0.0212	BP	1	0	pituitary
cell cycle G1/S phase transition	0.0215	BP	1	0	pituitary
regulation of cyclic nucleotide metabolic process	0.0256	BP	1	0	pituitary
epithelial tube morphogenesis	0.0273	BP	1	0	pituitary
aging	0.0286	BP	1	0	pituitary
lung development	0.0292	BP	1	0	pituitary
cAMP metabolic process	0.0311	BP	1	0	pituitary
respiratory tube development	0.033	BP	1	0	pituitary
nervous system development	0.0331	BP	1	0	pituitary
tube morphogenesis	0.0371	BP	1	0	pituitary
neurotransmitter secretion	0.0392	BP	1	0	pituitary
signal release from synapse	0.0392	BP	1	0	pituitary
pattern specification process	0.0418	BP	1	0	pituitary
peptidyl-serine phosphorylation	0.0418	BP	1	0	pituitary
regulation of intracellular steroid hormone receptor signaling pathway	0.042	BP	1	0	pituitary
ear morphogenesis	0.042	BP	1	0	pituitary
positive regulation of JAK-STAT cascade	0.042	BP	1	0	pituitary
positive regulation of cell cycle arrest	0.042	BP	1	0	pituitary
positive regulation of STAT cascade	0.042	BP	1	0	pituitary
positive regulation of intracellular signal transduction	0.0434	BP	1	0	pituitary
respiratory system development	0.0437	BP	1	0	pituitary
central nervous system development	0.0452	BP	1	0	pituitary
neural tube closure	0.046	BP	1	0	pituitary
dicarboxylic acid transport	0.046	BP	1	0	pituitary
tube closure	0.046	BP	1	0	pituitary
cyclic nucleotide metabolic process	0.046	BP	1	0	pituitary
presynaptic process involved in chemical synaptic transmission	0.046	BP	1	0	pituitary
cell-cell adhesion via plasma-membrane adhesion molecules	0.0484	BP	1	0	pituitary
peptidyl-serine modification	0.0486	BP	1	0	pituitary
neuron part	0.0018	CC	0.6264	0.203148	pituitary
nuclear membrane	0.0097	CC	1	0	pituitary
neuron projection	0.0099	CC	1	0	pituitary
cell projection	0.0142	CC	1	0	pituitary
axon	0.0149	CC	1	0	pituitary
plasma membrane bounded cell projection	0.0196	CC	1	0	pituitary
axon part	0.0198	CC	1	0	pituitary
cell projection part	0.0237	CC	1	0	pituitary
presynapse	0.0259	CC	1	0	pituitary
synaptic vesicle	0.031	CC	1	0	pituitary
exocytic vesicle	0.0411	CC	1	0	pituitary
nuclear envelope	0.0438	CC	1	0	pituitary
transport vesicle membrane	0.0478	CC	1	0	pituitary
cilium	0.0493	CC	1	0	pituitary
protein tyrosine phosphatase activity	0.012	MF	1	0	pituitary
purine ribonucleotide binding	0.028	MF	1	0	pituitary
purine nucleotide binding	0.029	MF	1	0	pituitary
ribonucleotide binding	0.03	MF	1	0	pituitary
nucleotide binding	0.033	MF	1	0	pituitary
nucleoside phosphate binding	0.033	MF	1	0	pituitary
GTPase activity	0.039	MF	1	0	pituitary
small molecule binding	0.04	MF	1	0	pituitary
ATPase binding	0.042	MF	1	0	pituitary
[truncated: 745 more rows]
