# Supplementary material for: Towards a reference genome that captures global genetic diversity
Source: Nat Commun. 2020 Oct 30;11:5482. doi: 10.1038/s41467-020-19311-w (PMC7599213; doi:10.1038/s41467-020-19311-w)
Supplement: Supplementary file 12 — Data 10 [file 41467_2020_19311_MOESM12_ESM.xlsx]

## Sheet: Table_S13
Supplementary Data 10: Summary of closed reference N-gaps
Gap_chr	Gap_chr_start_hg38	Gap_chr_end_hg38	Gap_size	gap_type	Replaced_chr_start_hg38	Replaced_chr_end_hg38	Discovery_method	Replaced_size	Replaced_assembly_id	Replaced_assembly_start	Replaced_assembly_end	Sample	Haplotype	New_ngap_size
chr1	2702781	2746290	43509	scaffold	2685063	2766687	Assemblytics	-41378	QYBF01000166.1	2868	43113	HG02818	unphased	0
chr1	29552233	29553835	1602	scaffold	29552232	29553836	Assemblytics	-1139	220	969895	970359	LLD0143C	2.1	0
chr1	124977944	124978326	382	scaffold	124977943	124978327	Assemblytics	-159	98723	38026	38250	0427-ADD974-2	2.1	0
chr1	125013060	125013223	163	scaffold	125013057	125013226	Assemblytics	238	84242	88014	88420	LLD0096C	2.1	0
chr1	125026048	125026071	23	scaffold	125026047	125026072	Assemblytics	169	98095	71625	71818	BC01002	2.1	0
chr1	125029104	125029169	65	scaffold	125025271	125033558	Assemblytics	-609	830	80411	88088	LLD0049C	2.1	0
chr1	125103213	125103233	20	scaffold	125103212	125103236	Assemblytics	85	774	67157	67265	BC00401	2.1	0
chr1	125130246	125131847	1601	scaffold	125130245	125131848	Assemblytics	265	93945	195079	196946	BC01601	2.1	0
chr1	125171347	125173583	2236	scaffold	125171346	125174300	Assemblytics	-2951	91293	1236	1238	BC01601	2.1	0
chr1	223558935	223608935	50000	contig	223558934	223608936	Assemblytics	-49162	175	287766	288605	BC03901	2.1	0
chr1	228558364	228608364	50000	scaffold	228558363	228644123	Assemblytics	-87764	KV784760.1	14585659	14587664	AK1	unphased	0
chr10	38529907	38573338	43431	scaffold	38529906	38573339	Assemblytics	36243	LYOV02000327.1	48319	127994	HX1	unphased	0
chr10	38906036	38911580	5544	scaffold	38887990	38918270	Assemblytics	7913	NKHJ01000461.1	257413	295605	HG01352	unphased	0
chr10	38913438	38918269	4831	scaffold	38887990	38918270	Assemblytics	7913	NKHJ01000461.1	257413	295605	HG01352	unphased	0
chr10	39229918	39230136	218	scaffold	39229917	39230137	Assemblytics	159	65406	2699	3077	BC00201	2.1	0
chr10	39238955	39239118	163	scaffold	39238865	39239201	Minimap	-212	100085	260606	260729	0427-ADD974-2	2.1	0
chr10	39254773	39254793	20	scaffold	39254772	39254794	Assemblytics	237	100085	276304	276562	0427-ADD974-2	2.1	0
chr10	39338430	39338450	20	scaffold	39338035	39342097	Assemblytics	-3670	577	329956	330347	BC00201	2.2	0
chr10	39341685	39341705	20	scaffold	39338426	39347242	Assemblytics	-4216	894	225110	229709	BC01302	2.1	0
chr10	39409792	39410237	445	scaffold	39409791	39410238	Assemblytics	44	909	148941	149431	LLD0077C	2.1	0
chr10	39479351	39479371	20	scaffold	39479350	39479372	Assemblytics	343	313	85522	85886	ADD948	2.1	0
chr10	39497198	39497296	98	scaffold	39497197	39497297	Assemblytics	-12	723	531342	531429	ADD950	2.1	0
chr10	39570652	39570672	20	scaffold	39570651	39575944	Assemblytics	-4863	918	798601	799030	LLD0118C	2.1	10
chr10	39585287	39590435	5148	scaffold	39559488	39590436	Assemblytics	-19491	712	544392	555848	HG00512	2.2	110
chr10	41593521	41693521	100000	contig	41573276	41703053	Assemblytics	-92203	NKHJ01000491.1	17893	55466	HG01352	unphased	0
chr10	47780368	47870368	90000	scaffold	47780361	47870372	Minimap	-42531	QYBF01000396.1	63724	111203	HG02818	unphased	0
chr10	124121200	124121502	302	scaffold	124121199	124121503	Assemblytics	-38	508	9491778	9492043	HG01176	2.2	0
chr10	131597030	131597130	100	scaffold	131592431	131601721	Assemblytics	-4687	QYBF01000111.1	2030331	2034917	HG02818	unphased	0
chr11	54425074	54525074	100000	contig	54398166	54537132	Assemblytics	-130783	127778	3863	12045	NA20296	2.1	130
chr11	70955696	71055696	100000	scaffold	70955695	71055698	Assemblytics	-96352	1187	16122966	16126616	HG02283	2.1	0
chr11	87978202	88002896	24694	contig	87978174	88003121	Assemblytics	-24010	LPVO02000493.1	1176787	1177723	AK1	unphased	0
chr11	96566178	96566364	186	scaffold	96566177	96566365	Assemblytics	-171	228	38414121	38414137	ADD950	2.1	0
chr12	7083650	7084650	1000	contig	7083649	7084651	Assemblytics	-769	322	27202006	27202238	ADD952	2.1	0
chr12	34719407	34769407	50000	contig	34719406	34820286	Assemblytics	-99955	240	26051474	26052398	HG00353	2.1	110
chr12	34816611	34816711	100	contig	34719406	34820286	Assemblytics	-99955	240	26051474	26052398	HG00353	2.1	110
chr12	34820185	34820285	100	contig	34719406	34820286	Assemblytics	-99955	240	26051474	26052398	HG00353	2.1	110
chr12	37255332	37257055	1723	scaffold	37255331	37257056	Assemblytics	-562	55	5969	7131	BC00702	2.1	0
chr12	37333222	37333242	20	scaffold	37333221	37334768	Assemblytics	-1290	193	26115398	26115654	0427-ADD974-2	2.1	0
chr12	37334747	37334767	20	scaffold	37333221	37334768	Assemblytics	-1290	193	26115398	26115654	0427-ADD974-2	2.1	0
chr12	37379851	37380460	609	scaffold	37379850	37380461	Assemblytics	33	95	95632461	95633104	BC01602	2.1	0
chr12	37460032	37460128	96	scaffold	37460031	37460129	Assemblytics	-28	96793	3151	3220	0427-ADD974-2	2.1	0
chr12	132223362	132224362	1000	contig	132223358	132224363	Assemblytics	-645	LDNV01006871.1	308942	309301	CHM13	unphased	0
chr13	86202979	86252979	50000	contig	86202978	86269523	Assemblytics	-46418	LDNV01000025.1	28512977	28533103	CHM13	unphased	0
chr13	111703855	111753855	50000	scaffold	111703854	111843442	Assemblytics	9660	QYBF01000010.1	47856562	48005809	HG02818	unphased	0
chr13	111793441	111843441	50000	contig	111703854	111843442	Assemblytics	8012	QDDK01000126.1	427455	575054	HG02059	unphased	0
chr13	113673020	113723020	50000	contig	113672556	113723021	Assemblytics	-49243	LYOV02000240.1	6994	8215	HX1	unphased	0
chr14	16053976	16054459	483	scaffold	16053970	16054460	Minimap	111	113985	1947	2547	NA18861	2.1	0
chr14	16105376	16113232	7856	scaffold	16105375	16113233	Assemblytics	1303	476	5768	14928	A01-2-246550	2.1	0
chr14	16130858	16133335	2477	scaffold	16130857	16133341	Assemblytics	-655	118294	9644	11472	BC03202	2.1	0
chr15	17049135	17049334	199	scaffold	17049132	17049335	Assemblytics	26	112059	3010	3238	LLD0158C	2.1	0
chr15	17076577	17076597	20	scaffold	17076576	17076598	Assemblytics	150	640	66901	67072	0427-ADD974-2	2.1	0
chr15	20689304	20729746	40442	scaffold	20689296	20729748	Minimap	25	LDNV01010926.1	163468	203944	CHM13	unphased	0
chr16	34576805	34580965	4160	scaffold	34576801	34580966	Assemblytics	-585	POCD01000692.1	47497	51076	NA19434	unphased	0
chr16	34584085	34584622	537	scaffold	34576801	34587977	Assemblytics	332	LYOV02003277.1	22770	34277	HX1	unphased	0
chr16	38269096	38275758	6662	scaffold	38269089	38275768	Minimap	-7	118214	3087	9758	LLD0107C	2.1	0
chr17	448188	488987	40799	contig	448187	488988	Assemblytics	-38743	LDNV01002723.1	327879	329936	CHM13	unphased	0
chr17	490395	491111	716	scaffold	490394	491112	Assemblytics	73	249	307614	308404	LLD0089C	2.1	0
chr17	21795850	21814103	18253	scaffold	21795506	21825639	Assemblytics	-29935	91382	64406	64606	HG04006	2.1	0
chr17	21860937	21860957	20	scaffold	21860936	21860958	Assemblytics	99	98024	24684	24804	0427-ADD974-2	2.1	0
chr17	21976511	21976531	20	scaffold	21976510	21976532	Assemblytics	193	974	149541	149755	BC00302	2.1	0
chr17	21983452	21983554	102	scaffold	21983451	21983555	Assemblytics	-65	974	156692	156730	BC00302	2.1	0
chr17	21984549	21985100	551	scaffold	21984548	21985101	Assemblytics	217	110843	61323	62092	BC02101	2.1	0
chr17	22089188	22089410	222	scaffold	22089187	22089411	Assemblytics	-61	109325	869	1031	NA19178	2.1	0
chr17	26616164	26616264	100	contig	26608111	26617977	Assemblytics	29868	LKHX01005696.1	63077	102810	CHM1	unphased	0
chr17	26627010	26627349	339	scaffold	26625632	26627480	Assemblytics	-1847	108503	10296	10296	NA19178	2.1	0
chr17	26638554	26638627	73	scaffold	26638553	26638674	Assemblytics	-120	LDNV01000957.1	2840	2840	CHM13	unphased	0
chr17	26640334	26640620	286	scaffold	26640333	26640621	Assemblytics	29	114258	55562	55878	ADD952	2.1	0
chr17	26643468	26643843	375	scaffold	26643464	26643844	Assemblytics	90	607	255402	255871	0427-ADD974-2	2.1	0
chr17	26698590	26698998	408	scaffold	26698589	26698999	Assemblytics	-200	91742	67616	67825	HG03838	2.1	0
chr17	26720420	26721376	956	scaffold	26720419	26721377	Assemblytics	258	755	3179	4394	BC00601	2.1	0
chr17	26735204	26735774	570	scaffold	26735203	26735775	Assemblytics	-564	98763	11855	11862	0427-ADD974-2	2.1	0
chr17	26805755	26805775	20	scaffold	26805754	26806776	Assemblytics	-952	607	88463	88532	0427-ADD974-2	2.1	0
chr17	26820065	26820266	201	scaffold	26820064	26820267	Assemblytics	-44	527	1776558	1776716	HG02108	2.1	0
chr17	26859724	26860166	442	scaffold	26859723	26860167	Assemblytics	-151	607	47351	47643	0427-ADD974-2	2.1	0
chr17	26876740	26876850	110	scaffold	26876739	26876851	Assemblytics	233	536	252760	253104	BC04002	2.2	0
chr17	26880254	26880354	100	contig	26880253	26935981	Assemblytics	891	QDDK01000390.1	83482	140100	HG02059	unphased	0
chr17	26885980	26935980	50000	contig	26880253	26935981	Assemblytics	891	QDDK01000390.1	83482	140100	HG02059	unphased	0
chr17	81742542	81792542	50000	contig	81742541	81792543	Assemblytics	-49624	LKHX01000029.1	1489477	1489854	CHM1	unphased	0
chr17	81796281	81797727	1446	scaffold	81796280	81799134	Assemblytics	-130	LKHX01000029.1	1483022	1485745	CHM1	unphased	0
chr17	81798717	81799133	416	scaffold	81798716	81799134	Assemblytics	-149	266	34833950	34834218	LLD0107C	2.1	0
chr18	15788380	15791047	2667	scaffold	15788378	15791049	Assemblytics	1193	POCD01002107.1	4339	8202	NA19434	unphased	0
chr18	20835547	20835592	45	scaffold	20832779	20835596	Assemblytics	-214	82487	814	3416	BC00701	2.1	100
chr18	46969912	47019912	50000	scaffold	46957272	47034572	Assemblytics	-71159	133	33156372	33162512	NA06986	2.2	0
chr18	54536574	54537528	954	scaffold	54536573	54537529	Assemblytics	-36	KV784742.1	33744926	33745845	AK1	unphased	0
chr19	24898313	24904771	6458	scaffold	24898312	24904772	Assemblytics	-226	214214	664	6897	BC00901	2.1	0
chr2	16145119	16146119	1000	contig	16145118	16146120	Assemblytics	1794	LDNV01010928.1	2730346	2733141	CHM13	unphased	0
chr2	89685992	89753992	68000	scaffold	89685991	89753994	Assemblytics	-10516	911	10516	68002	NTUH-F02-F	2.2	0
chr2	97439618	97489618	50000	scaffold	97439614	97489621	Minimap	-48968	LPVO02000929.1	88186	89224	AK1	unphased	0
chr2	238903659	238904047	388	scaffold	238903658	238904049	Assemblytics	-196	LKHX01000322.1	3111304	3111498	CHM1	unphased	0
chr20	63215	63840	625	scaffold	63214	63841	Assemblytics	-21	345	3110	3715	BC00202	2.1	0
chr20	66235	66335	100	scaffold	66234	66336	Assemblytics	39	462	23584155	23584295	HG02108	2.1	0
chr20	26364240	26365414	1174	scaffold	26364239	26382617	Assemblytics	291	124733	1199	19867	BC05101	2.1	0
chr20	26382164	26382616	452	scaffold	26382163	26382617	Assemblytics	-435	208213	3275	3293	BC00802	2.1	0
chr20	26386232	26436232	50000	contig	26364239	26515355	Assemblytics	-130538	238	25779095	25799672	BC04101	2.1	10
chr20	28751119	28752590	1471	scaffold	28751118	28752592	Assemblytics	1039	1083	52070	54582	BC00601	2.2	0
chr20	28754750	28754770	20	scaffold	28754749	28754771	Assemblytics	422	1089	84393	84836	ADD952	2.1	0
chr20	28757831	28757851	20	scaffold	28757830	28757852	Assemblytics	122	1089	87895	88038	ADD952	2.1	0
chr20	28790010	28790158	148	scaffold	28790009	28790159	Assemblytics	46	135764	15195	15390	ADD950	2.1	0
chr20	28820603	28820663	60	scaffold	28820602	28820664	Assemblytics	111	99706	89680	89852	0427-ADD974-2	2.1	0
chr20	28843401	28859997	16596	scaffold	28843059	28896364	Assemblytics	-43921	LYOV02001051.1	62918	72301	HX1	unphased	0
chr20	28843401	28859997	16596	scaffold	28843059	28896364	Assemblytics	-43921	LYOV02001051.1	62918	72301	HX1	unphased	0
chr20	28867524	28868452	928	scaffold	28867523	28868453	Assemblytics	908	1089	281921	283758	ADD952	2.1	0
chr20	28875884	28875904	20	scaffold	28843386	28896364	Assemblytics	-51224	POCD01000493.1	110887	112640	NA19434	unphased	0
chr20	28889198	28889218	20	scaffold	28889197	28889219	Assemblytics	395	279599	1313	1729	ADD950	2.1	0
chr20	28890335	28896362	6027	scaffold	28890334	28897229	Assemblytics	-1723	LPVO02001184.1	11328	16499	AK1	unphased	0
chr20	29271546	29271826	280	scaffold	29271545	29271829	Assemblytics	-208	1204	121887	121962	A01-1-246549	2.1	0
chr20	29307456	29307476	20	scaffold	29307455	29307477	Assemblytics	181	96699	116298	116500	BC00201	2.1	0
chr20	29315342	29315821	479	scaffold	29315341	29315822	Assemblytics	-171	73955	1597	1906	BC00902	2.1	0
chr20	29362154	29362183	29	scaffold	29362153	29362184	Assemblytics	116	709	104762	104908	BC01302	2.2	0
chr20	29412507	29413577	1070	scaffold	29412506	29413578	Assemblytics	-778	1189	83071	83364	ADD979	2.1	0
chr20	29447838	29447883	45	scaffold	29447830	29447899	Minimap	-14	626	4024	4078	BC00501	2.1	0
chr20	29452158	29452178	20	scaffold	29451699	29452179	Assemblytics	2604	695	272149	275232	BC04101	2.1	0
chr20	29538733	29538783	50	scaffold	29538732	29540285	Assemblytics	-1423	107807	7847	7976	A01-1-246549	2.1	0
chr20	29540234	29540284	50	scaffold	29538732	29540285	Assemblytics	-1423	107807	7847	7976	A01-1-246549	2.1	0
chr20	29556103	29556141	38	scaffold	29556102	29556142	Assemblytics	129	94661	12138	12306	BC00101	2.1	0
chr20	29562970	29563363	393	scaffold	29562969	29563364	Assemblytics	-173	QYBF01002048.1	1396	1617	HG02818	unphased	0
chr20	29564411	29565353	942	scaffold	29564410	29565354	Assemblytics	310	94661	2737	3990	BC00101	2.1	0
chr20	29592644	29592737	93	scaffold	29592643	29592738	Assemblytics	91	89930	1546	1731	0427-ADD974-2	2.1	0
chr20	29651590	29651610	20	scaffold	29651589	29651817	Assemblytics	-153	111364	4607	4681	ADD952	2.1	0
chr20	29697363	29697630	267	scaffold	29697362	29697633	Assemblytics	-100	425	254962	255132	ADD948	2.1	0
chr20	29917304	29917404	100	contig	29891349	29954470	Assemblytics	-63100	113776	2062	2082	LLD0124C	2.1	10
chr20	30038348	30088348	50000	contig	30033237	30159799	Assemblytics	-109419	907	11477	28619	HG01140	2.1	10
chr20	30425128	30456077	30949	contig	30425127	30592009	Assemblytics	-92654	97534	31541	105768	LLD0077C	2.1	10
chr20	31107036	31157036	50000	scaffold	31069881	31161626	Assemblytics	-57827	NKHJ01000251.1	46805	80722	HG01352	unphased	0
chr20	31159119	31161625	2506	scaffold	31159104	31161650	Assemblytics	-169	821	33320	35696	BC04302	2.2	0
chr21	41584292	41584392	100	scaffold	41584282	41584402	Assemblytics	-110	193	27530746	27530755	LLD0021C	2.1	0
chr21	43212462	43262462	50000	scaffold	43212460	43262709	Assemblytics	-44518	365	28972837	28978567	A01-1-246549	2.1	5000
chr22	16279672	16302843	23171	scaffold	16279671	16362509	Assemblytics	78864	717	51721	213422	LLD0170C	2.2	50
chr22	16304296	16305427	1131	scaffold	16279671	16362509	Assemblytics	78864	717	51721	213422	LLD0170C	2.2	50
chr22	16307048	16307605	557	scaffold	16279671	16362509	Assemblytics	78864	717	51721	213422	LLD0170C	2.2	50
chr22	16310302	16310402	100	scaffold	16279671	16362509	Assemblytics	78864	717	51721	213422	LLD0170C	2.2	50
chr22	16313516	16314010	494	scaffold	16279671	16362509	Assemblytics	78864	717	51721	213422	LLD0170C	2.2	50
chr22	49973865	49975365	1500	contig	49973864	49975366	Assemblytics	4	LKHX01000559.1	825494	826999	CHM1	unphased	0
chr3	90550102	90550202	100	scaffold	90550009	90550294	Assemblytics	-193	288	14802440	14802531	0427-ADD974-2	2.1	0
chr3	90565295	90568828	3533	scaffold	90565294	90575931	Assemblytics	-3672	45	134594	141558	ADD950	2.1	0
chr3	90699772	90699792	20	scaffold	90699771	90699793	Assemblytics	111	288	14939030	14939162	0427-ADD974-2	2.1	0
chr3	91249905	91256421	6516	scaffold	91249904	91256422	Assemblytics	-4144	96709	723	3096	HG03864	2.1	0
chr3	91257890	91260180	2290	scaffold	91249075	91291219	Assemblytics	-33212	111871	15235	24166	LLD0106C	2.1	10
chr3	91265381	91276994	11613	scaffold	91264567	91276995	Assemblytics	-12071	105089	2171	2527	LLD0013C-2	2.1	0
chr3	91282175	91282734	559	scaffold	91278812	91291219	Assemblytics	4756	LKHX01002494.1	22180	39342	CHM1	unphased	0
chr3	91291069	91291218	149	scaffold	91291068	91291219	Assemblytics	-105	109359	9141	9186	A01-1-246549	2.1	0
chr3	91345078	91345173	95	scaffold	91345077	91345174	Assemblytics	144	105286	726	966	BC02802	2.1	0
chr3	91364131	91364151	20	scaffold	91364127	91364182	Minimap	-27	81229	1608	1635	BC00102	2.1	0
chr3	91438798	91438818	20	scaffold	91438797	91438819	Assemblytics	290	92328	701	1012	BC03702	2.1	0
chr4	1429358	1434206	4848	scaffold	1429357	1441553	Assemblytics	-2139	LYOV02000137.1	1424432	1434488	HX1	unphased	0
chr4	1435794	1441552	5758	scaffold	1429357	1441553	Assemblytics	-2139	LYOV02000137.1	1424432	1434488	HX1	unphased	0
chr4	8797477	8816477	19000	contig	8797476	8816478	Assemblytics	-18199	896	4621031	4621833	NA19207	2.1	0
chr4	31819295	31832569	13274	contig	31819289	31832570	Assemblytics	-13215	LYOV02000028.1	22149066	22149131	HX1	unphased	0
chr4	31835775	31835795	20	scaffold	31835774	31835796	Assemblytics	191	91	22253427	22253639	BC02402	2.1	0
chr4	32833016	32839016	6000	contig	32833015	32839018	Assemblytics	-5869	CM009450.1	32794979	32795112	NA12878	unphased	0
chr4	58878793	58921381	42588	contig	58878792	58921382	Assemblytics	-41992	POCD01000074.1	7059736	7060333	NA19434	unphased	0
chr5	17530548	17580548	50000	scaffold	17507342	17634033	Assemblytics	-113684	271	3101948	3114902	BC00602	2.1	0
chr5	49600986	49601086	100	contig	49600985	49656262	Assemblytics	-51013	91454	3072	7335	BC03901	2.1	0
chr5	49603131	49609714	6583	scaffold	49600985	49656262	Assemblytics	-51013	91454	3072	7335	BC03901	2.1	0
chr5	49611721	49612096	375	scaffold	49611720	49612097	Assemblytics	-55	112554	4196	4517	BC00301	2.1	0
chr5	49618994	49621605	2611	scaffold	49618993	49621606	Assemblytics	-2021	161751	6571	7162	BC04202	2.1	0
chr5	49628165	49630729	2564	scaffold	49600985	49656262	Assemblytics	-51013	91454	3072	7335	BC03901	2.1	0
chr5	49633793	49641815	8022	scaffold	49600985	49656262	Assemblytics	-51013	91454	3072	7335	BC03901	2.1	0
chr5	49646823	49646923	100	contig	49600985	49656262	Assemblytics	-51013	91454	3072	7335	BC03901	2.1	0
chr5	49650573	49656261	5688	scaffold	49600985	49656262	Assemblytics	-51013	91454	3072	7335	BC03901	2.1	0
chr5	49661871	49666173	4302	scaffold	49661870	49666174	Assemblytics	546	101928	7886	12735	NTUH-F04-M-2	2.1	0
chr5	139452659	139453659	1000	contig	139452658	139453660	Assemblytics	-737	KV784802.1	36739897	36740161	AK1	unphased	0
chr5	155760324	155761324	1000	contig	155760266	155761383	Assemblytics	-1058	59	20146216	20146273	0427-ADD974-2	2.1	0
chr6	61357029	61363066	6037	scaffold	61322770	61363067	Assemblytics	-22897	1	146834	164233	BC03202	2.1	0
chr6	61370554	61371372	818	scaffold	61370553	61371373	Assemblytics	17	70	161299	162135	ADD979	2.1	0
chr6	61378482	61378582	100	scaffold	61370553	61381603	Assemblytics	-245	35	294908	305712	BC02801	2.1	0
chr6	61381502	61381602	100	scaffold	61381501	61381603	Assemblytics	-84	39	320644	320661	BC00101	2.2	0
chr6	61393846	61393946	100	scaffold	61393845	61398262	Assemblytics	-377	LYOV02000019.1	83432829	83436868	HX1	unphased	0
chr6	61398161	61398261	100	scaffold	61398160	61398348	Assemblytics	-187	CM009452.1	61421114	61421114	NA12878	unphased	0
chr6	95020790	95070790	50000	scaffold	95020787	95070791	Assemblytics	-46429	NKHJ01000001.1	2769790	2773364	HG01352	unphased	0
chr6	167591393	167641393	50000	scaffold	167590754	167641394	Assemblytics	-49049	POCD01000078.1	6956155	6957745	NA19434	unphased	0
chr7	237846	240242	2396	scaffold	237845	240243	Assemblytics	139	CM009453.1	232114	234650	NA12878	unphased	0
chr7	61063378	61063426	48	scaffold	61063377	61063751	Assemblytics	375	105854	49140	49888	BC01602	2.1	0
chr7	61964169	61967063	2894	scaffold	61964168	61969615	Assemblytics	56	824	1735	7237	BC02002	2.1	0
chr7	143650804	143700804	50000	scaffold	143537238	143700805	Assemblytics	-74891	285	14786866	14875541	LLD0123C	2.2	110
chr9	41225986	41229378	3392	scaffold	41225983	41229379	Assemblytics	-1805	127082	3673	5263	BC03402	2.1	0
chr9	41237752	41238504	752	scaffold	41237751	41238505	Assemblytics	-545	105967	804	1012	LLD0136C	2.1	0
chr9	43254332	43254352	20	scaffold	43254326	43254356	Minimap	25	601	34800	34854	A01-2-246550	2.1	0
chr9	43268730	43268750	20	scaffold	43268723	43268753	Minimap	7	82898	9156	9192	BC00302	2.2	0
chr9	43270944	43274935	3991	scaffold	43270919	43274938	Minimap	875	1027	5155	10048	HG00844	2.2	0
chr9	43276248	43276457	209	scaffold	43270919	43276467	Minimap	933	108296	13824	20304	BC00501	2.1	0
chr9	43281323	43282956	1633	scaffold	43281312	43282970	Minimap	-1326	109036	10847	11178	BC02202	2.1	0
chr9	134183092	134185536	2444	scaffold	134183091	134185537	Assemblytics	510	LDNV01009873.1	11446966	11449921	CHM13	unphased	0
chrX	2137388	2137488	100	scaffold	2137385	2137620	Assemblytics	-234	70	449533	449533	NA18552	2.2	0
chrX	50228964	50278964	50000	contig	50228963	50278965	Assemblytics	-46305	CM009469.1	49760836	49764532	NA12878	unphased	0
chrX	114281198	114331198	50000	contig	114281197	114331199	Assemblytics	-44239	LKHX01006816.1	1438334	1444096	CHM1	unphased	0
chrX	116557779	116595566	37787	contig	116557778	116595567	Assemblytics	-33331	KV784813.1	1782772	1787229	AK1	unphased	0
chrX	120879381	120929381	50000	scaffold	120877193	120981904	Assemblytics	-109819	55	47471031	47476140	ADD952	2.1	0
chrX	144425606	144475606	50000	contig	144425587	144475610	Minimap	-46269	KV784784.1	1735807	1739560	AK1	unphased	0
chrY	9046914	9055174	8260	scaffold	9046913	9107609	Assemblytics	-50390	125391	2257727	2268032	LLD0018C-2	2.1	0
chrY	9057608	9107608	50000	contig	9046913	9107609	Assemblytics	-50390	125391	2257727	2268032	LLD0018C-2	2.1	0
chrY	9111868	9112715	847	scaffold	9111867	9116372	Assemblytics	152	103981	1432326	1436982	BC01401	2.1	0
chrY	9114319	9116371	2052	scaffold	9111867	9116372	Assemblytics	152	103981	1432326	1436982	BC01401	2.1	0
chrY	9403713	9453713	50000	contig	9403712	9453723	Minimap	-48200	634	12980	14790	BC02601	2.2	0
chrY	10633440	10645833	12393	scaffold	10632713	10651422	Assemblytics	-18702	1075	309206	309212	HG03115	2.1	0
chrY	10649989	10651421	1432	scaffold	10632713	10651422	Assemblytics	-18702	1075	309206	309212	HG03115	2.1	0
chrY	10669737	10670732	995	scaffold	10669736	10670733	Assemblytics	-382	87894	1155	1769	BC04701	2.1	0
chrY	10674058	10676544	2486	scaffold	10673888	10691903	Assemblytics	-17139	108792	3035	3910	BC03001	2.1	0
chrY	10679715	10682442	2727	scaffold	10673888	10691903	Assemblytics	-17139	108792	3035	3910	BC03001	2.1	0
chrY	10691573	10691902	329	scaffold	10691572	10691903	Assemblytics	641	89178	1275	2246	BC04701	2.1	0
chrY	10694192	10744192	50000	contig	10687286	10747306	Assemblytics	-60019	104583	5203	5203	BC01901	2.1	0
chrY	10747280	10747305	25	scaffold	10747279	10747306	Assemblytics	1318	120167	69904	71248	BC03301	2.1	0
chrY	10809671	10810479	808	scaffold	10809665	10810480	Assemblytics	-658	85224	219995	220151	BC01001	2.1	0
chrY	10816758	10817292	534	scaffold	10816757	10817293	Assemblytics	67	340613	20563	21165	BC04201	2.1	0
chrY	10852900	10855135	2235	scaffold	10852899	10855136	Assemblytics	3261	108243	36322	41819	BC03401	2.1	0
chrY	10871218	10871897	679	scaffold	10871141	10871974	Assemblytics	-756	118992	159095	159171	ADD948	2.1	0
chrY	10890419	10891942	1523	scaffold	10890418	10891943	Assemblytics	-1325	232805	1089	1288	HG00351	2.1	0
chrY	10896525	10898184	1659	scaffold	10896524	10898185	Assemblytics	-376	1200	121730	123014	HG02623	2.1	0
chrY	10908519	10909101	582	scaffold	10908518	10909102	Assemblytics	-331	111476	119072	119324	A01-1-246549	2.1	0
chrY	10922486	10923564	1078	scaffold	10922485	10923565	Assemblytics	-310	1075	144662	145431	HG03115	2.2	0
chrY	10956868	10957767	899	scaffold	10956867	10957768	Assemblytics	-734	111476	68471	68637	A01-1-246549	2.1	0
chrY	10961625	10962533	908	scaffold	10961611	10962534	Assemblytics	-713	111476	64421	64630	A01-1-246549	2.1	0
chrY	10965694	10967284	1590	scaffold	10965693	10967285	Assemblytics	478	137743	66411	68480	BC03501	2.1	0
chrY	10969992	10970620	628	scaffold	10965693	10970621	Assemblytics	-119	1200	191520	196328	HG02623	2.1	0
chrY	10986652	10986677	25	scaffold	10985416	10987720	Assemblytics	-512	102571	253127	254918	LLD0074C	2.1	0
chrY	11002276	11003059	783	scaffold	11002275	11003087	Assemblytics	-807	154066	1349	1353	BC00101	2.1	0
chrY	11012528	11013046	518	scaffold	11012527	11013047	Assemblytics	-473	290348	1378	1424	ADD948	2.1	0
chrY	11016992	11017247	255	scaffold	11016991	11017248	Assemblytics	340	135091	240993	241589	ADD950	2.1	0
chrY	11023374	11024266	892	scaffold	11023373	11024267	Assemblytics	-35	112713	30992	31850	BC00301	2.1	0
chrY	11028342	11029160	818	scaffold	11028339	11029161	Assemblytics	-67	111476	16914	17668	A01-1-246549	2.1	0
chrY	11036252	11037032	780	scaffold	11028339	11037033	Assemblytics	-959	112713	19185	26919	BC00301	2.1	0
chrY	11647442	11647709	267	scaffold	11647441	11647710	Assemblytics	455	82580	4114	4837	BC01001	2.1	0
chrY	11653064	11653102	38	scaffold	11647441	11662182	Assemblytics	-104	92638	8931	23567	BC01601	2.1	0
chrY	11660374	11662181	1807	scaffold	11660368	11664015	Minimap	-34	290123	7648	11260	LLD0090C	2.1	0
chrY	11663986	11664006	20	scaffold	11660359	11664015	Minimap	-34	278360	7616	11237	LLD0029C	2.1	0
chrY	11669948	11670088	140	scaffold	11669947	11670089	Assemblytics	256	109188	14846	15243	A01-1-246549	2.1	0
chrY	11671800	11671820	20	scaffold	11671799	11671821	Assemblytics	142	109188	12972	13135	A01-1-246549	2.1	0
chrY	11673795	11674123	328	scaffold	11673794	11674124	Assemblytics	65	109188	10604	10998	A01-1-246549	2.1	0
chrY	20207793	20257793	50000	scaffold	20140388	20268298	Assemblytics	-120753	98881	4073	11229	NA19789	2.1	20
chrY	21739542	21741441	1899	scaffold	21739541	21805282	Assemblytics	-39973	412	165817	191584	BC00701	2.1	0
chrY	21747863	21748371	508	scaffold	21739541	21805282	Assemblytics	-39973	412	165817	191584	BC00701	2.1	0
chrY	21750013	21750314	301	scaffold	21739541	21805282	Assemblytics	-39975	84466	37890	63655	LLD0096C	2.1	0
chrY	21789281	21805281	16000	contig	21739541	21805282	Assemblytics	-39975	84466	37890	63655	LLD0096C	2.1	0
