# Supplementary material for: Towards a reference genome that captures global genetic diversity
Source: Nat Commun. 2020 Oct 30;11:5482. doi: 10.1038/s41467-020-19311-w (PMC7599213; doi:10.1038/s41467-020-19311-w)
Supplement: Supplementary file 14 — Data 12 [file 41467_2020_19311_MOESM14_ESM.xlsx]

## Sheet: Table_S15
Supplementary Data 12: Reference coordinates mapping table
Chr	H38_start	Hg38_end	Diversity_start	Diversity_end	Replaced_length	Inserted_length	Insert_size
chr1	881201	881202	881201	881215	1	14	13
chr1	881747	881748	881760	881775	1	15	14
chr1	886224	886225	886251	886282	1	31	30
chr1	886253	886254	886310	886341	1	31	30
chr1	904529	904530	904616	904636	1	20	19
chr1	904557	904558	904663	904677	1	14	13
chr1	904742	905013	904861	905272	271	411	140
chr1	906677	906678	906936	906959	1	23	22
chr1	906708	906709	906989	907012	1	23	22
chr1	907007	907009	907310	907322	2	12	10
chr1	907835	907836	908148	908181	1	33	32
chr1	907867	907868	908212	908245	1	33	32
chr1	908696	908697	909073	909088	1	15	14
chr1	914483	914484	914874	914887	1	13	12
chr1	914501	914502	914904	914917	1	13	12
chr1	935426	935427	935841	935853	1	12	11
chr1	936418	936419	936844	936884	1	40	39
chr1	939507	939508	939972	940022	1	50	49
chr1	939573	939574	940087	940100	1	13	12
chr1	948729	948730	949255	949297	1	42	41
chr1	984588	984589	985155	985172	1	17	16
chr1	988987	988989	989570	989595	2	25	23
chr1	989041	989042	989647	989667	1	20	19
chr1	989072	989073	989697	989738	1	41	40
chr1	989110	989112	989775	989800	2	25	23
chr1	989223	989224	989911	989935	1	24	23
chr1	992992	992994	993703	993731	2	28	26
chr1	996728	996729	997465	997479	1	14	13
chr1	1022589	1022590	1023339	1023363	1	24	23
chr1	1029386	1029387	1030159	1030191	1	32	31
chr1	1030496	1030497	1031300	1031311	1	11	10
chr1	1030532	1030533	1031346	1031357	1	11	10
chr1	1030813	1030814	1031637	1031652	1	15	14
chr1	1031011	1031012	1031849	1031862	1	13	12
chr1	1031125	1031126	1031975	1031988	1	13	12
chr1	1041120	1041121	1041982	1042013	1	31	30
chr1	1041820	1049043	1042712	1050285	7223	7573	350
chr1	1053279	1053280	1054521	1054533	1	12	11
chr1	1056601	1056603	1057854	1057872	2	18	16
chr1	1059662	1059663	1060931	1060944	1	13	12
chr1	1068824	1068825	1070105	1070145	1	40	39
chr1	1091742	1091743	1093062	1093101	1	39	38
chr1	1099114	1099115	1100472	1100483	1	11	10
chr1	1099519	1099904	1100887	1106225	385	5338	4953
chr1	1102648	1102649	1108969	1108983	1	14	13
chr1	1124017	1124019	1130351	1130367	2	16	14
chr1	1124063	1124064	1130411	1130433	1	22	21
chr1	1124132	1124133	1130501	1130528	1	27	26
chr1	1134747	1134749	1141142	1141202	2	60	58
chr1	1141506	1141507	1147959	1147971	1	12	11
chr1	1145547	1145548	1152011	1152034	1	23	22
chr1	1145559	1145560	1152045	1152068	1	23	22
chr1	1164241	1164242	1170749	1170773	1	24	23
chr1	1175867	1175869	1182398	1182410	2	12	10
chr1	1175962	1175964	1182503	1182528	2	25	23
chr1	1176052	1176054	1182616	1182628	2	12	10
chr1	1181009	1181010	1187583	1187608	1	25	24
chr1	1184979	1201779	1191577	1209433	16800	17856	1056
chr1	1202651	1202652	1210305	1210324	1	19	18
chr1	1212595	1212597	1220267	1220298	2	31	29
chr1	1212605	1212606	1220306	1220345	1	39	38
chr1	1244881	1244882	1252620	1252632	1	12	11
chr1	1245048	1245050	1252798	1252810	2	12	10
chr1	1249563	1249687	1257323	1257752	124	429	305
chr1	1256910	1256911	1264975	1264991	1	16	15
chr1	1263139	1263140	1271219	1271242	1	23	22
chr1	1284230	1288181	1292332	1296976	3951	4644	693
chr1	1324147	1324148	1332942	1332958	1	16	15
chr1	1324179	1324180	1332989	1333014	1	25	24
chr1	1333978	1333979	1342812	1342834	1	22	21
chr1	1339909	1339910	1348764	1348804	1	40	39
chr1	1360499	1360500	1369393	1369410	1	17	16
chr1	1366883	1366884	1375793	1375821	1	28	27
chr1	1368210	1368211	1377147	1377163	1	16	15
chr1	1411943	1411944	1420895	1420937	1	42	41
chr1	1420660	1420661	1429653	1429669	1	16	15
chr1	1433056	1433057	1442064	1442081	1	17	16
chr1	1435945	1435946	1444969	1444982	1	13	12
chr1	1435963	1435964	1444999	1445013	1	14	13
chr1	1442855	1442856	1451904	1451937	1	33	32
chr1	1442938	1442939	1452019	1452052	1	33	32
chr1	1457613	1457616	1466726	1467246	3	520	517
chr1	1489578	1489584	1499208	1499418	6	210	204
chr1	1543841	1546886	1553675	1557032	3045	3357	312
chr1	1554245	1554247	1564391	1564416	2	25	23
chr1	1554406	1554407	1564575	1564620	1	45	44
chr1	1563578	1563580	1573791	1573810	2	19	17
chr1	1565682	1565685	1575912	1576012	3	100	97
chr1	1565737	1565738	1576064	1576162	1	98	97
chr1	1567928	1567929	1578352	1578363	1	11	10
chr1	1592864	1592865	1603298	1603310	1	12	11
chr1	1595710	1595711	1606155	1606170	1	15	14
chr1	1597142	1597143	1607601	1607615	1	14	13
chr1	1604321	1604322	1614793	1614809	1	16	15
chr1	1605539	1605540	1616026	1616040	1	14	13
chr1	1605742	1605743	1616242	1616263	1	21	20
chr1	1605928	1605929	1616448	1616460	1	12	11
chr1	1606091	1606092	1616622	1616643	1	21	20
chr1	1606445	1606446	1616996	1617022	1	26	25
chr1	1606519	1606520	1617095	1617111	1	16	15
chr1	1606559	1606560	1617150	1617171	1	21	20
chr1	1606615	1606616	1617226	1617247	1	21	20
chr1	1627517	1627518	1638148	1638189	1	41	40
chr1	1818305	1818375	1828976	1829143	70	167	97
chr1	1847310	1847311	1858078	1858096	1	18	17
chr1	1852137	1852138	1862922	1862957	1	35	34
chr1	1902636	1902703	1913455	1914047	67	592	525
chr1	1904449	1904450	1915793	1915810	1	17	16
chr1	1912938	1912957	1924298	1924790	19	492	473
chr1	1948427	1948428	1960260	1960271	1	11	10
chr1	1948970	1948971	1960813	1960832	1	19	18
chr1	1949006	1949007	1960867	1960879	1	12	11
chr1	1955018	1955019	1966890	1966909	1	19	18
chr1	1955051	1955052	1966941	1966960	1	19	18
chr1	1955317	1955318	1967225	1967237	1	12	11
chr1	1963460	1963461	1975379	1975395	1	16	15
chr1	1969234	1969236	1981168	1981180	2	12	10
chr1	1971351	1971352	1983295	1983316	1	21	20
chr1	1981976	1981977	1993940	1993974	1	34	33
chr1	1993704	1993809	2005701	2005954	105	253	148
chr1	2012312	2012313	2024457	2024473	1	16	15
chr1	2028392	2028393	2040552	2040654	1	102	101
chr1	2065678	2065679	2077939	2077953	1	14	13
chr1	2080321	2080322	2092595	2092614	1	19	18
chr1	2095903	2095904	2108195	2108211	1	16	15
chr1	2098120	2098121	2110427	2110447	1	20	19
chr1	2106538	2106539	2118864	2118879	1	15	14
chr1	2106604	2106605	2118944	2119004	1	60	59
chr1	2106874	2106875	2119273	2119333	1	60	59
chr1	2118013	2118014	2130471	2130485	1	14	13
chr1	2121479	2121480	2133950	2133965	1	15	14
chr1	2121518	2121520	2134003	2134038	2	35	33
chr1	2121747	2121749	2134265	2134282	2	17	15
chr1	2160238	2160239	2172771	2172788	1	17	16
chr1	2160271	2160272	2172820	2172835	1	15	14
chr1	2164301	2164302	2176864	2176877	1	13	12
chr1	2171360	2171383	2183935	2184285	23	350	327
chr1	2195289	2195290	2208191	2208205	1	14	13
chr1	2207941	2207942	2220856	2220867	1	11	10
chr1	2213841	2213843	2226766	2226790	2	24	22
chr1	2273492	2273493	2286439	2286454	1	15	14
chr1	2280703	2280705	2293664	2293680	2	16	14
chr1	2289542	2289543	2302517	2302561	1	44	43
chr1	2289583	2289584	2302601	2302646	1	45	44
chr1	2331967	2331968	2345029	2345064	1	35	34
chr1	2332030	2332031	2345126	2345144	1	18	17
chr1	2342840	2342841	2355953	2355964	1	11	10
chr1	2342915	2342916	2356038	2356054	1	16	15
chr1	2345829	2345830	2358967	2358978	1	11	10
chr1	2345854	2345855	2359002	2359017	1	15	14
chr1	2346111	2346112	2359273	2359300	1	27	26
chr1	2346150	2346151	2359338	2359366	1	28	27
chr1	2355095	2355096	2368310	2368324	1	14	13
chr1	2393034	2393035	2406262	2406305	1	43	42
chr1	2393058	2393059	2406328	2406371	1	43	42
chr1	2412655	2412656	2425967	2425991	1	24	23
chr1	2423722	2423724	2437057	2437072	2	15	13
chr1	2430646	2430647	2443994	2444017	1	23	22
chr1	2436160	2436161	2449530	2449553	1	23	22
chr1	2443595	2443596	2456987	2457000	1	13	12
chr1	2443601	2443602	2457005	2457018	1	13	12
chr1	2450695	2450696	2464111	2464129	1	18	17
chr1	2459651	2459652	2473084	2473101	1	17	16
chr1	2483761	2483762	2497210	2497232	1	22	21
chr1	2483834	2483835	2497304	2497325	1	21	20
chr1	2485225	2485226	2498715	2498727	1	12	11
chr1	2506901	2506902	2520402	2520414	1	12	11
chr1	2514594	2514595	2528106	2528142	1	36	35
chr1	2538608	2538609	2552155	2552174	1	19	18
chr1	2602112	2602113	2615677	2615707	1	30	29
chr1	2602164	2602165	2615758	2615834	1	76	75
chr1	2653694	2653695	2667363	2667404	1	41	40
chr1	2685063	2766687	2698772	2739018	81624	40246	-41378
chr1	2784979	2784980	2757310	2757331	1	21	20
chr1	2785298	2785299	2757649	2757668	1	19	18
chr1	2785315	2785316	2757684	2757703	1	19	18
chr1	2797315	2797316	2769702	2769715	1	13	12
chr1	2798093	2798094	2770492	2770509	1	17	16
chr1	2798172	2798173	2770587	2770598	1	11	10
chr1	2798851	2798852	2771276	2771293	1	17	16
chr1	2845230	2845231	2817671	2817694	1	23	22
chr1	2859311	2859312	2831774	2831786	1	12	11
chr1	2859558	2859560	2832032	2832046	2	14	12
chr1	2873051	2873052	2845537	2845549	1	12	11
chr1	2877577	2877578	2850074	2850124	1	50	49
chr1	2877634	2877635	2850180	2850230	1	50	49
chr1	2880993	2880994	2853588	2853599	1	11	10
chr1	2886806	2886807	2859411	2859428	1	17	16
chr1	2887766	2887768	2860387	2860401	2	14	12
chr1	2912056	2912057	2884689	2884709	1	20	19
chr1	2921416	2921417	2894068	2894111	1	43	42
chr1	2926749	2926750	2899443	2899469	1	26	25
chr1	2926816	2926817	2899535	2899551	1	16	15
chr1	2938518	2938519	2911252	2911277	1	25	24
chr1	2960113	2960114	2932871	2932902	1	31	30
chr1	2974562	2974563	2947350	2947373	1	23	22
chr1	2974675	2974676	2947485	2947530	1	45	44
chr1	2974712	2974713	2947566	2947611	1	45	44
chr1	2974764	2974765	2947662	2947685	1	23	22
chr1	2977479	2977480	2950399	2950411	1	12	11
chr1	2986022	2986023	2958953	2958968	1	15	14
chr1	2997786	2997787	2970731	2970758	1	27	26
chr1	3002154	3002155	2975125	2975142	1	17	16
chr1	3016709	3025855	2989696	2999840	9146	10144	998
chr1	3037784	3037785	3011769	3011841	1	72	71
chr1	3037818	3037819	3011874	3011886	1	12	11
chr1	3042617	3042618	3016684	3016704	1	20	19
chr1	3042664	3042665	3016750	3016770	1	20	19
chr1	3088448	3088449	3062553	3062565	1	12	11
chr1	3088452	3088453	3062568	3062580	1	12	11
chr1	3104581	3104582	3078708	3078791	1	83	82
chr1	3109083	3109084	3083292	3083305	1	13	12
chr1	3109115	3109116	3083336	3083349	1	13	12
chr1	3114191	3114192	3088424	3088439	1	15	14
chr1	3120035	3120047	3094282	3094341	12	59	47
chr1	3146823	3146825	3121117	3121131	2	14	12
chr1	3150900	3150901	3125206	3125236	1	30	29
chr1	3163339	3165155	3137674	3141423	1816	3749	1933
chr1	3176178	3176179	3152446	3152463	1	17	16
chr1	3176342	3180841	3152626	3158350	4499	5724	1225
chr1	3181098	3181099	3158607	3158622	1	15	14
chr1	3181319	3181321	3158842	3158854	2	12	10
chr1	3181387	3181389	3158920	3158936	2	16	14
chr1	3181409	3181410	3158956	3158971	1	15	14
chr1	3181526	3181527	3159087	3159098	1	11	10
chr1	3181565	3181566	3159136	3159159	1	23	22
chr1	3181617	3181618	3159210	3159223	1	13	12
chr1	3181665	3181667	3159270	3159282	2	12	10
chr1	3181782	3181783	3159397	3159410	1	13	12
chr1	3181925	3181926	3159552	3159567	1	15	14
chr1	3223127	3231371	3200768	3209248	8244	8480	236
chr1	3231405	3231407	3209282	3209323	2	41	39
chr1	3240107	3240108	3218023	3218034	1	11	10
chr1	3251323	3251324	3229249	3229260	1	11	10
chr1	3269623	3269624	3247559	3247570	1	11	10
chr1	3269657	3269658	3247603	3247616	1	13	12
chr1	3269708	3269710	3247666	3247679	2	13	11
chr1	3269790	3269791	3247759	3247786	1	27	26
chr1	3269845	3269847	3247840	3247854	2	14	12
chr1	3269908	3269909	3247915	3247932	1	17	16
chr1	3270678	3270679	3248701	3248731	1	30	29
chr1	3270722	3270723	3248774	3248804	1	30	29
chr1	3276675	3276676	3254756	3254782	1	26	25
chr1	3277786	3277787	3255892	3255905	1	13	12
chr1	3314081	3314082	3292199	3292213	1	14	13
chr1	3316730	3316731	3294861	3294910	1	49	48
chr1	3329058	3329059	3307237	3307253	1	16	15
chr1	3357548	3357569	3335742	3335863	21	121	100
chr1	3365954	3365955	3344248	3344271	1	23	22
chr1	3408669	3408670	3386985	3387060	1	75	74
chr1	3424813	3424814	3403203	3403216	1	13	12
chr1	3433608	3433610	3412010	3412051	2	41	39
chr1	3450787	3450788	3429228	3429252	1	24	23
chr1	3470277	3470278	3448741	3448762	1	21	20
chr1	3482329	3482330	3460813	3460829	1	16	15
chr1	3510557	3510558	3489056	3489093	1	37	36
chr1	3544177	3544178	3522712	3522749	1	37	36
chr1	3544239	3544240	3522810	3522847	1	37	36
chr1	3546897	3546899	3525504	3525516	2	12	10
chr1	3550671	3550672	3529288	3529306	1	18	17
chr1	3568357	3568359	3546991	3547025	2	34	32
chr1	3572281	3572282	3550947	3550967	1	20	19
chr1	3572369	3572371	3551054	3551066	2	12	10
chr1	3572404	3572406	3551099	3551121	2	22	20
chr1	3578745	3578746	3557460	3557552	1	92	91
chr1	3583931	3587841	3562737	3568228	3910	5491	1581
chr1	3639750	3639751	3620137	3620198	1	61	60
chr1	3658868	3658869	3639315	3639327	1	12	11
chr1	3668546	3668547	3649004	3649017	1	13	12
chr1	3693091	3693092	3673561	3673575	1	14	13
chr1	3699038	3699039	3679521	3679544	1	23	22
chr1	3711867	3711868	3692372	3692387	1	15	14
chr1	3726265	3726266	3706784	3706796	1	12	11
chr1	3726901	3726902	3707431	3707444	1	13	12
chr1	3759252	3759253	3739794	3739806	1	12	11
chr1	3806516	3806517	3787069	3787084	1	15	14
chr1	3807445	3807446	3788012	3788025	1	13	12
chr1	3807473	3807474	3788052	3788069	1	17	16
chr1	3820471	3820473	3801066	3801116	2	50	48
chr1	3820551	3820552	3801194	3801244	1	50	49
chr1	3825078	3825080	3805770	3805795	2	25	23
chr1	3832361	3832364	3813076	3813090	3	14	11
chr1	3832420	3832421	3813146	3813164	1	18	17
chr1	3838376	3838377	3819119	3819149	1	30	29
chr1	3844698	3844699	3825470	3825487	1	17	16
chr1	3847292	3847293	3828080	3828103	1	23	22
chr1	3872630	3872632	3853440	3853459	2	19	17
chr1	3881647	3881648	3862474	3862489	1	15	14
chr1	3901895	3901896	3882736	3882752	1	16	15
chr1	3910061	3910063	3890917	3890963	2	46	44
chr1	3920271	3920272	3901171	3901185	1	14	13
chr1	3920395	3920396	3901308	3901322	1	14	13
chr1	3920404	3920405	3901330	3901344	1	14	13
chr1	3927310	3927311	3908249	3908266	1	17	16
chr1	3937241	3937242	3918196	3918213	1	17	16
chr1	3950320	3950348	3931291	3931633	28	342	314
chr1	3999698	3999699	3980983	3981001	1	18	17
chr1	4016973	4016974	3998275	3998296	1	21	20
chr1	4024833	4024834	4006155	4006168	1	13	12
chr1	4025233	4025234	4006567	4006584	1	17	16
chr1	4057987	4057988	4039337	4039354	1	17	16
chr1	4062467	4062468	4043833	4043854	1	21	20
chr1	4066877	4066879	4048263	4048275	2	12	10
chr1	4077348	4077349	4058744	4058755	1	11	10
chr1	4077406	4077407	4058812	4058823	1	11	10
chr1	4077522	4077523	4058938	4058949	1	11	10
chr1	4077696	4077697	4059122	4059133	1	11	10
chr1	4078064	4078065	4059500	4059539	1	39	38
chr1	4078180	4078181	4059654	4059665	1	11	10
chr1	4078238	4078239	4059722	4059743	1	21	20
chr1	4078354	4078355	4059858	4059869	1	11	10
chr1	4078529	4078531	4060043	4060065	2	22	20
chr1	4135997	4135998	4117531	4117552	1	21	20
chr1	4136286	4136287	4117840	4117855	1	15	14
chr1	4136526	4136527	4118094	4118109	1	15	14
chr1	4136564	4136565	4118146	4118162	1	16	15
chr1	4136654	4136655	4118251	4118268	1	17	16
chr1	4136719	4136720	4118332	4118350	1	18	17
chr1	4136963	4144324	4118593	4127340	7361	8747	1386
chr1	4144478	4144479	4127494	4127511	1	17	16
chr1	4144599	4144600	4127631	4127656	1	25	24
chr1	4150103	4150104	4133159	4133210	1	51	50
chr1	4155105	4155106	4138211	4138224	1	13	12
chr1	4196099	4196111	4179217	4179286	12	69	57
chr1	4200954	4200955	4184129	4184142	1	13	12
chr1	4228390	4228405	4211577	4211909	15	332	317
chr1	4244658	4245409	4228162	4230615	751	2453	1702
chr1	4264265	4264266	4249471	4249486	1	15	14
chr1	4285194	4285195	4270414	4270431	1	17	16
chr1	4295994	4295995	4281230	4281247	1	17	16
chr1	4303030	4303031	4288282	4288298	1	16	15
chr1	4318530	4318531	4303797	4303812	1	15	14
chr1	4331832	4331833	4317113	4317132	1	19	18
chr1	4331940	4331941	4317239	4317259	1	20	19
chr1	4331968	4331970	4317286	4317305	2	19	17
chr1	4332169	4336502	4317504	4323774	4333	6270	1937
chr1	4348515	4348517	4335787	4335799	2	12	10
chr1	4357125	4357126	4344407	4344420	1	13	12
chr1	4373170	4373171	4360464	4360477	1	13	12
chr1	4373978	4373979	4361284	4361297	1	13	12
chr1	4379071	4379072	4366389	4366402	1	13	12
chr1	4413922	4413923	4401252	4401283	1	31	30
chr1	4423037	4423038	4410397	4410413	1	16	15
chr1	4474389	4474390	4461764	4461776	1	12	11
chr1	4474441	4474442	4461827	4461839	1	12	11
chr1	4496930	4496931	4484327	4484340	1	13	12
chr1	4508610	4508611	4496019	4496034	1	15	14
chr1	4509104	4509105	4496527	4496542	1	15	14
chr1	4520553	4520554	4507990	4508015	1	25	24
chr1	4520723	4520724	4508184	4508233	1	49	48
chr1	4520769	4520770	4508278	4508327	1	49	48
chr1	4520817	4520819	4508374	4508387	2	13	11
chr1	4522769	4522770	4510337	4510354	1	17	16
chr1	4522859	4522860	4510443	4510461	1	18	17
chr1	4544689	4544690	4532290	4532307	1	17	16
chr1	4552868	4552869	4540485	4540496	1	11	10
chr1	4614588	4614589	4602215	4602227	1	12	11
chr1	4616480	4616482	4604118	4604160	2	42	40
chr1	4632573	4632574	4620251	4620273	1	22	21
chr1	4636378	4636379	4624077	4624106	1	29	28
chr1	4649790	4649791	4637517	4637531	1	14	13
chr1	4651918	4651919	4639658	4639671	1	13	12
chr1	4663698	4663699	4651450	4651470	1	20	19
chr1	4663700	4663701	4651471	4651491	1	20	19
chr1	4705428	4705429	4693218	4693233	1	15	14
chr1	4716704	4716705	4704508	4704521	1	13	12
chr1	4726207	4726208	4714023	4714060	1	37	36
chr1	4729585	4729586	4717437	4717472	1	35	34
chr1	4752187	4752188	4740073	4740092	1	19	18
chr1	4755694	4755695	4743598	4743617	1	19	18
chr1	4765474	4765475	4753396	4753417	1	21	20
chr1	4765516	4765517	4753458	4753479	1	21	20
chr1	4783471	4783472	4771433	4771444	1	11	10
chr1	4783509	4783510	4771481	4771492	1	11	10
chr1	4790955	4790956	4778937	4778950	1	13	12
chr1	4813348	4813351	4801342	4801359	3	17	14
chr1	4823552	4823553	4811560	4811585	1	25	24
chr1	4871523	4871524	4859555	4859567	1	12	11
chr1	4950557	4950558	4938600	4938616	1	16	15
chr1	4969221	4969222	4957279	4957292	1	13	12
chr1	5008757	5008758	4996827	4996842	1	15	14
chr1	5016761	5016762	5004845	5004858	1	13	12
chr1	5024704	5024705	5012800	5012817	1	17	16
chr1	5037675	5037676	5025787	5025800	1	13	12
chr1	5075769	5075770	5063893	5063971	1	78	77
chr1	5080999	5081000	5069200	5069223	1	23	22
chr1	5081011	5081012	5069234	5069249	1	15	14
chr1	5137186	5137187	5125423	5125440	1	17	16
chr1	5158807	5158808	5147060	5147073	1	13	12
chr1	5159252	5159253	5147517	5147528	1	11	10
chr1	5212221	5212222	5200496	5200519	1	23	22
chr1	5214590	5214591	5202887	5202905	1	18	17
chr1	5214626	5214627	5202940	5202954	1	14	13
chr1	5214733	5214734	5203060	5203086	1	26	25
chr1	5214771	5214772	5203123	5203138	1	15	14
chr1	5225318	5225319	5213684	5213705	1	21	20
chr1	5228991	5228992	5217377	5217392	1	15	14
chr1	5244361	5244362	5232761	5232774	1	13	12
chr1	5250924	5250925	5239336	5239352	1	16	15
chr1	5282868	5282869	5271295	5271308	1	13	12
chr1	5304282	5304283	5292721	5292772	1	51	50
chr1	5314377	5314378	5302866	5302879	1	13	12
chr1	5315296	5315298	5303797	5303811	2	14	12
chr1	5315306	5315307	5303819	5303836	1	17	16
chr1	5315568	5315569	5304097	5304114	1	17	16
chr1	5334138	5334484	5322683	5324312	346	1629	1283
chr1	5343737	5343738	5333565	5333584	1	19	18
chr1	5387158	5387282	5377004	5382347	124	5343	5219
chr1	5387482	5387483	5382547	5382558	1	11	10
chr1	5391939	5391940	5387014	5387025	1	11	10
chr1	5399394	5399395	5394479	5394496	1	17	16
chr1	5404677	5404679	5399778	5399793	2	15	13
chr1	5406466	5406467	5401580	5401593	1	13	12
chr1	5414227	5414228	5409353	5409390	1	37	36
chr1	5464996	5464997	5460158	5460175	1	17	16
chr1	5485774	5485775	5480952	5480969	1	17	16
chr1	5485839	5485840	5481033	5481053	1	20	19
chr1	5485866	5485867	5481079	5481099	1	20	19
chr1	5487325	5487326	5482557	5482573	1	16	15
chr1	5493898	5493899	5489145	5489161	1	16	15
chr1	5499337	5499338	5494599	5494616	1	17	16
chr1	5502824	5502825	5498102	5498115	1	13	12
chr1	5578127	5578128	5573417	5573435	1	18	17
chr1	5581133	5581134	5576440	5576465	1	25	24
chr1	5593281	5593290	5588612	5588684	9	72	63
chr1	5596447	5596448	5591841	5591853	1	12	11
chr1	5632295	5632296	5627700	5627724	1	24	23
chr1	5667864	5667865	5663292	5663330	1	38	37
chr1	5679199	5679200	5674664	5674676	1	12	11
chr1	5691770	5691771	5687246	5687267	1	21	20
chr1	5712267	5712268	5707763	5707820	1	57	56
chr1	5730520	5730522	5726072	5726086	2	14	12
chr1	5730551	5730552	5726115	5726128	1	13	12
chr1	5731134	5731135	5726710	5726729	1	19	18
chr1	5732772	5732985	5728366	5728879	213	513	300
chr1	5747598	5747599	5743492	5743509	1	17	16
chr1	5747613	5747614	5743523	5743548	1	25	24
chr1	5747758	5747759	5743692	5743709	1	17	16
chr1	5749753	5749754	5745703	5745716	1	13	12
chr1	5757927	5757928	5753889	5753918	1	29	28
chr1	5767904	5767905	5763894	5763914	1	20	19
chr1	5781018	5781019	5777027	5777049	1	22	21
chr1	5782281	5782282	5778311	5778326	1	15	14
chr1	5784950	5784951	5780994	5781013	1	19	18
chr1	5785177	5785178	5781239	5781252	1	13	12
chr1	5795669	5795670	5791743	5791761	1	18	17
chr1	5795877	5795878	5791968	5791986	1	18	17
chr1	5803266	5803267	5799374	5799387	1	13	12
chr1	5809295	5809296	5805415	5805429	1	14	13
chr1	5817001	5817002	5813134	5813145	1	11	10
chr1	5817184	5817185	5813327	5813345	1	18	17
chr1	5817208	5817209	5813368	5813386	1	18	17
chr1	5817424	5817425	5813601	5813618	1	17	16
chr1	5817460	5817461	5813653	5813678	1	25	24
chr1	5821423	5821424	5817640	5817657	1	17	16
chr1	5825874	5825875	5822107	5822123	1	16	15
chr1	5829878	5832249	5826126	5828968	2371	2842	471
chr1	5851077	5851078	5847796	5847818	1	22	21
chr1	5868854	5868855	5865594	5865605	1	11	10
chr1	5869243	5869244	5865993	5866006	1	13	12
chr1	5874228	5874229	5870990	5871274	1	284	283
chr1	5883875	5883876	5880920	5880932	1	12	11
chr1	5891980	5891981	5889036	5889053	1	17	16
chr1	5964941	5964942	5962013	5962047	1	34	33
chr1	5964952	5964953	5962057	5962070	1	13	12
chr1	6007531	6007532	6004648	6004660	1	12	11
chr1	6012472	6012473	6009600	6009614	1	14	13
chr1	6030645	6030646	6027786	6027809	1	23	22
chr1	6106923	6106924	6104086	6104103	1	17	16
chr1	6107548	6107550	6104727	6104766	2	39	37
chr1	6107589	6107590	6104805	6104819	1	14	13
chr1	6155154	6155155	6152383	6152426	1	43	42
chr1	6160131	6160132	6157402	6157420	1	18	17
chr1	6160198	6160200	6157486	6157505	2	19	17
chr1	6160294	6160295	6157599	6157617	1	18	17
chr1	6160372	6160373	6157694	6157706	1	12	11
chr1	6174757	6174759	6172090	6172103	2	13	11
chr1	6189247	6189248	6186591	6186612	1	21	20
chr1	6191336	6191381	6188700	6189220	45	520	475
chr1	6236122	6236123	6233961	6233980	1	19	18
chr1	6276656	6276657	6274513	6274535	1	22	21
chr1	6300751	6300752	6298629	6298693	1	64	63
chr1	6308208	6308209	6306149	6306170	1	21	20
chr1	6308792	6308793	6306753	6306774	1	21	20
chr1	6308820	6308821	6306801	6306822	1	21	20
chr1	6323769	6323770	6321770	6321781	1	11	10
chr1	6328881	6328882	6326892	6326911	1	19	18
chr1	6336357	6336358	6334386	6334398	1	12	11
chr1	6375155	6375156	6373195	6373210	1	15	14
chr1	6385332	6385333	6383386	6383401	1	15	14
chr1	6414769	6414770	6412837	6412854	1	17	16
chr1	6420732	6420733	6418816	6418837	1	21	20
chr1	6477752	6477753	6475856	6475889	1	33	32
chr1	6479502	6479503	6477638	6477664	1	26	25
chr1	6544359	6544360	6542520	6542533	1	13	12
chr1	6545710	6545711	6543883	6543896	1	13	12
chr1	6545919	6545920	6544104	6544118	1	14	13
chr1	6556409	6556410	6554607	6554624	1	17	16
chr1	6558914	6558915	6557128	6557188	1	60	59
chr1	6622769	6622770	6621042	6621056	1	14	13
chr1	6695657	6695658	6693943	6693955	1	12	11
chr1	6715310	6715311	6713607	6713657	1	50	49
chr1	6715539	6715540	6713885	6713926	1	41	40
chr1	6728976	6728977	6727362	6727389	1	27	26
chr1	6729042	6729043	6727454	6727481	1	27	26
chr1	6732446	6732447	6730884	6730897	1	13	12
chr1	6735662	6735663	6734112	6734125	1	13	12
chr1	6754743	6754758	6753205	6753528	15	323	308
chr1	6767697	6767698	6766467	6766479	1	12	11
chr1	6767953	6769861	6766734	6771418	1908	4684	2776
chr1	6784680	6784681	6786237	6786251	1	14	13
chr1	6790408	6790409	6791978	6791991	1	13	12
chr1	6804196	6804197	6805778	6805790	1	12	11
chr1	6827508	6827509	6829101	6829115	1	14	13
chr1	6836077	6836079	6837683	6837709	2	26	24
chr1	6852986	6852987	6854616	6854636	1	20	19
chr1	6868040	6868124	6869689	6870160	84	471	387
chr1	6897474	6897475	6899510	6899542	1	32	31
chr1	6899554	6899555	6901621	6901636	1	15	14
chr1	6902072	6902073	6904153	6904164	1	11	10
chr1	6906181	6906182	6908272	6908287	1	15	14
chr1	6937556	6937557	6939661	6939674	1	13	12
chr1	6937600	6937601	6939717	6939738	1	21	20
chr1	6937680	6937682	6939817	6939846	2	29	27
chr1	7013231	7013232	7015395	7015407	1	12	11
chr1	7018056	7018144	7020231	7020502	88	271	183
chr1	7107278	7107279	7109636	7109649	1	13	12
chr1	7107301	7107302	7109671	7109686	1	15	14
chr1	7139290	7139291	7141674	7141712	1	38	37
chr1	7181975	7181984	7184396	7184739	9	343	334
chr1	7214404	7214405	7217159	7217171	1	12	11
chr1	7227939	7227941	7230705	7230717	2	12	10
chr1	7230431	7230432	7233207	7233218	1	11	10
chr1	7231350	7231351	7234136	7234151	1	15	14
chr1	7242809	7242810	7245609	7245622	1	13	12
chr1	7277491	7277492	7280303	7280316	1	13	12
chr1	7310646	7310723	7313470	7314035	77	565	488
chr1	7320673	7320674	7323985	7323997	1	12	11
chr1	7337543	7337544	7340866	7340891	1	25	24
chr1	7337594	7337596	7340941	7340972	2	31	29
chr1	7340546	7340547	7343922	7343939	1	17	16
chr1	7340558	7340559	7343950	7343967	1	17	16
chr1	7361013	7361014	7364421	7364433	1	12	11
chr1	7421825	7421826	7425244	7425257	1	13	12
chr1	7443032	7443038	7446463	7446764	6	301	295
chr1	7456219	7456220	7459945	7459966	1	21	20
chr1	7493382	7493383	7497128	7497143	1	15	14
chr1	7498191	7498192	7501951	7501964	1	13	12
chr1	7515169	7515170	7518941	7518980	1	39	38
chr1	7528838	7528839	7532648	7532661	1	13	12
chr1	7548477	7548478	7552299	7552333	1	34	33
chr1	7548635	7548636	7552490	7552524	1	34	33
chr1	7568282	7568283	7572170	7572188	1	18	17
chr1	7568303	7568304	7572208	7572226	1	18	17
chr1	7574105	7574107	7578027	7578337	2	310	308
chr1	7602003	7602004	7606233	7606245	1	12	11
chr1	7614117	7614118	7618358	7618380	1	22	21
chr1	7636179	7636180	7640441	7640453	1	12	11
chr1	7709442	7709443	7713715	7713731	1	16	15
chr1	7718234	7718235	7722522	7722543	1	21	20
chr1	7789157	7789158	7793465	7793480	1	15	14
chr1	7796319	7796320	7800641	7800654	1	13	12
chr1	7856597	7856598	7860931	7860995	1	64	63
chr1	7863011	7863012	7867408	7867428	1	20	19
chr1	7872318	7872319	7876734	7876750	1	16	15
chr1	7885163	7885164	7889594	7889607	1	13	12
chr1	7886046	7886047	7890489	7890514	1	25	24
chr1	7913283	7913284	7917750	7917767	1	17	16
chr1	7913304	7913305	7917787	7917804	1	17	16
chr1	7913588	7913589	7918087	7918104	1	17	16
chr1	7951323	7951324	7955838	7955849	1	11	10
chr1	7952086	7952087	7956611	7956630	1	19	18
chr1	7953040	7953041	7957583	7957632	1	49	48
chr1	7961884	7961885	7966475	7966494	1	19	18
chr1	7978010	7980500	7982619	7985345	2490	2726	236
chr1	7995095	7995096	7999940	7999959	1	19	18
chr1	7995620	7995621	8000483	8000496	1	13	12
chr1	7995653	7995654	8000528	8000545	1	17	16
chr1	8007442	8007443	8012333	8012346	1	13	12
chr1	8007481	8007482	8012384	8012395	1	11	10
chr1	8036097	8036098	8041010	8041025	1	15	14
chr1	8101181	8101182	8106108	8106124	1	16	15
chr1	8117348	8117349	8122290	8122303	1	13	12
chr1	8117380	8117381	8122334	8122351	1	17	16
chr1	8127717	8127718	8132687	8132701	1	14	13
chr1	8154769	8154770	8159752	8159778	1	26	25
chr1	8185422	8185423	8190430	8190445	1	15	14
chr1	8188341	8188342	8193363	8193376	1	13	12
chr1	8216985	8216987	8222019	8222235	2	216	214
chr1	8220156	8220157	8225404	8225418	1	14	13
chr1	8220227	8220228	8225488	8225509	1	21	20
chr1	8229095	8229096	8234376	8234389	1	13	12
chr1	8243196	8243319	8248489	8248976	123	487	364
chr1	8245627	8245628	8251284	8251295	1	11	10
chr1	8264366	8264367	8270033	8270048	1	15	14
chr1	8265351	8265352	8271032	8271047	1	15	14
chr1	8272544	8272545	8278239	8278260	1	21	20
chr1	8289648	8289649	8295363	8295381	1	18	17
chr1	8290454	8290455	8296186	8296197	1	11	10
chr1	8299049	8299050	8304791	8304806	1	15	14
chr1	8321411	8321412	8327167	8327187	1	20	19
chr1	8331433	8331434	8337208	8337236	1	28	27
chr1	8333044	8333045	8338846	8338870	1	24	23
chr1	8342827	8342828	8348652	8348669	1	17	16
chr1	8349664	8349665	8355505	8355518	1	13	12
chr1	8375631	8375633	8381484	8381514	2	30	28
chr1	8385988	8386051	8391869	8393385	63	1516	1453
chr1	8386567	8386575	8393901	8394230	8	329	321
chr1	8401036	8401037	8408691	8408707	1	16	15
chr1	8441930	8441947	8449600	8450013	17	413	396
chr1	8498730	8498731	8506796	8506807	1	11	10
chr1	8498768	8498769	8506844	8506859	1	15	14
chr1	8530676	8530702	8538766	8540334	26	1568	1542
chr1	8601671	8604577	8611303	8614317	2906	3014	108
chr1	8605861	8605862	8615601	8615613	1	12	11
chr1	8635980	8635981	8645731	8645747	1	16	15
chr1	8636003	8636004	8645769	8645780	1	11	10
chr1	8647641	8647642	8657417	8657430	1	13	12
chr1	8662984	8662986	8672772	8672805	2	33	31
chr1	8668962	8668963	8678781	8678796	1	15	14
chr1	8694984	8694985	8704817	8704831	1	14	13
chr1	8696017	8696018	8705863	8705876	1	13	12
chr1	8757929	8757930	8767787	8767804	1	17	16
chr1	8815841	8815842	8825715	8825730	1	15	14
chr1	8817853	8817854	8827741	8827752	1	11	10
chr1	8818075	8818076	8827973	8827984	1	11	10
chr1	8848145	8848146	8858053	8858079	1	26	25
chr1	8861900	8861901	8871833	8871848	1	15	14
chr1	8893330	8893331	8903277	8903289	1	12	11
chr1	8901267	8901268	8911225	8911236	1	11	10
chr1	8912867	8913040	8922835	8923218	173	383	210
chr1	8943679	8943680	8953857	8953870	1	13	12
chr1	8959949	8959950	8970139	8970152	1	13	12
chr1	8960797	8960798	8970999	8971010	1	11	10
chr1	8973758	8973759	8983970	8983989	1	19	18
chr1	8977532	8977533	8987762	8987781	1	19	18
chr1	8978636	8978637	8988884	8988895	1	11	10
chr1	8978673	8978674	8988931	8988945	1	14	13
chr1	9004346	9004347	9014617	9014631	1	14	13
chr1	9024981	9024982	9035265	9035277	1	12	11
chr1	9026911	9026912	9037206	9037218	1	12	11
chr1	9053082	9053083	9063388	9063405	1	17	16
chr1	9053244	9053245	9063566	9063582	1	16	15
chr1	9053285	9053286	9063622	9063636	1	14	13
chr1	9053455	9053456	9063805	9063821	1	16	15
chr1	9059553	9059554	9069918	9069929	1	11	10
chr1	9060488	9060489	9070863	9070889	1	26	25
chr1	9061385	9061390	9071785	9072478	5	693	688
chr1	9071920	9071921	9083008	9083037	1	29	28
chr1	9086402	9086403	9097518	9097531	1	13	12
chr1	9094628	9094629	9105756	9105768	1	12	11
chr1	9099679	9099680	9110818	9110842	1	24	23
chr1	9100811	9100812	9111973	9111988	1	15	14
chr1	9105034	9105035	9116210	9116221	1	11	10
chr1	9105068	9105069	9116254	9116267	1	13	12
chr1	9109074	9109078	9120272	9120804	4	532	528
chr1	9123341	9123342	9135067	9135078	1	11	10
chr1	9123517	9123518	9135253	9135282	1	29	28
chr1	9129335	9129336	9141099	9141190	1	91	90
chr1	9129371	9129373	9141225	9141261	2	36	34
chr1	9154224	9154225	9166112	9166140	1	28	27
chr1	9155882	9155883	9167797	9167816	1	19	18
chr1	9156668	9156669	9168601	9168614	1	13	12
chr1	9198929	9198930	9210874	9210891	1	17	16
chr1	9201782	9201783	9213743	9213759	1	16	15
chr1	9203538	9203539	9215514	9215527	1	13	12
chr1	9203565	9203566	9215553	9215566	1	13	12
chr1	9258802	9258803	9270802	9270878	1	76	75
chr1	9270958	9270959	9283033	9283049	1	16	15
chr1	9292752	9292753	9304842	9304857	1	15	14
chr1	9296603	9296604	9308707	9308732	1	25	24
chr1	9318981	9318982	9331109	9331123	1	14	13
chr1	9379735	9379736	9391876	9391889	1	13	12
chr1	9379769	9379770	9391922	9391938	1	16	15
chr1	9384691	9384692	9396859	9396875	1	16	15
chr1	9427943	9427944	9440126	9440137	1	11	10
chr1	9453603	9453604	9465796	9465817	1	21	20
chr1	9457841	9457842	9470054	9470065	1	11	10
chr1	9464309	9464310	9476532	9476557	1	25	24
chr1	9470138	9470139	9482385	9482402	1	17	16
chr1	9496615	9496616	9508878	9508889	1	11	10
chr1	9503036	9503037	9515309	9515322	1	13	12
chr1	9509676	9509677	9521961	9521972	1	11	10
chr1	9512309	9512324	9524604	9524936	15	332	317
chr1	9552932	9552933	9565544	9565560	1	16	15
chr1	9556699	9556700	9569326	9569339	1	13	12
chr1	9564765	9564766	9577404	9577419	1	15	14
chr1	9576747	9576762	9589400	9589739	15	339	324
chr1	9623936	9624199	9636913	9643658	263	6745	6482
chr1	9630739	9630740	9650198	9650217	1	19	18
chr1	9641598	9641599	9661075	9661086	1	11	10
chr1	9647520	9647521	9667007	9667023	1	16	15
chr1	9649122	9649123	9668624	9668641	1	17	16
chr1	9695856	9695857	9715374	9715386	1	12	11
chr1	9702536	9702537	9722065	9722077	1	12	11
chr1	9705340	9705341	9724880	9724894	1	14	13
chr1	9729855	9729856	9749408	9749419	1	11	10
chr1	9750732	9750733	9770295	9770306	1	11	10
chr1	9768586	9768587	9788159	9788191	1	32	31
chr1	9768622	9768623	9788226	9788258	1	32	31
chr1	9768941	9768942	9788576	9788593	1	17	16
chr1	9810119	9810120	9829770	9829788	1	18	17
chr1	9814264	9814265	9833932	9833943	1	11	10
chr1	9828344	9828467	9848022	9848254	123	232	109
chr1	9863046	9863047	9882833	9882869	1	36	35
chr1	9908575	9908577	9928397	9928411	2	14	12
chr1	9919385	9919386	9939219	9939236	1	17	16
chr1	9932102	9932103	9951952	9951968	1	16	15
chr1	9968078	9968079	9987943	9987959	1	16	15
chr1	9968551	9968552	9988431	9988572	1	141	140
chr1	9973496	9973712	9993516	9994208	216	692	476
chr1	9998409	9998410	10018905	10018916	1	11	10
chr1	10001843	10001844	10022349	10022362	1	13	12
chr1	10016287	10016288	10036805	10036816	1	11	10
chr1	10035173	10035174	10055701	10055712	1	11	10
chr1	10035909	10035911	10056447	10056459	2	12	10
chr1	10055300	10055301	10075848	10075859	1	11	10
chr1	10068029	10068030	10088587	10088605	1	18	17
chr1	10071706	10071707	10092281	10092294	1	13	12
chr1	10090831	10090832	10111418	10111431	1	13	12
chr1	10111030	10111031	10131629	10131640	1	11	10
chr1	10118900	10118901	10139509	10139525	1	16	15
chr1	10167473	10167474	10188097	10188110	1	13	12
chr1	10187589	10188272	10208225	10210879	683	2654	1971
chr1	10203303	10203304	10225910	10225925	1	15	14
chr1	10215172	10215173	10237793	10237808	1	15	14
chr1	10236304	10236305	10258939	10258952	1	13	12
chr1	10252386	10252387	10275033	10275046	1	13	12
chr1	10300237	10300238	10322896	10322912	1	16	15
chr1	10306783	10306784	10329457	10329468	1	11	10
chr1	10332062	10332063	10354746	10354759	1	13	12
chr1	10356599	10356600	10379295	10379307	1	12	11
chr1	10372673	10372851	10395380	10398694	178	3314	3136
chr1	10375783	10375784	10401626	10401637	1	11	10
chr1	10382096	10382097	10407949	10407962	1	13	12
chr1	10387016	10387017	10412881	10412904	1	23	22
chr1	10387149	10387150	10413036	10413049	1	13	12
chr1	10387435	10387458	10413334	10413651	23	317	294
chr1	10405392	10405393	10431585	10431597	1	12	11
chr1	10405628	10405629	10431832	10431852	1	20	19
chr1	10431847	10431848	10458070	10458081	1	11	10
chr1	10437475	10437476	10463708	10463719	1	11	10
chr1	10443164	10443420	10469407	10470096	256	689	433
chr1	10446458	10446466	10473134	10473457	8	323	315
chr1	10455750	10460342	10482741	10487687	4592	4946	354
chr1	10491491	10491492	10518836	10518850	1	14	13
chr1	10498318	10498319	10525676	10525687	1	11	10
chr1	10537339	10537340	10564707	10564720	1	13	12
chr1	10555666	10555667	10583046	10583059	1	13	12
chr1	10570848	10570970	10598240	10598540	122	300	178
chr1	10601253	10601321	10628823	10628982	68	159	91
chr1	10620331	10620332	10647992	10648013	1	21	20
chr1	10740976	10740977	10768657	10768669	1	12	11
chr1	10741794	10741795	10769486	10769505	1	19	18
chr1	10743440	10743441	10771150	10771173	1	23	22
chr1	10792325	10792326	10820057	10820070	1	13	12
chr1	10833999	10834000	10861743	10861756	1	13	12
chr1	10834165	10834166	10861921	10861938	1	17	16
chr1	10834209	10834210	10861981	10861993	1	12	11
chr1	10834268	10834270	10862051	10862073	2	22	20
chr1	10842150	10842151	10869953	10869966	1	13	12
chr1	10875601	10875602	10903416	10903429	1	13	12
chr1	10885928	10885929	10913755	10913769	1	14	13
chr1	10888292	10888293	10916132	10916149	1	17	16
chr1	10892763	10892764	10920619	10920639	1	20	19
chr1	10892975	10892976	10920850	10920863	1	13	12
chr1	10895709	10895710	10923596	10923611	1	15	14
chr1	10917788	10917789	10945689	10945702	1	13	12
chr1	10917804	10917805	10945717	10945730	1	13	12
chr1	10927560	10927561	10955485	10955500	1	15	14
chr1	10933704	10933705	10961643	10961654	1	11	10
chr1	10936943	10936967	10964892	10965437	24	545	521
chr1	10970999	10971095	10999469	11001455	96	1986	1890
chr1	10972465	10972466	11002825	11002836	1	11	10
chr1	10987532	10987533	11017902	11017915	1	13	12
chr1	10991098	10994726	11021480	11028381	3628	6901	3273
chr1	11009098	11009099	11042753	11042770	1	17	16
chr1	11031528	11031529	11065199	11065210	1	11	10
chr1	11041104	11041106	11074785	11074799	2	14	12
chr1	11041404	11041405	11075097	11075110	1	13	12
chr1	11079390	11079399	11113095	11115102	9	2007	1998
chr1	11089243	11089244	11124946	11124962	1	16	15
chr1	11089997	11090015	11125715	11126375	18	660	642
chr1	11126041	11126060	11162401	11163207	19	806	787
chr1	11160075	11160076	11197222	11197235	1	13	12
chr1	11160111	11160112	11197270	11197283	1	13	12
chr1	11175761	11175762	11212932	11212946	1	14	13
chr1	11224085	11224086	11261269	11261285	1	16	15
chr1	11290930	11290932	11328129	11328162	2	33	31
chr1	11292711	11292712	11329941	11329952	1	11	10
chr1	11298607	11298608	11335847	11335860	1	13	12
chr1	11392927	11392928	11430179	11430196	1	17	16
chr1	11413855	11413856	11451123	11451145	1	22	21
chr1	11413923	11413924	11451212	11451234	1	22	21
chr1	11445742	11445743	11483052	11483075	1	23	22
chr1	11445751	11445752	11483083	11483106	1	23	22
chr1	11488667	11488668	11526021	11526034	1	13	12
chr1	11510610	11510611	11547976	11547995	1	19	18
chr1	11523655	11523656	11561039	11561066	1	27	26
chr1	11533743	11533744	11571153	11571166	1	13	12
chr1	11552663	11552664	11590085	11590098	1	13	12
chr1	11606544	11606545	11643978	11644001	1	23	22
chr1	11631941	11631942	11669397	11669414	1	17	16
chr1	11632079	11632472	11669551	11670042	393	491	98
chr1	11644886	11644887	11682456	11682468	1	12	11
chr1	11649055	11649056	11686636	11686657	1	21	20
chr1	11669672	11669673	11707273	11707286	1	13	12
chr1	11718016	11718017	11755629	11755642	1	13	12
chr1	11751827	11751828	11789452	11789491	1	39	38
chr1	11770151	11770163	11807814	11809188	12	1374	1362
chr1	11771031	11771032	11810056	11810069	1	13	12
chr1	11771067	11771068	11810104	11810117	1	13	12
chr1	11781000	11781021	11820049	11820759	21	710	689
chr1	11790945	11790947	11830683	11830703	2	20	18
chr1	11827628	11827629	11867384	11867415	1	31	30
chr1	11830737	11830738	11870523	11870540	1	17	16
chr1	11852214	11852215	11892016	11892032	1	16	15
chr1	11860157	11860158	11899974	11899995	1	21	20
chr1	11860991	11860992	11900828	11900845	1	17	16
chr1	11879225	11879226	11919078	11919090	1	12	11
chr1	11894286	11894287	11934150	11934164	1	14	13
chr1	11896377	11896378	11936254	11936265	1	11	10
chr1	11898039	11898040	11937926	11937944	1	18	17
chr1	11963789	11963790	12003693	12003706	1	13	12
chr1	11966505	11966506	12006421	12006444	1	23	22
chr1	11969109	11969110	12009047	12009083	1	36	35
chr1	11981931	11981932	12021904	12021916	1	12	11
chr1	11988083	11988085	12028067	12028081	2	14	12
chr1	12018934	12018935	12058930	12058943	1	13	12
chr1	12018970	12018971	12058978	12058991	1	13	12
chr1	12023381	12023382	12063401	12063414	1	13	12
chr1	12023418	12023419	12063450	12063467	1	17	16
chr1	12041352	12041353	12081400	12081416	1	16	15
chr1	12062273	12062274	12102336	12102353	1	17	16
chr1	12073276	12073277	12113355	12113368	1	13	12
chr1	12073602	12073603	12113693	12113712	1	19	18
chr1	12090162	12090164	12130271	12130285	2	14	12
chr1	12090259	12090261	12130380	12130394	2	14	12
chr1	12108080	12108081	12148213	12148227	1	14	13
chr1	12124713	12124835	12164859	12165038	122	179	57
chr1	12174260	12174261	12214463	12214482	1	19	18
chr1	12183750	12183751	12223971	12223984	1	13	12
chr1	12183825	12183827	12224058	12224072	2	14	12
chr1	12183850	12183851	12224095	12224112	1	17	16
chr1	12191547	12191548	12231808	12231828	1	20	19
chr1	12198707	12198708	12238987	12239003	1	16	15
chr1	12292271	12292272	12332566	12332583	1	17	16
chr1	12310915	12310916	12351226	12351243	1	17	16
chr1	12395996	12395997	12436323	12436334	1	11	10
chr1	12482794	12482795	12523131	12523153	1	22	21
chr1	12510554	12510555	12550912	12550923	1	11	10
chr1	12543561	12543562	12583929	12583949	1	20	19
chr1	12544434	12544435	12584821	12584833	1	12	11
chr1	12545927	12545928	12586325	12586342	1	17	16
chr1	12545957	12545958	12586371	12586388	1	17	16
chr1	12565675	12565679	12606105	12606834	4	729	725
chr1	12569231	12569232	12610386	12610399	1	13	12
chr1	12585221	12585222	12626388	12626415	1	27	26
chr1	12607845	12607846	12649038	12649049	1	11	10
chr1	12611934	12611935	12653137	12653150	1	13	12
chr1	12620274	12620275	12661489	12661504	1	15	14
chr1	12624424	12624425	12665653	12665669	1	16	15
chr1	12628416	12628417	12669660	12669671	1	11	10
chr1	12632696	12632697	12673950	12673961	1	11	10
chr1	12677550	12677564	12718814	12719157	14	343	329
chr1	12708141	12708143	12749734	12749757	2	23	21
chr1	12803654	12803656	12845268	12845282	2	14	12
chr1	12838041	12838042	12879667	12879681	1	14	13
chr1	13395018	13395019	13436657	13436712	1	55	54
chr1	13427116	13427119	13468809	13468974	3	165	162
chr1	13428781	13428782	13470636	13470655	1	19	18
chr1	13437283	13437285	13479156	13479173	2	17	15
chr1	13443298	13443299	13485186	13485199	1	13	12
chr1	13443336	13443337	13485236	13485252	1	16	15
chr1	13450130	13450131	13492045	13492061	1	16	15
chr1	13456818	13456819	13498748	13498760	1	12	11
chr1	13458477	13458479	13500418	13500738	2	320	318
chr1	13470066	13470348	13512325	13513271	282	946	664
chr1	13488040	13488041	13530963	13530978	1	15	14
chr1	13488062	13488063	13530999	13531014	1	15	14
chr1	13504773	13504775	13547724	13547736	2	12	10
chr1	13505936	13505937	13548897	13548921	1	24	23
chr1	13505960	13505961	13548944	13548968	1	24	23
chr1	13574609	13574610	13617616	13617629	1	13	12
chr1	13599372	13599392	13642391	13642835	20	444	424
chr1	13602046	13602047	13645489	13645507	1	18	17
chr1	13612888	13612889	13656348	13656362	1	14	13
chr1	13636175	13636176	13679648	13679668	1	20	19
chr1	13638124	13638126	13681616	13681663	2	47	45
chr1	13654529	13658096	13698066	13701895	3567	3829	262
chr1	13659984	13659985	13703783	13703794	1	11	10
chr1	13671788	13671789	13715597	13715608	1	11	10
chr1	13713137	13713138	13756956	13756969	1	13	12
chr1	13732082	13732083	13775913	13775926	1	13	12
chr1	13749957	13749958	13793800	13793817	1	17	16
chr1	13805521	13805522	13849380	13849403	1	23	22
chr1	13828311	13828312	13872192	13872212	1	20	19
chr1	13837722	13837723	13881622	13881639	1	17	16
chr1	13838586	13838587	13882502	13882517	1	15	14
chr1	13838609	13838610	13882539	13882556	1	17	16
chr1	13860965	13860966	13904911	13904924	1	13	12
chr1	13881398	13881399	13925356	13925370	1	14	13
chr1	13881409	13881410	13925380	13925394	1	14	13
chr1	13884870	13884871	13928854	13928871	1	17	16
chr1	13886178	13886179	13930178	13930195	1	17	16
chr1	13935900	13935901	13979916	13979927	1	11	10
chr1	13936108	13936109	13980134	13980152	1	18	17
chr1	13945679	13945680	13989722	13989735	1	13	12
chr1	13945710	13945711	13989765	13989780	1	15	14
chr1	14015476	14015477	14059545	14059562	1	17	16
chr1	14030676	14030677	14074761	14074772	1	11	10
chr1	14040813	14040814	14084908	14084930	1	22	21
chr1	14078689	14078704	14122805	14123159	15	354	339
chr1	14092554	14092555	14137009	14137038	1	29	28
chr1	14109812	14110161	14154295	14154659	349	364	15
chr1	14112069	14112445	14156567	14157023	376	456	80
chr1	14119923	14119924	14164501	14164525	1	24	23
chr1	14138081	14138082	14182682	14182693	1	11	10
chr1	14138107	14138108	14182718	14182733	1	15	14
chr1	14148211	14148212	14192836	14192849	1	13	12
chr1	14176232	14176234	14220869	14220886	2	17	15
chr1	14308783	14308785	14353435	14353453	2	18	16
chr1	14373225	14373226	14417893	14417908	1	15	14
chr1	14393861	14393862	14438543	14438556	1	13	12
chr1	14417040	14417041	14461734	14461747	1	13	12
chr1	14436734	14436735	14481440	14481455	1	15	14
chr1	14470213	14470214	14514933	14514950	1	17	16
chr1	14489771	14489772	14534507	14534520	1	13	12
chr1	14512569	14512570	14557317	14557328	1	11	10
chr1	14528728	14529149	14573486	14575245	421	1759	1338
chr1	14638597	14638598	14684693	14684706	1	13	12
chr1	14689239	14689240	14735347	14735358	1	11	10
chr1	14713797	14713798	14759915	14759926	1	11	10
chr1	14735066	14735067	14781194	14781206	1	12	11
chr1	14746232	14746233	14792371	14792392	1	21	20
chr1	14756731	14756732	14802890	14802909	1	19	18
chr1	14789796	14789797	14835973	14835984	1	11	10
chr1	14798444	14798445	14844631	14844646	1	15	14
chr1	14822361	14822362	14868562	14868574	1	12	11
chr1	14868064	14868067	14914276	14914294	3	18	15
chr1	14871649	14871650	14917876	14917891	1	15	14
chr1	14883499	14883501	14929740	14929776	2	36	34
chr1	14910062	14910063	14956337	14956354	1	17	16
chr1	14914881	14914882	14961172	14961190	1	18	17
chr1	14940898	14940899	14987206	14987217	1	11	10
chr1	14949189	14949190	14995507	14995523	1	16	15
chr1	14952276	14952277	14998609	14998622	1	13	12
chr1	14963073	14963074	15009418	15009449	1	31	30
chr1	14976120	14976121	15022495	15022511	1	16	15
chr1	14983525	14983526	15029915	15029932	1	17	16
chr1	15036253	15036254	15082659	15082670	1	11	10
chr1	15037603	15037604	15084019	15084032	1	13	12
chr1	15048655	15048656	15095083	15095098	1	15	14
chr1	15048769	15048770	15095211	15095226	1	15	14
chr1	15103519	15103520	15149975	15149989	1	14	13
chr1	15109924	15109925	15156393	15156406	1	13	12
chr1	15110141	15110142	15156622	15156641	1	19	18
chr1	15110549	15110550	15157048	15157063	1	15	14
chr1	15112587	15112588	15159100	15159128	1	28	27
chr1	15130826	15130827	15177366	15177379	1	13	12
chr1	15131044	15131046	15177596	15177623	2	27	25
chr1	15132795	15132797	15179372	15179386	2	14	12
chr1	15163623	15163638	15210212	15210365	15	153	138
chr1	15178173	15178174	15224900	15224922	1	22	21
chr1	15184166	15184167	15230914	15230926	1	12	11
chr1	15192249	15192250	15239008	15239028	1	20	19
chr1	15192455	15192456	15239233	15239249	1	16	15
chr1	15206627	15206628	15253420	15253445	1	25	24
chr1	15236255	15236256	15283072	15283083	1	11	10
chr1	15253184	15253185	15300011	15300024	1	13	12
chr1	15255120	15255121	15301959	15301972	1	13	12
chr1	15268260	15271141	15315111	15320339	2881	5228	2347
chr1	15271620	15271621	15320818	15320838	1	20	19
chr1	15278476	15278477	15327693	15327706	1	13	12
chr1	15279573	15279574	15328802	15328816	1	14	13
chr1	15373370	15373371	15422612	15422656	1	44	43
chr1	15393454	15393455	15442739	15442752	1	13	12
chr1	15435400	15435401	15484697	15484708	1	11	10
chr1	15445913	15445914	15495220	15495233	1	13	12
chr1	15455046	15455209	15504365	15504542	163	177	14
chr1	15458937	15463243	15508270	15512967	4306	4697	391
chr1	15464260	15464262	15513984	15514006	2	22	20
chr1	15465849	15465850	15515593	15515612	1	19	18
chr1	15466276	15466277	15516038	15516050	1	12	11
chr1	15470942	15470945	15520715	15520730	3	15	12
chr1	15470952	15470953	15520737	15520750	1	13	12
chr1	15475059	15475060	15524856	15524893	1	37	36
chr1	15485337	15485338	15535170	15535184	1	14	13
chr1	15489263	15489264	15539109	15539126	1	17	16
chr1	15524569	15524570	15574431	15574451	1	20	19
chr1	15602861	15602862	15652742	15652755	1	13	12
chr1	15623387	15623388	15673280	15673292	1	12	11
chr1	15644602	15644610	15694506	15694549	8	43	35
chr1	15652462	15652465	15702401	15702830	3	429	426
chr1	15671250	15671251	15721615	15721630	1	15	14
chr1	15684697	15684698	15735076	15735101	1	25	24
chr1	15754380	15754381	15804783	15804800	1	17	16
chr1	15776768	15776885	15827187	15827749	117	562	445
chr1	15787963	15787964	15838827	15838846	1	19	18
chr1	15799899	15799900	15850781	15850798	1	17	16
chr1	15799921	15799922	15850819	15850836	1	17	16
chr1	15823864	15823865	15874778	15874791	1	13	12
chr1	15833553	15833563	15884479	15884562	10	83	73
chr1	15896214	15896215	15947213	15947228	1	15	14
chr1	15936654	15936655	15987667	15987678	1	11	10
chr1	15951331	15951332	16002354	16002371	1	17	16
chr1	15971449	15971450	16022488	16022521	1	33	32
chr1	15997074	15997075	16048145	16048157	1	12	11
chr1	15997986	15997987	16049068	16049082	1	14	13
chr1	15998003	15998004	16049098	16049112	1	14	13
chr1	15999548	15999549	16050656	16050673	1	17	16
chr1	16006358	16006359	16057482	16057500	1	18	17
chr1	16013728	16013729	16064869	16064882	1	13	12
chr1	16039883	16039884	16091036	16091047	1	11	10
chr1	16040159	16040164	16091322	16091338	5	16	11
chr1	16044378	16044379	16095552	16095569	1	17	16
chr1	16049418	16049420	16100608	16100622	2	14	12
chr1	16050023	16050024	16101225	16101305	1	80	79
chr1	16052520	16052521	16103801	16103812	1	11	10
chr1	16061109	16061599	16112400	16113641	490	1241	751
chr1	16062667	16062672	16114709	16114725	5	16	11
chr1	16063332	16063333	16115385	16115411	1	26	25
chr1	16080356	16080357	16132434	16132450	1	16	15
chr1	16081190	16081191	16133283	16133418	1	135	134
chr1	16086989	16086990	16139216	16139231	1	15	14
chr1	16089601	16089602	16141842	16141881	1	39	38
chr1	16136334	16136335	16188613	16188629	1	16	15
chr1	16136774	16136775	16189068	16189081	1	13	12
chr1	16142984	16142985	16195290	16195303	1	13	12
chr1	16143015	16143016	16195333	16195346	1	13	12
chr1	16143158	16143159	16195488	16195505	1	17	16
chr1	16165399	16165400	16217745	16217762	1	17	16
chr1	16191330	16191331	16243692	16243707	1	15	14
chr1	16192613	16192614	16244989	16245001	1	12	11
chr1	16192726	16192727	16245113	16245126	1	13	12
chr1	16192779	16192780	16245178	16245193	1	15	14
chr1	16279857	16279858	16332270	16332283	1	13	12
chr1	16283505	16283506	16335930	16335945	1	15	14
chr1	16283964	16283965	16336403	16336415	1	12	11
chr1	16284984	16284985	16337434	16337447	1	13	12
chr1	16296413	16296414	16348875	16348900	1	25	24
chr1	16308910	16308911	16361396	16361409	1	13	12
chr1	16311086	16311088	16363584	16363734	2	150	148
chr1	16313294	16313295	16365940	16365953	1	13	12
chr1	16313372	16313373	16366030	16366043	1	13	12
chr1	16348326	16348327	16400996	16401007	1	11	10
chr1	16389059	16389144	16441739	16442122	85	383	298
chr1	16414911	16414912	16467889	16467901	1	12	11
chr1	16424186	16424218	16477175	16477343	32	168	136
chr1	16442161	16442162	16495286	16495304	1	18	17
chr1	16456850	16456851	16509992	16510003	1	11	10
chr1	16463506	16463507	16516658	16516670	1	12	11
chr1	16475345	16475346	16528508	16528521	1	13	12
chr1	16497171	16497172	16550346	16550362	1	16	15
chr1	16629373	16629374	16682563	16682576	1	13	12
chr1	16633237	16633238	16686439	16686452	1	13	12
chr1	16634778	16634779	16687992	16688006	1	14	13
chr1	16905399	16905400	16958626	16958652	1	26	25
chr1	16917129	16917130	16970381	16970395	1	14	13
chr1	16920157	16920743	16973422	16974319	586	897	311
chr1	16930694	16930695	16984270	16984286	1	16	15
chr1	16939226	16939227	16992817	16992830	1	13	12
chr1	16939509	16939510	16993112	16993126	1	14	13
chr1	16947468	16947469	17001084	17001097	1	13	12
chr1	16949764	16949765	17003392	17003404	1	12	11
chr1	16962534	16962558	17016173	17016736	24	563	539
chr1	16994197	16994198	17048375	17048394	1	19	18
chr1	17003622	17003623	17057818	17057831	1	13	12
chr1	17087490	17087491	17141698	17141711	1	13	12
chr1	17087514	17087515	17141734	17141747	1	13	12
chr1	17090617	17090618	17144849	17144864	1	15	14
chr1	17100243	17100244	17154489	17154503	1	14	13
chr1	17119037	17119038	17173296	17173309	1	13	12
chr1	17126465	17126466	17180736	17180755	1	19	18
chr1	17139661	17139662	17193950	17193967	1	17	16
chr1	17141153	17141154	17195458	17195473	1	15	14
chr1	17148485	17148486	17202804	17202815	1	11	10
chr1	17173976	17173977	17228305	17228324	1	19	18
chr1	17213188	17213190	17267535	17267552	2	17	15
chr1	17222961	17222962	17277323	17277344	1	21	20
chr1	17241889	17241890	17296271	17296308	1	37	36
chr1	17248642	17248643	17303060	17303074	1	14	13
chr1	17264362	17264363	17318793	17318804	1	11	10
chr1	17289334	17292868	17343775	17350099	3534	6324	2790
chr1	17292911	17292913	17350142	17350161	2	19	17
chr1	17296933	17296934	17354181	17354194	1	13	12
chr1	17296967	17296968	17354227	17354248	1	21	20
chr1	17301541	17301542	17358821	17358834	1	13	12
chr1	17305166	17305167	17362458	17362473	1	15	14
chr1	17329082	17329083	17386388	17386416	1	28	27
chr1	17352038	17352039	17409371	17409406	1	35	34
chr1	17367488	17367489	17424855	17424866	1	11	10
chr1	17431341	17431342	17488718	17488734	1	16	15
chr1	17437669	17437681	17495061	17495151	12	90	78
chr1	17451264	17451265	17508734	17508749	1	15	14
chr1	17457269	17457270	17514753	17514774	1	21	20
chr1	17458234	17458257	17515738	17517231	23	1493	1470
chr1	17469543	17469544	17528517	17528532	1	15	14
chr1	17501719	17501720	17560707	17560723	1	16	15
chr1	17611577	17611578	17670580	17670593	1	13	12
chr1	17621813	17621814	17680828	17680845	1	17	16
chr1	17675660	17675661	17734691	17734715	1	24	23
chr1	17716835	17716836	17775889	17775906	1	17	16
chr1	17720245	17720246	17779315	17779326	1	11	10
chr1	17731824	17731956	17790904	17791301	132	397	265
chr1	17732018	17732019	17791363	17791378	1	15	14
chr1	17737398	17737399	17796757	17796769	1	12	11
chr1	17738718	17738746	17798088	17798422	28	334	306
chr1	17796336	17796337	17856012	17856025	1	13	12
chr1	17798163	17798164	17857851	17857882	1	31	30
chr1	17868629	17868630	17928347	17928395	1	48	47
chr1	17936736	17936737	17996501	17996514	1	13	12
chr1	17936775	17936776	17996552	17996569	1	17	16
chr1	17967264	17967265	18027057	18027069	1	12	11
chr1	17970818	17970819	18030622	18030638	1	16	15
chr1	18034435	18034436	18094254	18094271	1	17	16
chr1	18034479	18034480	18094314	18094331	1	17	16
chr1	18038284	18038285	18098135	18098148	1	13	12
chr1	18046799	18046800	18106662	18106674	1	12	11
chr1	18046822	18046823	18106696	18106709	1	13	12
chr1	18049536	18049990	18109422	18114711	454	5289	4835
chr1	18095553	18095554	18160274	18160287	1	13	12
chr1	18132923	18132924	18197656	18197681	1	25	24
chr1	18177392	18177393	18242149	18242182	1	33	32
chr1	18185029	18185031	18249818	18249832	2	14	12
chr1	18225128	18225129	18289929	18289942	1	13	12
chr1	18232216	18232217	18297029	18297044	1	15	14
chr1	18250132	18250133	18314959	18314972	1	13	12
chr1	18273063	18273064	18337902	18337913	1	11	10
chr1	18273413	18273414	18338262	18338273	1	11	10
chr1	18287184	18287185	18352043	18352055	1	12	11
chr1	18305205	18305206	18370075	18370088	1	13	12
chr1	18305488	18305489	18370370	18370383	1	13	12
chr1	18305507	18305508	18370401	18370421	1	20	19
chr1	18315575	18315576	18380488	18380505	1	17	16
chr1	18329180	18329181	18394109	18394124	1	15	14
chr1	18359336	18359337	18424279	18424291	1	12	11
chr1	18372632	18372633	18437586	18437603	1	17	16
chr1	18372653	18372654	18437623	18437644	1	21	20
chr1	18400086	18400087	18465076	18465096	1	20	19
chr1	18418983	18419041	18483992	18484154	58	162	104
chr1	18460710	18460711	18525823	18525836	1	13	12
chr1	18463061	18463062	18528186	18528202	1	16	15
chr1	18474595	18474596	18539735	18539748	1	13	12
chr1	18511416	18511417	18576568	18576579	1	11	10
chr1	18523627	18523628	18588789	18588802	1	13	12
chr1	18538256	18538257	18603430	18603443	1	13	12
chr1	18561581	18561582	18626767	18626778	1	11	10
chr1	18591290	18591291	18656486	18656502	1	16	15
chr1	18591350	18591351	18656561	18656574	1	13	12
chr1	18604748	18604749	18669971	18669991	1	20	19
chr1	18607949	18607950	18673191	18673209	1	18	17
chr1	18647023	18647024	18712282	18712298	1	16	15
chr1	18661752	18661753	18727026	18727037	1	11	10
chr1	18685936	18685937	18751220	18751239	1	19	18
chr1	18689442	18689443	18754744	18754771	1	27	26
chr1	18698301	18698302	18763629	18763640	1	11	10
chr1	18712134	18712135	18777472	18777490	1	18	17
chr1	18712166	18712167	18777521	18777539	1	18	17
chr1	18714238	18714239	18779610	18779627	1	17	16
chr1	18725302	18725303	18790690	18790705	1	15	14
chr1	18744502	18744504	18809904	18809924	2	20	18
chr1	18765448	18765449	18830868	18830880	1	12	11
chr1	18773292	18773293	18838723	18838741	1	18	17
chr1	18787922	18787924	18853370	18853388	2	18	16
chr1	18791230	18791231	18856694	18856705	1	11	10
chr1	18816106	18816107	18881580	18881596	1	16	15
chr1	18816497	18816498	18881986	18882017	1	31	30
chr1	18816527	18816528	18882046	18882077	1	31	30
chr1	18913955	18913956	18979504	18979521	1	17	16
chr1	18981970	18981971	19047535	19047548	1	13	12
chr1	18987749	18987750	19053326	19053339	1	13	12
chr1	18988738	18988739	19054327	19054342	1	15	14
chr1	18996706	18996707	19062309	19062330	1	21	20
chr1	19000044	19000045	19065667	19065689	1	22	21
chr1	19022739	19022740	19088383	19088409	1	26	25
chr1	19030688	19030689	19096357	19096370	1	13	12
chr1	19030711	19030712	19096392	19096405	1	13	12
chr1	19030878	19030879	19096571	19096588	1	17	16
chr1	19041441	19041442	19107150	19107163	1	13	12
chr1	19060330	19060331	19126051	19126093	1	42	41
chr1	19060354	19060355	19126116	19126158	1	42	41
chr1	19060520	19060522	19126323	19126349	2	26	24
chr1	19060739	19061320	19126566	19129077	581	2511	1930
chr1	19131351	19133268	19199108	19201140	1917	2032	115
chr1	19175318	19175321	19243190	19243697	3	507	504
chr1	19190312	19190313	19258688	19258709	1	21	20
chr1	19245641	19245642	19314037	19314049	1	12	11
chr1	19273455	19273457	19341862	19341874	2	12	10
chr1	19283150	19284428	19351567	19353656	1278	2089	811
chr1	19306739	19307177	19375967	19378903	438	2936	2498
chr1	19307212	19307217	19378938	19378955	5	17	12
chr1	19312158	19312159	19383896	19383917	1	21	20
chr1	19319603	19319604	19391361	19391375	1	14	13
chr1	19333899	19333900	19405670	19405691	1	21	20
chr1	19333938	19333939	19405729	19405750	1	21	20
chr1	19363278	19363279	19435089	19435102	1	13	12
chr1	19379110	19379111	19450933	19450946	1	13	12
chr1	19387083	19387084	19458918	19458932	1	14	13
chr1	19422760	19422761	19494608	19494624	1	16	15
chr1	19460596	19460597	19532459	19532470	1	11	10
chr1	19471567	19471568	19543440	19543451	1	11	10
chr1	19478686	19478687	19550569	19550590	1	21	20
chr1	19486006	19486007	19557909	19557920	1	11	10
chr1	19488774	19488775	19560687	19560708	1	21	20
chr1	19500606	19500607	19572539	19572551	1	12	11
chr1	19512586	19512587	19584530	19584541	1	11	10
chr1	19515958	19515998	19587912	19588537	40	625	585
chr1	19524739	19524740	19597278	19597291	1	13	12
chr1	19530450	19530451	19603001	19603017	1	16	15
chr1	19535835	19535836	19608401	19608418	1	17	16
chr1	19541196	19541197	19613778	19613793	1	15	14
chr1	19559302	19559303	19631898	19631909	1	11	10
chr1	19564691	19564692	19637297	19637315	1	18	17
chr1	19581167	19581168	19653790	19653803	1	13	12
chr1	19586334	19586335	19658969	19658982	1	13	12
chr1	19630594	19630595	19703241	19703258	1	17	16
chr1	19630628	19630629	19703291	19703306	1	15	14
chr1	19632282	19632283	19704959	19704974	1	15	14
chr1	19637351	19637369	19710042	19710583	18	541	523
chr1	19644577	19644578	19717791	19717811	1	20	19
chr1	19659589	19659590	19732822	19732836	1	14	13
chr1	19716185	19716186	19789431	19789447	1	16	15
chr1	19718665	19718666	19791926	19791942	1	16	15
chr1	19748833	19748835	19822109	19822123	2	14	12
chr1	19769884	19769913	19843172	19844600	29	1428	1399
chr1	19802924	19802925	19877611	19877628	1	17	16
chr1	19838105	19838168	19912808	19912960	63	152	89
chr1	19851299	19851300	19926091	19926105	1	14	13
chr1	19872829	19872830	19947634	19947647	1	13	12
chr1	19922795	19922796	19997612	19997627	1	15	14
chr1	19930589	19930605	20005420	20005760	16	340	324
chr1	19945048	19945049	20020203	20020214	1	11	10
chr1	19945060	19945061	20020225	20020244	1	19	18
chr1	19950723	19950724	20025906	20025923	1	17	16
chr1	19960579	19960580	20035778	20035790	1	12	11
chr1	19961375	19961376	20036585	20036598	1	13	12
chr1	19978975	19978976	20054197	20054214	1	17	16
chr1	19979000	19979001	20054238	20054253	1	15	14
chr1	19991502	19991516	20066754	20070666	14	3912	3898
chr1	20029334	20029335	20108484	20108499	1	15	14
chr1	20029350	20029351	20108514	20108531	1	17	16
chr1	20065634	20065635	20144814	20144845	1	31	30
chr1	20107534	20107535	20186744	20186770	1	26	25
chr1	20165679	20165680	20244914	20244931	1	17	16
chr1	20179474	20179475	20258725	20258744	1	19	18
chr1	20184197	20184198	20263466	20263479	1	13	12
chr1	20184227	20184228	20263508	20263519	1	11	10
chr1	20186028	20186029	20265319	20265340	1	21	20
chr1	20190683	20190684	20269994	20270016	1	22	21
chr1	20205083	20205084	20284415	20284427	1	12	11
chr1	20212991	20212992	20292334	20292347	1	13	12
chr1	20216965	20216966	20296320	20296334	1	14	13
chr1	20260852	20260855	20340220	20340234	3	14	11
chr1	20262371	20262372	20341750	20341763	1	13	12
chr1	20291176	20291177	20370567	20370582	1	15	14
chr1	20291359	20291360	20370764	20370785	1	21	20
chr1	20298017	20298018	20377442	20377454	1	12	11
chr1	20332479	20332480	20411915	20411931	1	16	15
chr1	20349402	20349403	20428853	20428870	1	17	16
chr1	20433661	20433736	20513128	20513718	75	590	515
chr1	20433781	20433782	20513763	20513776	1	13	12
chr1	20444962	20444963	20524956	20524967	1	11	10
chr1	20467782	20467902	20547786	20548060	120	274	154
chr1	20469891	20469892	20550049	20550066	1	17	16
chr1	20469914	20469915	20550088	20550105	1	17	16
chr1	20482891	20482892	20563081	20563096	1	15	14
chr1	20505582	20505583	20585786	20585810	1	24	23
chr1	20522627	20522630	20602854	20602892	3	38	35
chr1	20565986	20565987	20646248	20646262	1	14	13
chr1	20566001	20566002	20646276	20646290	1	14	13
chr1	20586212	20586213	20666500	20666511	1	11	10
chr1	20618244	20618258	20698542	20698879	14	337	323
chr1	20623486	20623780	20704107	20705658	294	1551	1257
chr1	20669565	20669566	20751443	20751457	1	14	13
chr1	20699708	20699709	20781599	20781617	1	18	17
chr1	20703499	20703500	20785407	20785420	1	13	12
chr1	20703528	20703529	20785448	20785465	1	17	16
chr1	20814796	20814956	20896732	20897590	160	858	698
chr1	20816275	20816276	20898909	20898926	1	17	16
chr1	20816321	20816339	20898971	20899120	18	149	131
chr1	20821668	20821670	20904449	20904494	2	45	43
chr1	20831540	20831552	20914364	20914933	12	569	557
chr1	20854744	20854745	20938125	20938138	1	13	12
chr1	20923833	20923834	21007226	21007237	1	11	10
chr1	20998248	20998249	21081651	21081662	1	11	10
chr1	21024468	21024469	21107881	21107892	1	11	10
chr1	21058720	21058735	21142143	21142592	15	449	434
chr1	21094804	21094805	21178661	21178674	1	13	12
chr1	21141397	21141398	21225266	21225279	1	13	12
chr1	21141447	21141579	21225328	21225593	132	265	133
chr1	21149405	21149406	21233419	21233439	1	20	19
chr1	21152351	21152352	21236384	21236397	1	13	12
chr1	21166095	21166107	21250140	21250472	12	332	320
chr1	21180211	21180212	21264576	21264593	1	17	16
chr1	21185919	21185920	21270300	21270311	1	11	10
chr1	21190934	21190935	21275325	21275343	1	18	17
chr1	21190966	21190967	21275374	21275392	1	18	17
chr1	21210131	21210132	21294556	21294573	1	17	16
chr1	21210154	21210155	21294595	21294612	1	17	16
chr1	21273352	21273353	21357809	21357820	1	11	10
chr1	21289984	21290066	21374451	21374627	82	176	94
chr1	21311529	21311530	21396090	21396103	1	13	12
chr1	21345919	21345920	21430492	21430507	1	15	14
chr1	21348770	21348771	21433357	21433373	1	16	15
chr1	21364240	21364241	21448842	21448854	1	12	11
chr1	21374596	21374597	21459209	21459220	1	11	10
chr1	21374675	21374676	21459298	21459319	1	21	20
chr1	21387855	21387856	21472498	21472539	1	41	40
chr1	21388673	21388674	21473356	21473389	1	33	32
chr1	21389022	21389023	21473737	21473770	1	33	32
chr1	21391824	21391825	21476571	21476585	1	14	13
chr1	21391851	21391852	21476611	21476622	1	11	10
chr1	21393318	21393319	21478088	21478100	1	12	11
chr1	21409325	21409326	21494106	21494119	1	13	12
chr1	21428795	21428796	21513588	21513600	1	12	11
chr1	21428813	21428814	21513617	21513629	1	12	11
chr1	21468460	21468461	21553275	21553286	1	11	10
chr1	21479816	21479817	21564641	21564652	1	11	10
chr1	21502675	21502676	21587510	21587554	1	44	43
chr1	21503451	21503518	21588329	21588682	67	353	286
chr1	21551744	21551745	21636908	21636920	1	12	11
chr1	21552119	21552120	21637294	21637319	1	25	24
chr1	21600898	21600899	21686097	21686113	1	16	15
chr1	21640718	21640719	21725932	21725943	1	11	10
chr1	21758223	21758224	21843447	21843460	1	13	12
chr1	21765936	21765937	21851172	21851185	1	13	12
chr1	21778621	21778622	21863869	21863882	1	13	12
chr1	21800920	21800921	21886180	21886193	1	13	12
chr1	21803508	21803794	21888780	21891726	286	2946	2660
chr1	21808317	21808318	21896249	21896260	1	11	10
chr1	21818899	21818900	21906841	21906863	1	22	21
chr1	21855167	21855168	21943130	21943152	1	22	21
chr1	21862829	21862830	21950813	21950828	1	15	14
chr1	21863060	21863061	21951058	21951073	1	15	14
chr1	21926787	21926788	22014799	22014811	1	12	11
chr1	21932140	21932141	22020163	22020174	1	11	10
chr1	21946465	21946466	22034498	22034513	1	15	14
chr1	21947916	21947932	22035963	22036525	16	562	546
chr1	21954202	21954203	22042795	22042807	1	12	11
chr1	22020637	22020651	22109241	22109391	14	150	136
chr1	22022655	22022656	22111395	22111411	1	16	15
chr1	22025457	22025458	22114212	22114225	1	13	12
chr1	22070480	22070481	22159247	22159258	1	11	10
chr1	22103048	22103049	22191825	22191836	1	11	10
chr1	22142410	22142411	22231197	22231208	1	11	10
chr1	22152092	22152093	22240889	22240907	1	18	17
chr1	22159522	22159523	22248336	22248348	1	12	11
chr1	22196655	22196656	22285480	22285494	1	14	13
chr1	22196920	22196921	22285758	22285772	1	14	13
chr1	22223017	22223018	22311868	22311881	1	13	12
chr1	22227622	22227624	22316485	22316497	2	12	10
chr1	22246292	22246293	22335165	22335182	1	17	16
chr1	22284340	22284341	22373229	22373246	1	17	16
chr1	22284436	22284437	22373341	22373354	1	13	12
chr1	22308015	22308016	22396932	22396949	1	17	16
chr1	22321565	22321566	22410498	22410510	1	12	11
chr1	22336342	22336343	22425286	22425303	1	17	16
chr1	22336538	22336539	22425498	22425519	1	21	20
chr1	22336610	22336611	22425590	22425607	1	17	16
chr1	22337152	22337153	22426148	22426161	1	13	12
chr1	22337339	22337340	22426347	22426364	1	17	16
chr1	22337427	22337428	22426451	22426467	1	16	15
chr1	22350981	22350982	22440020	22440032	1	12	11
chr1	22351634	22351635	22440684	22440717	1	33	32
chr1	22372981	22372982	22462063	22462074	1	11	10
chr1	22431384	22431385	22520476	22520491	1	15	14
chr1	22433437	22433438	22522543	22522566	1	23	22
chr1	22468489	22468490	22557617	22557780	1	163	162
chr1	22570494	22577777	22659784	22668457	7283	8673	1390
chr1	22585048	22585049	22675728	22675739	1	11	10
chr1	22585053	22585054	22675743	22675754	1	11	10
chr1	22588265	22588267	22678965	22678983	2	18	16
chr1	22610101	22610102	22700817	22700830	1	13	12
chr1	22640698	22640699	22731426	22731437	1	11	10
chr1	22643411	22643412	22734149	22734162	1	13	12
chr1	22679665	22679666	22770415	22770429	1	14	13
chr1	22692409	22692411	22783172	22783189	2	17	15
chr1	22741687	22741688	22832465	22832481	1	16	15
chr1	22768740	22768741	22859533	22859555	1	22	21
chr1	22901845	22901846	22992659	22992672	1	13	12
chr1	22910612	22910613	23001438	23001461	1	23	22
chr1	22950405	22950448	23041253	23041576	43	323	280
chr1	22978004	22978005	23069132	23069145	1	13	12
chr1	23063205	23063206	23154345	23154356	1	11	10
chr1	23103890	23103892	23195040	23195054	2	14	12
chr1	23117476	23117477	23208638	23208653	1	15	14
chr1	23138697	23138698	23229873	23229888	1	15	14
chr1	23139019	23139020	23230209	23230229	1	20	19
chr1	23147636	23147637	23238845	23238858	1	13	12
chr1	23169999	23170000	23261220	23261231	1	11	10
chr1	23199427	23199453	23290658	23291101	26	443	417
chr1	23213497	23213498	23305145	23305166	1	21	20
chr1	23218541	23218542	23310209	23310222	1	13	12
chr1	23242715	23242716	23334395	23334406	1	11	10
chr1	23258287	23258288	23349977	23349998	1	21	20
chr1	23277063	23277329	23368773	23376513	266	7740	7474
chr1	23323296	23323297	23422480	23422506	1	26	25
chr1	23323327	23323328	23422536	23422562	1	26	25
chr1	23331421	23331422	23430655	23430668	1	13	12
chr1	23337666	23337667	23436912	23436925	1	13	12
chr1	23366372	23366373	23465630	23465641	1	11	10
chr1	23368963	23368964	23468231	23468242	1	11	10
chr1	23399146	23399147	23498424	23498437	1	13	12
chr1	23399178	23399179	23498468	23498481	1	13	12
chr1	23400387	23400388	23499689	23499704	1	15	14
chr1	23403068	23403069	23502384	23502397	1	13	12
chr1	23473997	23473998	23573325	23573337	1	12	11
chr1	23491372	23491373	23590711	23590724	1	13	12
chr1	23493784	23493785	23593135	23593152	1	17	16
chr1	23498144	23498145	23597511	23597523	1	12	11
chr1	23498166	23498167	23597544	23597565	1	21	20
chr1	23498707	23498708	23598105	23598121	1	16	15
chr1	23504101	23504103	23603514	23603535	2	21	19
chr1	23504409	23504410	23603841	23603879	1	38	37
chr1	23526880	23526881	23626349	23626364	1	15	14
chr1	23554885	23554886	23654368	23654380	1	12	11
chr1	23600396	23600397	23699890	23699910	1	20	19
chr1	23621268	23621269	23720781	23720792	1	11	10
chr1	23654637	23654652	23754160	23754507	15	347	332
chr1	23664075	23664078	23763930	23763944	3	14	11
chr1	23674693	23674694	23774559	23774573	1	14	13
chr1	23676986	23676987	23776865	23776879	1	14	13
chr1	23703924	23710713	23803816	23810744	6789	6928	139
chr1	23710912	23710914	23810943	23810966	2	23	21
chr1	23725458	23725487	23825510	23826334	29	824	795
chr1	23736081	23736082	23836928	23836941	1	13	12
chr1	23766900	23766916	23867759	23868360	16	601	585
chr1	23783412	23783413	23884856	23884873	1	17	16
chr1	23823200	23823201	23924660	23924674	1	14	13
chr1	23825733	23825734	23927206	23927220	1	14	13
chr1	23826369	23826370	23927855	23927866	1	11	10
chr1	23826765	23826766	23928261	23928274	1	13	12
chr1	23838696	23838697	23940204	23940223	1	19	18
chr1	23838730	23838731	23940256	23940275	1	19	18
chr1	23839410	23839432	23940954	23941536	22	582	560
chr1	23869227	23869228	23971331	23971344	1	13	12
chr1	23869686	23869687	23971802	23971817	1	15	14
chr1	23880194	23880195	23982324	23982336	1	12	11
chr1	23884345	23884346	23986486	23988638	1	2152	2151
chr1	23891275	23891276	23995567	23995578	1	11	10
chr1	23891304	23891305	23995606	23995619	1	13	12
chr1	23899921	23899922	24004235	24004248	1	13	12
chr1	23910654	23910697	24014980	24015617	43	637	594
chr1	23914085	23914086	24019005	24019016	1	11	10
chr1	23935708	23935709	24040638	24040679	1	41	40
chr1	23954193	23954194	24059163	24059180	1	17	16
chr1	23990233	23990234	24095219	24095236	1	17	16
chr1	23993812	23993813	24098814	24098826	1	12	11
chr1	24012769	24012770	24117782	24117795	1	13	12
chr1	24026547	24026548	24131572	24131585	1	13	12
chr1	24030669	24030670	24135706	24135720	1	14	13
chr1	24033495	24033496	24138545	24138556	1	11	10
chr1	24033503	24033504	24138563	24138576	1	13	12
chr1	24067329	24067330	24172401	24172418	1	17	16
chr1	24067391	24067392	24172479	24172494	1	15	14
chr1	24067406	24067408	24172508	24172520	2	12	10
chr1	24068217	24068218	24173329	24173345	1	16	15
chr1	24075076	24075077	24180203	24180219	1	16	15
chr1	24075107	24075108	24180249	24180260	1	11	10
chr1	24085109	24085110	24190261	24190274	1	13	12
chr1	24125515	24125516	24230679	24230692	1	13	12
chr1	24159729	24159730	24264905	24264924	1	19	18
chr1	24166205	24166206	24271399	24271416	1	17	16
chr1	24178901	24178904	24284111	24284135	3	24	21
chr1	24182947	24182948	24288178	24288195	1	17	16
chr1	24188357	24188358	24293604	24293620	1	16	15
chr1	24199840	24199841	24305102	24305115	1	13	12
chr1	24203136	24203138	24308410	24308429	2	19	17
chr1	24212067	24212069	24317358	24317372	2	14	12
chr1	24212234	24212236	24317537	24317551	2	14	12
chr1	24212343	24212344	24317658	24317671	1	13	12
chr1	24212433	24212434	24317760	24317773	1	13	12
chr1	24219177	24219178	24324516	24324527	1	11	10
chr1	24281368	24281369	24386717	24386728	1	11	10
chr1	24288671	24288672	24394030	24394047	1	17	16
chr1	24326436	24335017	24431811	24440495	8581	8684	103
chr1	24437610	24437611	24543088	24543104	1	16	15
chr1	24446069	24446070	24551562	24551574	1	12	11
chr1	24465217	24465218	24570721	24570736	1	15	14
chr1	24487575	24487576	24593093	24593110	1	17	16
chr1	24515463	24515464	24620997	24621010	1	13	12
chr1	24523641	24523642	24629187	24629202	1	15	14
chr1	24531103	24531121	24636663	24637003	18	340	322
chr1	24573949	24573950	24679831	24679845	1	14	13
chr1	24597617	24597618	24703512	24703528	1	16	15
chr1	24597694	24597695	24703604	24703621	1	17	16
chr1	24602571	24602572	24708497	24708508	1	11	10
chr1	24604590	24604592	24710526	24710550	2	24	22
chr1	24614248	24614775	24720206	24721115	527	909	382
chr1	24618225	24618226	24724565	24724580	1	15	14
chr1	24663915	24663916	24770269	24770285	1	16	15
chr1	24668151	24668152	24774520	24774649	1	129	128
chr1	24704778	24704779	24811275	24811290	1	15	14
chr1	24748521	24748522	24855032	24855044	1	12	11
chr1	24781128	24781152	24887650	24888367	24	717	693
chr1	24799650	24799652	24906865	24906877	2	12	10
chr1	24799701	24799702	24906926	24906938	1	12	11
chr1	24820063	24820064	24927299	24927320	1	21	20
chr1	24858068	24858069	24965324	24965337	1	13	12
chr1	24893802	24893803	25001070	25001091	1	21	20
chr1	24907964	24907965	25015252	25015276	1	24	23
chr1	24950676	24950677	25057987	25058018	1	31	30
chr1	24991841	24991843	25099182	25099203	2	21	19
chr1	25001973	25001974	25109333	25109348	1	15	14
chr1	25002147	25002148	25109521	25109536	1	15	14
chr1	25002169	25002170	25109557	25109574	1	17	16
chr1	25035413	25035414	25142817	25142832	1	15	14
chr1	25044978	25044979	25152396	25152425	1	29	28
chr1	25045029	25054266	25152475	25162128	9237	9653	416
chr1	25067897	25067898	25175759	25175772	1	13	12
chr1	25087493	25087494	25195367	25195388	1	21	20
chr1	25111832	25111837	25219726	25219767	5	41	36
chr1	25121486	25121487	25229416	25229542	1	126	125
chr1	25140898	25140899	25248953	25248968	1	15	14
chr1	25141560	25141561	25249629	25249640	1	11	10
chr1	25166803	25166804	25274882	25274895	1	13	12
chr1	25166883	25166884	25274974	25274995	1	21	20
chr1	25173335	25173336	25281446	25281459	1	13	12
chr1	25187091	25187092	25295214	25295232	1	18	17
chr1	25189345	25189346	25297485	25297502	1	17	16
chr1	25209010	25209011	25317166	25317179	1	13	12
chr1	25236786	25236802	25344954	25345308	16	354	338
chr1	25247288	25247289	25355794	25355817	1	23	22
chr1	25254434	25254435	25362962	25362973	1	11	10
chr1	25254453	25254454	25362991	25363007	1	16	15
chr1	25451064	25451065	25559617	25559640	1	23	22
chr1	25508958	25509047	25617533	25620576	89	3043	2954
chr1	25511041	25511747	25622570	25625924	706	3354	2648
chr1	25512735	25512736	25626912	25626927	1	15	14
chr1	25526321	25526322	25640512	25640528	1	16	15
chr1	25595201	25595202	25709407	25709424	1	17	16
chr1	25601428	25601429	25715650	25715667	1	17	16
chr1	25603818	25603819	25718056	25718097	1	41	40
chr1	25604049	25604050	25718327	25718368	1	41	40
chr1	25604296	25604297	25718614	25718664	1	50	49
chr1	25627251	25627252	25741618	25741629	1	11	10
chr1	25643592	25643593	25757969	25757980	1	11	10
chr1	25643602	25643603	25757989	25758000	1	11	10
chr1	25644519	25644520	25758916	25758935	1	19	18
chr1	25660389	25660392	25774804	25775131	3	327	324
chr1	25768269	25768270	25883008	25883041	1	33	32
chr1	25773259	25773260	25888030	25888047	1	17	16
chr1	25779741	25779742	25894528	25894552	1	24	23
chr1	25797233	25797234	25912043	25912054	1	11	10
chr1	25805675	25805676	25920495	25920519	1	24	23
chr1	25819445	25819446	25934288	25934301	1	13	12
chr1	25831659	25831660	25946514	25946534	1	20	19
chr1	25843182	25843186	25958056	25958072	4	16	12
chr1	25848085	25848086	25962971	25962983	1	12	11
chr1	25878402	25878404	25993299	25993313	2	14	12
chr1	25902094	25902107	26017003	26017346	13	343	330
chr1	25921392	25921393	26036631	26036648	1	17	16
chr1	25921418	25921419	26036673	26036686	1	13	12
chr1	25923715	25923716	26038982	26038997	1	15	14
chr1	25979334	25979335	26094615	26094630	1	15	14
chr1	25980611	25980612	26095906	26095921	1	15	14
chr1	25988832	25988833	26104141	26104154	1	13	12
chr1	26004104	26004105	26119425	26119436	1	11	10
chr1	26009482	26009483	26124813	26124829	1	16	15
chr1	26009515	26009516	26124861	26124877	1	16	15
chr1	26051029	26051030	26166390	26166402	1	12	11
chr1	26063086	26063087	26178458	26178471	1	13	12
chr1	26077235	26077236	26192619	26192632	1	13	12
chr1	26085976	26085977	26201372	26201389	1	17	16
chr1	26092992	26092993	26208404	26208417	1	13	12
chr1	26104524	26104525	26219948	26219963	1	15	14
chr1	26138420	26138425	26253858	26254068	5	210	205
chr1	26142498	26142499	26258141	26258154	1	13	12
chr1	26207779	26207780	26323434	26323452	1	18	17
chr1	26210108	26210109	26325780	26325800	1	20	19
chr1	26213903	26213904	26329594	26329607	1	13	12
chr1	26214631	26214632	26330334	26330346	1	12	11
chr1	26214657	26214658	26330371	26330383	1	12	11
chr1	26235567	26235568	26351292	26351304	1	12	11
chr1	26241259	26241260	26356995	26357008	1	13	12
chr1	26250930	26250931	26366678	26366694	1	16	15
chr1	26273931	26273932	26389694	26389707	1	13	12
chr1	26307643	26307644	26423418	26423436	1	18	17
chr1	26332102	26332103	26447894	26447911	1	17	16
chr1	26348856	26348879	26464664	26465968	23	1304	1281
chr1	26359463	26359464	26476552	26476567	1	15	14
chr1	26359885	26359886	26476988	26477001	1	13	12
chr1	26369679	26369680	26486794	26486814	1	20	19
chr1	26389983	26389984	26507117	26507128	1	11	10
chr1	26395485	26395486	26512629	26512646	1	17	16
chr1	26395519	26395520	26512679	26512696	1	17	16
chr1	26431119	26431120	26548295	26548312	1	17	16
chr1	26488458	26488705	26605650	26606251	247	601	354
chr1	26496073	26496074	26613619	26613639	1	20	19
chr1	26512348	26512350	26629913	26629929	2	16	14
chr1	26529642	26529643	26647221	26647240	1	19	18
chr1	26552488	26552503	26670085	26670789	15	704	689
chr1	26557809	26557810	26676095	26676106	1	11	10
chr1	26565571	26565572	26683867	26683878	1	11	10
chr1	26589330	26589331	26707636	26707648	1	12	11
chr1	26595432	26595433	26713749	26713774	1	25	24
chr1	26595453	26595454	26713794	26713807	1	13	12
chr1	26596209	26596210	26714562	26714603	1	41	40
chr1	26596417	26596421	26714810	26714827	4	17	13
chr1	26596629	26596630	26715035	26715081	1	46	45
chr1	26602235	26602236	26720686	26720708	1	22	21
chr1	26608204	26608205	26726676	26726694	1	18	17
chr1	26620538	26620539	26739027	26739053	1	26	25
chr1	26637390	26637391	26755904	26755920	1	16	15
chr1	26639316	26639328	26757845	26758164	12	319	307
chr1	26649261	26649262	26768097	26768108	1	11	10
chr1	26649348	26649349	26768194	26768224	1	30	29
chr1	26653235	26653236	26772110	26772123	1	13	12
chr1	26671140	26671141	26790027	26790042	1	15	14
chr1	26675784	26675785	26794685	26794700	1	15	14
chr1	26736333	26736334	26855248	26855263	1	15	14
chr1	26804934	26804935	26923863	26923889	1	26	25
chr1	26805990	26805991	26924944	26924955	1	11	10
chr1	26810047	26810048	26929011	26929022	1	11	10
chr1	26819339	26819340	26938313	26938329	1	16	15
chr1	26819352	26819353	26938341	26938357	1	16	15
chr1	26825028	26825029	26944032	26944062	1	30	29
chr1	26846232	26846234	26965265	26965279	2	14	12
chr1	26864364	26864365	26983409	26983420	1	11	10
chr1	26904010	26904050	27023065	27023445	40	380	340
chr1	26915015	26915016	27034410	27034423	1	13	12
chr1	26977319	26977320	27096726	27096743	1	17	16
chr1	26986408	26986409	27105831	27105844	1	13	12
chr1	27023534	27023535	27142969	27142985	1	16	15
chr1	27023563	27023564	27143013	27143029	1	16	15
chr1	27023852	27023853	27143317	27143332	1	15	14
chr1	27030486	27030606	27149965	27150806	120	841	721
chr1	27037348	27037349	27157548	27157566	1	18	17
chr1	27063472	27063473	27183689	27183702	1	13	12
chr1	27072855	27072856	27193084	27193108	1	24	23
chr1	27072995	27072997	27193247	27193273	2	26	24
chr1	27081128	27081129	27201404	27201429	1	25	24
chr1	27108353	27108371	27228653	27229259	18	606	588
chr1	27125262	27125263	27246150	27246171	1	21	20
chr1	27131431	27131444	27252339	27252623	13	284	271
chr1	27131947	27131948	27253126	27253139	1	13	12
chr1	27147320	27147321	27268511	27268523	1	12	11
chr1	27175134	27175774	27296336	27298469	640	2133	1493
chr1	27187171	27187172	27309866	27309882	1	16	15
chr1	27189347	27189348	27312057	27312068	1	11	10
chr1	27189361	27189362	27312081	27312092	1	11	10
chr1	27197243	27197244	27319973	27319984	1	11	10
chr1	27232118	27232173	27354858	27355525	55	667	612
chr1	27272897	27272898	27396249	27396265	1	16	15
chr1	27432647	27432671	27556014	27556271	24	257	233
chr1	27454187	27454188	27577787	27577804	1	17	16
chr1	27484821	27484822	27608437	27608453	1	16	15
chr1	27487644	27487645	27611275	27611296	1	21	20
chr1	27527008	27527009	27650659	27650672	1	13	12
chr1	27527878	27527879	27651541	27651563	1	22	21
chr1	27586342	27586343	27710026	27710043	1	17	16
chr1	27595450	27595451	27719150	27719163	1	13	12
chr1	27620991	27621019	27744703	27745449	28	746	718
chr1	27628184	27628185	27752614	27752627	1	13	12
chr1	27636718	27636719	27761160	27761173	1	13	12
chr1	27639060	27639061	27763514	27763531	1	17	16
chr1	27639509	27639510	27763979	27763990	1	11	10
chr1	27652927	27652930	27777407	27777447	3	40	37
chr1	27657154	27657179	27781671	27781929	25	258	233
chr1	27660045	27660046	27784795	27784812	1	17	16
chr1	27723005	27723006	27847771	27847784	1	13	12
chr1	27737865	27737897	27862643	27863439	32	796	764
chr1	27759788	27759789	27885330	27885346	1	16	15
chr1	27792152	27792153	27917709	27917724	1	15	14
chr1	27826369	27826372	27951940	27951961	3	21	18
chr1	27878405	27878472	28003994	28005460	67	1466	1399
chr1	27905825	27905916	28032813	28033029	91	216	125
chr1	27915650	27915651	28042763	28042778	1	15	14
chr1	27916634	27916635	28043761	28043774	1	13	12
chr1	28003498	28003499	28130637	28130654	1	17	16
chr1	28009667	28009668	28136822	28136838	1	16	15
chr1	28020715	28020716	28147885	28147900	1	15	14
chr1	28038439	28038440	28165623	28165636	1	13	12
chr1	28038463	28038464	28165659	28165671	1	12	11
chr1	28047533	28047535	28174740	28174763	2	23	21
chr1	28084595	28084596	28211823	28211839	1	16	15
chr1	28092198	28092199	28219441	28219457	1	16	15
chr1	28105804	28105805	28233062	28233077	1	15	14
chr1	28117077	28117078	28244349	28244372	1	23	22
chr1	28129915	28129916	28257209	28257222	1	13	12
chr1	28167805	28167806	28295111	28295124	1	13	12
chr1	28202578	28202590	28329896	28330430	12	534	522
chr1	28212214	28212215	28340054	28340067	1	13	12
chr1	28253121	28253122	28380973	28380988	1	15	14
chr1	28286144	28286145	28414010	28414025	1	15	14
chr1	28286155	28286156	28414035	28414050	1	15	14
chr1	28295203	28295217	28423097	28431324	14	8227	8213
chr1	28320120	28320121	28456227	28456243	1	16	15
chr1	28325642	28325643	28461764	28461777	1	13	12
chr1	28325661	28325662	28461795	28461806	1	11	10
chr1	28353523	28353525	28489667	28495402	2	5735	5733
chr1	28370622	28370623	28512499	28512510	1	11	10
chr1	28378215	28378216	28520102	28520116	1	14	13
chr1	28390884	28391374	28532784	28534063	490	1279	789
chr1	28395807	28395853	28538496	28538854	46	358	312
chr1	28409984	28409985	28552985	28553000	1	15	14
chr1	28419029	28419048	28562044	28562384	19	340	321
chr1	28443272	28443273	28586608	28586629	1	21	20
chr1	28447029	28447030	28590385	28590402	1	17	16
chr1	28475742	28475743	28619114	28619128	1	14	13
chr1	28479528	28479529	28622913	28622935	1	22	21
chr1	28498854	28498855	28642260	28642274	1	14	13
chr1	28499494	28499495	28642913	28642929	1	16	15
chr1	28512217	28512231	28655651	28655709	14	58	44
chr1	28518143	28518144	28661621	28661643	1	22	21
chr1	28547504	28547513	28691003	28691572	9	569	560
chr1	28569535	28569536	28713594	28713610	1	16	15
chr1	28571782	28571799	28715856	28716222	17	366	349
chr1	28592170	28592171	28736593	28736612	1	19	18
chr1	28623513	28623514	28767954	28767967	1	13	12
chr1	28638203	28638204	28782656	28782672	1	16	15
chr1	28672235	28672236	28816703	28816716	1	13	12
chr1	28675018	28675020	28819498	28819513	2	15	13
chr1	28688908	28688909	28833401	28833413	1	12	11
chr1	28695973	28695974	28840477	28840490	1	13	12
chr1	28720214	28720215	28864730	28864745	1	15	14
chr1	28721447	28721462	28865977	28866621	15	644	629
chr1	28725518	28725519	28870677	28870688	1	11	10
chr1	28749201	28749202	28894370	28894383	1	13	12
chr1	28751109	28751110	28896290	28896304	1	14	13
chr1	28781545	28781546	28926739	28926757	1	18	17
chr1	28787614	28787615	28932825	28932836	1	11	10
chr1	28823385	28823386	28968606	28968623	1	17	16
chr1	28823413	28823414	28968650	28968663	1	13	12
chr1	28846892	28846893	28992141	28992154	1	13	12
chr1	28847055	28847056	28992316	28992329	1	13	12
chr1	28892821	28892822	29038094	29038141	1	47	46
chr1	28915056	28915057	29060375	29060387	1	12	11
chr1	28962622	28962623	29107952	29107984	1	32	31
chr1	28963381	28963382	29108742	29108753	1	11	10
chr1	28994642	28994968	29140013	29140670	326	657	331
chr1	29034996	29034997	29180698	29180714	1	16	15
chr1	29037881	29037882	29183598	29183611	1	13	12
chr1	29047253	29047254	29192982	29192993	1	11	10
chr1	29055652	29055731	29201391	29201812	79	421	342
chr1	29061567	29061568	29207648	29207660	1	12	11
chr1	29080097	29080098	29226189	29226202	1	13	12
chr1	29080134	29080135	29226238	29226255	1	17	16
chr1	29100306	29100329	29246426	29246837	23	411	388
chr1	29124106	29124107	29270614	29270627	1	13	12
chr1	29178354	29178355	29324874	29324892	1	18	17
chr1	29216895	29216896	29363432	29363449	1	17	16
chr1	29218077	29218078	29364630	29364641	1	11	10
chr1	29269246	29269247	29415809	29415829	1	20	19
chr1	29294990	29294991	29441572	29441588	1	16	15
chr1	29381520	29381521	29528117	29528129	1	12	11
chr1	29395298	29395299	29541906	29541919	1	13	12
chr1	29395302	29395303	29541922	29541937	1	15	14
chr1	29455605	29455606	29602239	29602252	1	13	12
chr1	29541404	29541405	29688050	29688070	1	20	19
chr1	29552232	29553836	29698897	29699362	1604	465	-1139
chr1	29554803	29554804	29700329	29700358	1	29	28
chr1	29581136	29581137	29726690	29726713	1	23	22
chr1	29596412	29596413	29741988	29742001	1	13	12
chr1	29612607	29612608	29758195	29758207	1	12	11
chr1	29658874	29658875	29804473	29804486	1	13	12
chr1	29686025	29686026	29831636	29831647	1	11	10
chr1	29686776	29686777	29832397	29832443	1	46	45
chr1	29687741	29687744	29833407	29833447	3	40	37
chr1	29695588	29695589	29841291	29841313	1	22	21
chr1	29698248	29698249	29843972	29843992	1	20	19
chr1	29724004	29727190	29869747	29873581	3186	3834	648
chr1	29749220	29749221	29895611	29895623	1	12	11
chr1	29759866	29759867	29906268	29906279	1	11	10
chr1	29767807	29767808	29914219	29914230	1	11	10
chr1	29770666	29770667	29917088	29917120	1	32	31
chr1	29771139	29771140	29917592	29917614	1	22	21
chr1	29771308	29771312	29917782	29917797	4	15	11
chr1	29774006	29774007	29920491	29920510	1	19	18
chr1	29774483	29774484	29920986	29921003	1	17	16
chr1	29774515	29774516	29921034	29921047	1	13	12
chr1	29794638	29794639	29941169	29941189	1	20	19
chr1	29830824	29830825	29977374	29977387	1	13	12
chr1	29873200	29873203	30019762	30020155	3	393	390
chr1	29898872	29898873	30045824	30045840	1	16	15
chr1	29905593	29905594	30052560	30052572	1	12	11
chr1	29905639	29905640	30052617	30052628	1	11	10
chr1	29935528	29935529	30082516	30082527	1	11	10
chr1	29935744	29935745	30082742	30082755	1	13	12
chr1	29963369	29963370	30110379	30110411	1	32	31
chr1	29979705	29979706	30126746	30126760	1	14	13
chr1	30008703	30008704	30155757	30155768	1	11	10
chr1	30011217	30011218	30158281	30158295	1	14	13
chr1	30036651	30036652	30183728	30183762	1	34	33
chr1	30048393	30048394	30195503	30195514	1	11	10
chr1	30075873	30075874	30222993	30223015	1	22	21
chr1	30096601	30096611	30243742	30243915	10	173	163
chr1	30102971	30102973	30250275	30250287	2	12	10
chr1	30147910	30147911	30295224	30295238	1	14	13
chr1	30162765	30162766	30310092	30310105	1	13	12
chr1	30197104	30197105	30344443	30344477	1	34	33
chr1	30226819	30226820	30374191	30374204	1	13	12
chr1	30228483	30228484	30375867	30375907	1	40	39
chr1	30230160	30230161	30377583	30377606	1	23	22
chr1	30240694	30240695	30388139	30388151	1	12	11
chr1	30268905	30268907	30416361	30416378	2	17	15
chr1	30317153	30317154	30464624	30464637	1	13	12
chr1	30352257	30352258	30499740	30499757	1	17	16
chr1	30365610	30365611	30513109	30513129	1	20	19
chr1	30374145	30376031	30521663	30527288	1886	5625	3739
chr1	30401967	30401968	30553224	30553237	1	13	12
chr1	30405668	30405972	30556937	30562435	304	5498	5194
chr1	30420778	30420782	30577241	30577416	4	175	171
chr1	30433439	30433440	30590073	30590090	1	17	16
chr1	30438491	30438494	30595141	30595420	3	279	276
chr1	30465000	30465001	30621926	30621939	1	13	12
chr1	30477570	30477571	30634508	30634524	1	16	15
chr1	30480895	30480896	30637848	30637861	1	13	12
chr1	30484285	30484286	30641250	30641276	1	26	25
chr1	30524540	30524590	30681530	30682206	50	676	626
chr1	30524691	30524692	30682307	30682326	1	19	18
chr1	30538785	30538786	30696419	30696435	1	16	15
chr1	30560379	30560380	30718028	30718046	1	18	17
chr1	30597787	30597789	30755453	30755518	2	65	63
chr1	30597824	30597825	30755553	30755617	1	64	63
chr1	30636276	30636277	30794068	30794081	1	13	12
chr1	30651699	30651702	30809503	30809525	3	22	19
chr1	30651825	30651826	30809648	30809668	1	20	19
chr1	30651962	30655200	30809804	30815132	3238	5328	2090
chr1	30668257	30668258	30828189	30828211	1	22	21
chr1	30671068	30671069	30831021	30831033	1	12	11
chr1	30703085	30703086	30863049	30863064	1	15	14
chr1	30732305	30732308	30892283	30892300	3	17	14
chr1	30776325	30776326	30936317	30936328	1	11	10
chr1	30776366	30776367	30936368	30936381	1	13	12
chr1	30782435	30782436	30942449	30942466	1	17	16
chr1	30791414	30791415	30951444	30951465	1	21	20
chr1	30800038	30800039	30960088	30960107	1	19	18
chr1	30800138	30800139	30960206	30960222	1	16	15
chr1	30817370	30817371	30977453	30977464	1	11	10
chr1	30825875	30825876	30985968	30985981	1	13	12
chr1	30826501	30826502	30986606	30986621	1	15	14
chr1	30832779	30832780	30992898	30992913	1	15	14
chr1	30832821	30832822	30992954	30992967	1	13	12
chr1	30865121	30865122	31025266	31025280	1	14	13
chr1	30897617	30897618	31057775	31057803	1	28	27
chr1	30905387	30905388	31065572	31065585	1	13	12
chr1	30972253	30972491	31132450	31134154	238	1704	1466
chr1	30999336	30999626	31160999	31161766	290	767	477
chr1	31038984	31038985	31201124	31201148	1	24	23
chr1	31067201	31067202	31229364	31229383	1	19	18
chr1	31080652	31080689	31242833	31243108	37	275	238
chr1	31086473	31086474	31248892	31248908	1	16	15
chr1	31117718	31117719	31280152	31280172	1	20	19
chr1	31132119	31132122	31294572	31295117	3	545	542
chr1	31139941	31139942	31302936	31302952	1	16	15
chr1	31179288	31179289	31342298	31342314	1	16	15
chr1	31195124	31195125	31358149	31358161	1	12	11
chr1	31197555	31197585	31360591	31360886	30	295	265
chr1	31206273	31206274	31369574	31369588	1	14	13
chr1	31208116	31208117	31371430	31371443	1	13	12
chr1	31216694	31216695	31380020	31380041	1	21	20
chr1	31235315	31235316	31398661	31398683	1	22	21
chr1	31252024	31252025	31415391	31415418	1	27	26
chr1	31252102	31252103	31415495	31415522	1	27	26
chr1	31282512	31282514	31445931	31445948	2	17	15
chr1	31291299	31291300	31454733	31454746	1	13	12
chr1	31340315	31340432	31503761	31504469	117	708	591
chr1	31344875	31344876	31508912	31508929	1	17	16
chr1	31384962	31384963	31549015	31549029	1	14	13
chr1	31386925	31386926	31550991	31551031	1	40	39
chr1	31398670	31398671	31562775	31562787	1	12	11
chr1	31398705	31398706	31562821	31562838	1	17	16
chr1	31469867	31469868	31633999	31634030	1	31	30
chr1	31469901	31469902	31634063	31634092	1	29	28
chr1	31471286	31471287	31635476	31635487	1	11	10
chr1	31546381	31546382	31710581	31710598	1	17	16
chr1	31546423	31546424	31710639	31710652	1	13	12
chr1	31578243	31578244	31742471	31742484	1	13	12
chr1	31578275	31578276	31742515	31742530	1	15	14
chr1	31578312	31578313	31742566	31742577	1	11	10
chr1	31578434	31578435	31742698	31742709	1	11	10
chr1	31578495	31578496	31742769	31742784	1	15	14
chr1	31578572	31578573	31742860	31742875	1	15	14
chr1	31578826	31578827	31743128	31743143	1	15	14
chr1	31578877	31578878	31743193	31743206	1	13	12
chr1	31580235	31580236	31744563	31744578	1	15	14
chr1	31654998	31654999	31819340	31819352	1	12	11
chr1	31685246	31685247	31849599	31849615	1	16	15
chr1	31707308	31707309	31871676	31871687	1	11	10
chr1	31738382	31738383	31902760	31902786	1	26	25
chr1	31740895	31740896	31905298	31905315	1	17	16
chr1	31771392	31771393	31935811	31935826	1	15	14
chr1	31780742	31780743	31945175	31945190	1	15	14
chr1	31803032	31803033	31967479	31967495	1	16	15
chr1	31804985	31804986	31969447	31969459	1	12	11
chr1	31817120	31817121	31981593	31981620	1	27	26
chr1	31827880	31827881	31992379	31992393	1	14	13
chr1	31827905	31827906	31992417	31992432	1	15	14
chr1	31859313	31859315	32023839	32023857	2	18	16
chr1	31877498	31877499	32042040	32042055	1	15	14
chr1	31980297	31980298	32144853	32144864	1	11	10
chr1	32066066	32066093	32230632	32230838	27	206	179
chr1	32119032	32119033	32283777	32283790	1	13	12
chr1	32136192	32136193	32300949	32300965	1	16	15
chr1	32155335	32155336	32320107	32320119	1	12	11
chr1	32166630	32166642	32331413	32332896	12	1483	1471
chr1	32175786	32175815	32342040	32342527	29	487	458
chr1	32345871	32345874	32512583	32512601	3	18	15
chr1	32401079	32401080	32567806	32567823	1	17	16
chr1	32405661	32405662	32572404	32572420	1	16	15
chr1	32455366	32455512	32622124	32622421	146	297	151
chr1	32469262	32469263	32636171	32636184	1	13	12
chr1	32471883	32471884	32638804	32638820	1	16	15
chr1	32500844	32500845	32667780	32667792	1	12	11
chr1	32500863	32500864	32667810	32667822	1	12	11
chr1	32539740	32539745	32706698	32706926	5	228	223
chr1	32547850	32547851	32715031	32715047	1	16	15
chr1	32609379	32609380	32776575	32776588	1	13	12
chr1	32632133	32632134	32799341	32799366	1	25	24
chr1	32641009	32641023	32808241	32808467	14	226	212
chr1	32642777	32643073	32810221	32811521	296	1300	1004
chr1	32659113	32659114	32827561	32827577	1	16	15
chr1	32660430	32660431	32828893	32828908	1	15	14
chr1	32661905	32661906	32830382	32830395	1	13	12
chr1	32708867	32708868	32877356	32877372	1	16	15
chr1	32715270	32715294	32883774	32884428	24	654	630
chr1	32721299	32721300	32890433	32890471	1	38	37
chr1	32726655	32726656	32895826	32895841	1	15	14
chr1	32727017	32727052	32896202	32896898	35	696	661
chr1	32765322	32765323	32935168	32935188	1	20	19
chr1	32824845	32824846	32994710	32994723	1	13	12
chr1	32841735	32841736	33011612	33011654	1	42	41
chr1	32842236	32842237	33012154	33012165	1	11	10
chr1	32853267	32853268	33023195	33023210	1	15	14
chr1	32902105	32902107	33072047	33072067	2	20	18
chr1	32975841	32975842	33145801	33145814	1	13	12
chr1	32986542	32986835	33156514	33158395	293	1881	1588
chr1	32990402	32990419	33161962	33162550	17	588	571
chr1	33020228	33020229	33192359	33192372	1	13	12
chr1	33063158	33063159	33235301	33235316	1	15	14
chr1	33174960	33174961	33347117	33347132	1	15	14
chr1	33180818	33180819	33352989	33353024	1	35	34
chr1	33182634	33182635	33354839	33354850	1	11	10
chr1	33186817	33186825	33359032	33360734	8	1702	1694
chr1	33254123	33254124	33428032	33428043	1	11	10
chr1	33272436	33272437	33446355	33446372	1	17	16
chr1	33310349	33310350	33484284	33484300	1	16	15
chr1	33313175	33313176	33487125	33487136	1	11	10
chr1	33335997	33335998	33509957	33509969	1	12	11
chr1	33356255	33356256	33530226	33530245	1	19	18
chr1	33364410	33364411	33538399	33538412	1	13	12
chr1	33393726	33393727	33567727	33567776	1	49	48
chr1	33450138	33450139	33624187	33624204	1	17	16
chr1	33510145	33510149	33684210	33684735	4	525	521
chr1	33510234	33510235	33684820	33684839	1	19	18
chr1	33510268	33510269	33684872	33684891	1	19	18
chr1	33618031	33618032	33792653	33792668	1	15	14
chr1	33777230	33777249	33951866	33952231	19	365	346
chr1	33790726	33790727	33965708	33965720	1	12	11
chr1	33793695	33793696	33968688	33968701	1	13	12
chr1	33793700	33793701	33968705	33968718	1	13	12
chr1	33832399	33832400	34007416	34007429	1	13	12
chr1	33834177	33834799	34009206	34011687	622	2481	1859
chr1	33870960	33870961	34047848	34047868	1	20	19
chr1	33881000	33881001	34057907	34057918	1	11	10
chr1	33889784	33889785	34066701	34066714	1	13	12
chr1	33938387	33938388	34115316	34115352	1	36	35
chr1	33938420	33938421	34115384	34115420	1	36	35
chr1	33975486	33975487	34152485	34152502	1	17	16
chr1	34052495	34052496	34229510	34229521	1	11	10
chr1	34059729	34059730	34236754	34236771	1	17	16
chr1	34078671	34078672	34255712	34255725	1	13	12
chr1	34170730	34170745	34347783	34348190	15	407	392
chr1	34209319	34209320	34386764	34386777	1	13	12
chr1	34219840	34219842	34397297	34397580	2	283	281
chr1	34271226	34271227	34448964	34448975	1	11	10
chr1	34271255	34271256	34449003	34449016	1	13	12
chr1	34297611	34297612	34475371	34475386	1	15	14
chr1	34303805	34303806	34481579	34481592	1	13	12
chr1	34323906	34323907	34501692	34501705	1	13	12
chr1	34411233	34411234	34589031	34589046	1	15	14
chr1	34464022	34464023	34641834	34641851	1	17	16
chr1	34482594	34482595	34660422	34660433	1	11	10
chr1	34515537	34515538	34693375	34693402	1	27	26
chr1	34539683	34539684	34717547	34717562	1	15	14
chr1	34541465	34541476	34719343	34720271	11	928	917
chr1	34565370	34565371	34744165	34744176	1	11	10
chr1	34583014	34583015	34761819	34761833	1	14	13
chr1	34623949	34623950	34802767	34802781	1	14	13
chr1	34723296	34723297	34902127	34902139	1	12	11
chr1	34741243	34741244	34920085	34920100	1	15	14
chr1	34756714	34756715	34935570	34935586	1	16	15
chr1	34783200	34783201	34962071	34962088	1	17	16
chr1	34839163	34839164	35018050	35018069	1	19	18
chr1	34839207	34839208	35018112	35018123	1	11	10
chr1	34847923	34847924	35026838	35026852	1	14	13
chr1	34881715	34881716	35060643	35060654	1	11	10
chr1	34896616	34896617	35075554	35075565	1	11	10
chr1	34941973	34941974	35120921	35120934	1	13	12
chr1	34942070	34942071	35121030	35121047	1	17	16
chr1	34968075	34968076	35147051	35147092	1	41	40
chr1	34975952	34975953	35154968	35154983	1	15	14
chr1	34992680	34992681	35171710	35171738	1	28	27
chr1	34995006	34995007	35174063	35174095	1	32	31
chr1	34995091	34995092	35174179	35174211	1	32	31
chr1	35015723	35015732	35194842	35195305	9	463	454
[truncated: 125,884 more rows]
