# Supplementary material for: Towards a reference genome that captures global genetic diversity
Source: Nat Commun. 2020 Oct 30;11:5482. doi: 10.1038/s41467-020-19311-w (PMC7599213; doi:10.1038/s41467-020-19311-w)
Supplement: Supplementary file 15 — Data 13 [file 41467_2020_19311_MOESM15_ESM.xlsx]

## Sheet: Table_S16
Supplementary Data 13: HDR vs Hg38 pipeline comparisons
Sample	NUI deletion call count using HDR	NUI deletion cumulative length using HDR	NUI deletion cumulative length using HDR (dels>1kb)	All insertion cumulative length using Hg38
LP6005441-DNA_A03	7093	2397984	1747761	185221
LP6005441-DNA_A12	7022	2387830	1763792	176647
LP6005441-DNA_B03	7049	2389211	1740004	173330
LP6005441-DNA_B04	7101	2409960	1769032	165433
LP6005441-DNA_B09	7417	2487057	1757273	198436
LP6005441-DNA_C02	7148	2338817	1607798	187819
LP6005441-DNA_C07	7094	2356775	1645328	201850
LP6005441-DNA_D06	7212	2492355	1802415	175559
LP6005441-DNA_D07	7089	2431173	1743987	192196
LP6005441-DNA_D10	7142	2429898	1708927	206824
LP6005441-DNA_E10	7114	2371553	1694177	200457
LP6005441-DNA_F02	7143	2317902	1593562	196829
LP6005441-DNA_F03	7150	2419329	1684756	198935
LP6005441-DNA_F07	7291	2584865	1826718	210808
LP6005441-DNA_F08	7300	2461118	1767640	207349
LP6005441-DNA_F09	7128	2421503	1726995	187150
LP6005441-DNA_G03	7210	2398681	1675723	207501
LP6005441-DNA_H02	7224	2477560	1754267	225109
LP6005441-DNA_H05	7188	2456250	1756934	177794
LP6005441-DNA_H07	7067	2411310	1756986	192470
LP6005441-DNA_H08	7197	2563079	1844197	199900
LP6005441-DNA_H11	7168	2434014	1712874	182510
LP6005442-DNA_A03	7149	2433951	1687040	160680
LP6005442-DNA_B04	7111	2435402	1723922	171383
LP6005442-DNA_B10	7390	2509743	1739999	211015
LP6005442-DNA_B11	7153	2400859	1679896	206954
LP6005442-DNA_D09	7163	2395650	1667025	203683
LP6005442-DNA_E12	7224	2408592	1686346	195750
LP6005442-DNA_F10	7311	2476378	1728410	191402
LP6005442-DNA_G09	7258	2428291	1681651	194753
LP6005442-DNA_H09	7230	2451710	1718237	161522
LP6005442-DNA_H12	7203	2445905	1735792	196286
LP6005443-DNA_A03	7267	2512809	1792004	179562
LP6005443-DNA_A08	7117	2404920	1761522	189082
LP6005443-DNA_A12	7062	2372112	1716975	188123
LP6005443-DNA_B07	7225	2500399	1791957	149749
LP6005443-DNA_C03	7214	2450152	1724646	165852
LP6005443-DNA_D02	7205	2489995	1797224	209564
LP6005443-DNA_D03	7110	2424296	1784672	175451
LP6005443-DNA_D05	7214	2482940	1781840	188594
LP6005443-DNA_D06	7276	2494871	1770913	155270
LP6005443-DNA_D08	7026	2367686	1758675	173568
LP6005443-DNA_E08	6979	2352404	1741441	157027
LP6005443-DNA_E10	7192	2440161	1702574	195615
LP6005443-DNA_E11	7126	2464760	1789292	199979
LP6005443-DNA_F01	7218	2411485	1719629	172310
LP6005443-DNA_F08	7070	2404934	1768365	200543
LP6005443-DNA_G02	7301	2516123	1782267	201278
LP6005443-DNA_G04	7263	2468393	1734732	172802
LP6005443-DNA_G05	7180	2428176	1752774	165101
LP6005443-DNA_G11	7140	2415166	1740785	190621
LP6005443-DNA_H07	7046	2377501	1759965	187011
LP6005519-DNA_A05	7286	2506501	1775037	189661
LP6005519-DNA_F04	7227	2435437	1702101	193965
LP6005519-DNA_G04	7203	2354357	1655769	172124
LP6005592-DNA_C02	7273	2489054	1772193	180547
LP6005592-DNA_C03	7206	2504845	1806455	204145
LP6005592-DNA_F01	7082	2371834	1672415	153553
LP6005592-DNA_H03	7179	2470749	1760191	166451
LP6005677-DNA_A03	7126	2349357	1645518	176720
LP6005677-DNA_B02	7200	2352280	1642254	167793
LP6005677-DNA_D03	7091	2521120	1883980	185403
LP6005677-DNA_E01	7170	2422100	1754609	161619
LP6005677-DNA_F01	7164	2416983	1744961	183186
LP6007068-DNA_A01	6194	2282512	1668920	138679
SS6004473	6287	2447924	1874627	168104
SS6004475	6385	2413616	1756294	156787
SS6004476	6124	2239537	1725088	135532
SS6004477	6293	2208165	1624740	155268
SS6004478	6129	2287591	1726119	152223
Average	7094.13	2.42397e+06	1.73561e+06	182892
